# Supplementary material for: Comparative genomics highlight the importance of lineage-specific gene families in evolutionary divergence of the coral genus, Montipora
Source: BMC Ecol Evol. 2022 May 27;22:71. doi: 10.1186/s12862-022-02023-8 (PMC9145168; doi:10.1186/s12862-022-02023-8)
Supplement: Supplementary file 9 — Additional file 9: Data S1. Result of orthologous clustering in Acroporidae genomes using OrthoFinder. [file 12862_2022_2023_MOESM9_ESM.txt]

Gene family ID	Acropora digitifera	Acropora millepora	Acropora tenuis	Astreopora myriophthalma	Montipora cactus	Montipora efflorescens
HOG0000002				astr_s0080.g0082
HOG0000006				astr_s0199.g0013, astr_s0199.g0012, astr_s0466.g0001
HOG0000034					mcac_s1197.g0001, mcac_s0311.g0042, mcac_s0308.g0009, mcac_s0625.g0004	meff_s0366.g0007
HOG0000037					mcac_s1098.g0006, mcac_s0027.g0066	meff_s0105.g0032
HOG0000090	adig_s0112.g22, adig_s0104.g8, adig_s0581.g4, adig_s0087.g34, adig_s0085.g9, adig_s0096.g23, adig_s0259.g2, adig_s0285.g12, adig_s0389.g2, adig_s0085.g7	XP_029212394.1, XP_029203252.1, XP_029208636.1, XP_029205387.1, XP_029180977.1, XP_029205389.1, XP_029205393.1, XP_029205398.1, XP_029205396.1, XP_029205394.1, XP_029183745.1, XP_029181497.1, XP_029205395.1, XP_029183943.1, XP_029203261.1, XP_029205392.1, XP_029181496.1, XP_029181122.1, XP_029189024.1, XP_029210143.1, XP_029206178.1, XP_029183353.1, XP_029201837.1, XP_029182427.1, XP_029209536.1,…	aten_s0127.g8, aten_s0011.g186, aten_s0308.g10, aten_s0197.g8, aten_s0004.g16, aten_s0011.g187, aten_s0099.g35, aten_s1287.g1, aten_s0500.g2, aten_s0054.g7, aten_s0200.g5, aten_s0016.g2, aten_s0487.g1, aten_s0455.g2, aten_s0016.g4, aten_s0705.g1, aten_s0113.g41, aten_s0461.g1, aten_s0115.g51, aten_s0273.g12, aten_s0506.g4	astr_s0015.g0224, astr_s0079.g0032, astr_s0044.g0030, astr_s0015.g0246, astr_s0015.g0226	mcac_s0326.g0005, mcac_s0185.g0001, mcac_s1138.g0001, mcac_s0637.g0011	meff_s1480.g0001
HOG0000103					mcac_s0448.g0011	meff_s0098.g0082, meff_s0750.g0002
HOG0000116					mcac_s0201.g0012	meff_s0795.g0001, meff_s0312.g0013, meff_s0051.g0075
HOG0000124	adig_s0009.g174, adig_s0172.g8, adig_s0300.g4, adig_s0153.g34	XP_029209639.1	aten_s0090.g13
HOG0000126				astr_s0042.g0075, astr_s0042.g0078
HOG0000135	adig_s0031.g222, adig_s0031.g208, adig_s0031.g201, adig_s0031.g205, adig_s0031.g204, adig_s0634.g1	XP_029192318.1, XP_029204292.1, XP_029204307.1, XP_029180723.1, XP_029192322.1, XP_029206950.1, XP_029204283.1, XP_029204291.1, XP_029180722.1, XP_029204298.1, XP_029206956.1, XP_029180724.1, XP_029204293.1, XP_029204282.1, XP_029206933.1, XP_029184066.1, XP_029204299.1, XP_029182616.1	aten_s0149.g11, aten_s0149.g4, aten_s0149.g5, aten_s0041.g11, aten_s0041.g10, aten_s0041.g12, aten_s0041.g7, aten_s0041.g9, aten_s0149.g3		mcac_s0053.g0054, mcac_s0053.g0058, mcac_s0053.g0059, mcac_s0053.g0057	meff_s0114.g0011
HOG0000137				astr_s0016.g0090, astr_s0016.g0092, astr_s0016.g0088
HOG0000139				astr_s0016.g0091, astr_s0016.g0089
HOG0000140				astr_s0016.g0087
HOG0000151				astr_s0540.g0004, astr_s0127.g0046
HOG0000155	adig_s0113.g57, adig_s0251.g13, adig_s0113.g56, adig_s0113.g37	XP_029210109.1, XP_029211589.1, XP_029211591.1, XP_029211595.1, XP_029189644.1, XP_029189665.1, XP_029189663.1, XP_029189660.1, XP_029205059.1, XP_029205073.1, XP_029198238.1, XP_029198236.1	aten_s0004.g102, aten_s0004.g101, aten_s0004.g100, aten_s0138.g11, aten_s0036.g31, aten_s0249.g9, aten_s0046.g142	astr_s0033.g0011	mcac_s0156.g0037, mcac_s0156.g0039, mcac_s0156.g0040, mcac_s1187.g0002	meff_s0533.g0008, meff_s0095.g0065, meff_s0095.g0052, meff_s0095.g0054, meff_s0697.g0004, meff_s0095.g0053, meff_s0095.g0051
HOG0000184	adig_s0045.g109, adig_s0045.g108, adig_s0081.g2, adig_s0096.g41, adig_s0060.g25, adig_s0060.g23, adig_s0060.g24, adig_s0096.g39, adig_s0096.g40, adig_s0096.g42, adig_s0171.g25	XP_029191508.1, XP_029194580.1, XP_029194581.1, XP_029179755.1, XP_029179754.1, XP_029204515.1, XP_029194540.1, XP_029179765.1, XP_029204492.1, XP_029210861.1, XP_029204495.1, XP_029204514.1, XP_029204493.1, XP_029204525.1, XP_029204522.1, XP_029204513.1, XP_029210860.1, XP_029204520.1, XP_029204521.1, XP_029204517.1, XP_029204524.1	aten_s0289.g7, aten_s0289.g8, aten_s0321.g15, aten_s0330.g3, aten_s0050.g31, aten_s0050.g32, aten_s0330.g1, aten_s0321.g17, aten_s0050.g29		mcac_s0148.g0041, mcac_s1747.g0001, mcac_s0567.g0007, mcac_s0054.g0088, mcac_s0567.g0010	meff_s0052.g0013, meff_s0102.g0008, meff_s0102.g0034, meff_s1400.g0003, meff_s2284.g0001, meff_s0102.g0047, meff_s0102.g0037
HOG0000209				astr_s0628.g0002
HOG0000212					mcac_s0161.g0006	meff_s0605.g0001
HOG0000214					mcac_s0014.g0078	meff_s0017.g0045
HOG0000215					mcac_s0017.g0029, mcac_s0045.g0053	meff_s0098.g0071
HOG0000230				astr_s0307.g0001
HOG0000245	adig_s0001.g402	XP_029187273.1	aten_s0016.g132		mcac_s0007.g0022	meff_s0003.g0048
HOG0000263				astr_s0144.g0024	mcac_s0011.g0012	meff_s0006.g0076
HOG0000264	adig_s0149.g14, adig_s0047.g25, adig_s0034.g57, adig_s0061.g21, adig_s0015.g160	XP_029207218.1, XP_029181517.1, XP_029197287.1, XP_029201569.1, XP_029203323.1, XP_029210223.1, XP_029181303.1, XP_029193780.1, XP_029179664.1, XP_029211582.1, XP_029180058.1, XP_029186460.1, XP_029204080.1, XP_029210772.1, XP_029184210.1, XP_029198629.1, XP_029202634.1, XP_029210728.1, XP_029180236.1, XP_029192716.1, XP_029180876.1, XP_029194070.1, XP_029183743.1, XP_029196159.1, XP_029183980.1,…	aten_s0125.g10, aten_s0055.g142, aten_s0109.g47, aten_s0216.g31, aten_s0302.g8	astr_s0612.g0004, astr_s0161.g0013	mcac_s0088.g0056, mcac_s0130.g0025, mcac_s0231.g0021, mcac_s0723.g0001, mcac_s0350.g0026, mcac_s0027.g0053, mcac_s0342.g0016, mcac_s0940.g0005, mcac_s0098.g0042, mcac_s0063.g0018, mcac_s1466.g0002	meff_s0095.g0025, meff_s0027.g0052, meff_s0062.g0035, meff_s0019.g0037, meff_s0371.g0010, meff_s0412.g0013, meff_s0249.g0014
HOG0000283					mcac_s0207.g0017, mcac_s1257.g0001, mcac_s0911.g0004	meff_s0986.g0001
HOG0000287				astr_s0834.g0001, astr_s0314.g0005, astr_s0100.g0012
HOG0000303	adig_s0112.g48	XP_029209813.1	aten_s0236.g5, aten_s0038.g97
HOG0000321					mcac_s0140.g0045	meff_s0146.g0021, meff_s0655.g0002, meff_s0080.g0049, meff_s1048.g0003, meff_s0006.g0110, meff_s0006.g0109, meff_s0170.g0026, meff_s0693.g0004
HOG0000322					mcac_s0131.g0024	meff_s0867.g0006
HOG0000324					mcac_s0085.g0022	meff_s0003.g0094, meff_s0217.g0071
HOG0000332					mcac_s0147.g0086	meff_s0144.g0041
HOG0000342					mcac_s0228.g0036	meff_s0033.g0126
HOG0000359				astr_s0117.g0013, astr_s0036.g0047, astr_s0007.g0311, astr_s0517.g0002, astr_s0055.g0045, astr_s0003.g0312	mcac_s0058.g0047	meff_s0460.g0006, meff_s0813.g0002
HOG0000362				astr_s0043.g0058
HOG0000364					mcac_s0444.g0019	meff_s0495.g0004
HOG0000365					mcac_s0401.g0015, mcac_s0341.g0012	meff_s0278.g0034
HOG0000366					mcac_s0036.g0104	meff_s0054.g0049, meff_s0586.g0014
HOG0000367					mcac_s0323.g0008	meff_s0418.g0001, meff_s0173.g0063, meff_s0019.g0001
HOG0000383	adig_s0031.g18, adig_s0204.g22	XP_029192770.1, XP_029196702.1	aten_s0167.g45	astr_s0391.g0003	mcac_s0088.g0041	meff_s0243.g0026, meff_s0243.g0018
HOG0000384					mcac_s0485.g0006, mcac_s0485.g0007	meff_s0104.g0016
HOG0000385					mcac_s0140.g0010	meff_s1041.g0002
HOG0000387				astr_s0002.g0287	mcac_s0528.g0021, mcac_s0555.g0004, mcac_s0555.g0005, mcac_s0485.g0002, mcac_s0485.g0001, mcac_s0926.g0005, mcac_s0055.g0045, mcac_s0197.g0002, mcac_s0302.g0021, mcac_s0087.g0039, mcac_s0148.g0034	meff_s0272.g0024, meff_s0601.g0002, meff_s0170.g0002, meff_s0525.g0001, meff_s0104.g0024, meff_s0279.g0004, meff_s0308.g0011, meff_s0272.g0025, meff_s0102.g0004, meff_s0170.g0003, meff_s0272.g0027, meff_s1047.g0003, meff_s0404.g0023
HOG0000388					mcac_s0745.g0010, mcac_s0745.g0011, mcac_s0219.g0030, mcac_s0219.g0028	meff_s0426.g0019
HOG0000389					mcac_s0148.g0049	meff_s0830.g0004
HOG0000390					mcac_s0745.g0012, mcac_s0140.g0009	meff_s0104.g0023
HOG0000391					mcac_s0055.g0047	meff_s0102.g0021
HOG0000392					mcac_s0197.g0001, mcac_s0404.g0017	meff_s0525.g0005
HOG0000393					mcac_s0555.g0001	meff_s0102.g0028, meff_s0170.g0005
HOG0000396				astr_s0138.g0055
HOG0000397	adig_s0081.g117, adig_s0141.g28, adig_s0081.g119, adig_s0081.g122, adig_s0081.g118, adig_s0714.g1, adig_s0081.g121, adig_s0011.g91	XP_029198334.1, XP_029205297.1, XP_029198309.1, XP_029198315.1, XP_029184199.1, XP_029198311.1, XP_029198312.1	aten_s0046.g179, aten_s0046.g183, aten_s0046.g184, aten_s0157.g2, aten_s0157.g6, aten_s0046.g182, aten_s0157.g4, aten_s0157.g3, aten_s0046.g180, aten_s0157.g5, aten_s0052.g1, aten_s0012.g67, aten_s0012.g68	astr_s0138.g0071, astr_s0138.g0069, astr_s0138.g0068	mcac_s0714.g0002, mcac_s0674.g0010	meff_s0021.g0072, meff_s0585.g0006, meff_s0585.g0003, meff_s0021.g0075
HOG0000399	adig_s0061.g7	XP_029192984.1	aten_s0091.g59, aten_s0532.g4		mcac_s2925.g0001	meff_s0030.g0079
HOG0000400	adig_s0028.g198, adig_s0073.g92	XP_029192452.1	aten_s0007.g90
HOG0000402	adig_s0282.g1	XP_029209285.1	aten_s0121.g3	astr_s0113.g0088, astr_s0198.g0035, astr_s0045.g0113, astr_s0110.g0015, astr_s0076.g0018, astr_s0147.g0004	mcac_s0220.g0056, mcac_s1409.g0001, mcac_s0225.g0009	meff_s0007.g0074, meff_s0452.g0002
HOG0000405					mcac_s0512.g0011, mcac_s2117.g0001	meff_s0079.g0054, meff_s0198.g0008, meff_s0782.g0003, meff_s0452.g0001
HOG0000410					mcac_s0087.g0012	meff_s0304.g0026
HOG0000412	adig_s0007.g3	XP_029213770.1, XP_029198560.1, XP_029213768.1, XP_029180770.1	aten_s0079.g1, aten_s0114.g27		mcac_s0248.g0009, mcac_s0248.g0002	meff_s0612.g0001
HOG0000417	adig_s0078.g4, adig_s0157.g5, adig_s0409.g1, adig_s0409.g3	XP_029198572.1, XP_029180760.1, XP_029213792.1, XP_029213915.1, XP_029184680.1	aten_s0339.g10, aten_s0478.g8	astr_s0019.g0119, astr_s0019.g0122, astr_s0019.g0121
HOG0000419	adig_s0068.g134	XP_029184681.1	aten_s0005.g9
HOG0000420	adig_s0007.g10, adig_s0098.g65	XP_029190054.1	aten_s0135.g52	astr_s0011.g0142, astr_s0355.g0007, astr_s0355.g0004, astr_s0355.g0003, astr_s0355.g0006, astr_s0355.g0005, astr_s0355.g0001, astr_s0355.g0002	mcac_s3282.g0001	meff_s1853.g0001
HOG0000422				astr_s0198.g0006	mcac_s0005.g0074	meff_s1853.g0002
HOG0000423				astr_s0011.g0143
HOG0000426				astr_s0313.g0001, astr_s0027.g0006, astr_s0003.g0391, astr_s0027.g0002, astr_s0027.g0005
HOG0000427				astr_s0118.g0067
HOG0000428				astr_s0118.g0069
HOG0000433	adig_s0245.g26, adig_s0241.g4	XP_029182623.1	aten_s0080.g1, aten_s0669.g2, aten_s0067.g93, aten_s0065.g117	astr_s0035.g0052, astr_s0132.g0040
HOG0000450	adig_s0015.g123, adig_s0085.g44, adig_s0017.g6, adig_s0032.g141, adig_s0017.g7	XP_029185167.1, XP_029185171.1, XP_029205458.1, XP_029181683.1, XP_029179703.1, XP_029210604.1, XP_029180693.1, XP_029207512.1, XP_029181831.1, XP_029179698.1, XP_029203058.1, XP_029180691.1, XP_029181906.1, XP_029212696.1, XP_029190900.1, XP_029210386.1, XP_029205472.1, XP_029184256.1, XP_029207011.1, XP_029183763.1, XP_029206995.1, XP_029207005.1, XP_029206994.1, XP_029207014.1	aten_s0066.g22, aten_s0007.g167, aten_s0066.g21, aten_s0018.g108, aten_s0018.g114, aten_s0018.g106, aten_s0018.g113, aten_s0018.g109, aten_s0190.g1	astr_s0123.g0027, astr_s0247.g0001, astr_s0055.g0002, astr_s0394.g0002, astr_s0134.g0062, astr_s0055.g0010, astr_s0055.g0006, astr_s0055.g0024	mcac_s0845.g0004, mcac_s1517.g0001, mcac_s0403.g0015, mcac_s0845.g0003, mcac_s0026.g0081, mcac_s0029.g0002, mcac_s0403.g0013	meff_s0110.g0005, meff_s0268.g0001, meff_s0073.g0024, meff_s0080.g0030, meff_s0623.g0003, meff_s0293.g0016, meff_s0073.g0025
HOG0000457	adig_s0071.g119, adig_s0047.g7	XP_029208263.1, XP_029181949.1, XP_029183274.1, XP_029214380.1, XP_029210375.1, XP_029210376.1, XP_029180224.1	aten_s0165.g1	astr_s0023.g0121	mcac_s0825.g0007, mcac_s0161.g0055, mcac_s0275.g0039, mcac_s0076.g0046	meff_s0189.g0009, meff_s0121.g0054, meff_s0194.g0030
HOG0000462					mcac_s0222.g0011	meff_s0395.g0016
HOG0000463					mcac_s0786.g0004, mcac_s0019.g0038, mcac_s0518.g0013	meff_s0189.g0015
HOG0000465	adig_s0026.g19	XP_029196288.1, XP_029196282.1, XP_029196276.1	aten_s0252.g16, aten_s0252.g4
HOG0000467				astr_s0143.g0004
HOG0000469				astr_s0082.g0009, astr_s0143.g0011, astr_s0143.g0003, astr_s0082.g0003, astr_s0143.g0005, astr_s0143.g0009, astr_s0143.g0010	mcac_s0432.g0007, mcac_s0432.g0002	meff_s0023.g0020, meff_s0738.g0005
HOG0000471	adig_s0007.g151	XP_029208112.1	aten_s0086.g72
HOG0000472				astr_s0082.g0008, astr_s0082.g0005
HOG0000473				astr_s0082.g0001
HOG0000483				astr_s0327.g0003, astr_s0059.g0089, astr_s0225.g0023, astr_s0011.g0278	mcac_s0820.g0012	meff_s0480.g0010
HOG0000503				astr_s0192.g0055	mcac_s0444.g0005	meff_s0007.g0085, meff_s1120.g0001
HOG0000508					mcac_s0816.g0009	meff_s0464.g0004, meff_s0002.g0050, meff_s0076.g0075, meff_s0004.g0032
HOG0000521	adig_s0023.g2, adig_s0023.g1, adig_s0036.g101, adig_s0036.g99, adig_s0036.g102	XP_029211442.1, XP_029204867.1, XP_029206253.1, XP_029183033.1, XP_029183023.1, XP_029206859.1, XP_029183022.1, XP_029208931.1, XP_029211480.1, XP_029183867.1, XP_029208677.1, XP_029210664.1, XP_029208929.1, XP_029211482.1, XP_029190863.1, XP_029190872.1, XP_029181982.1, XP_029183031.1, XP_029211441.1, XP_029206857.1, XP_029183028.1	aten_s0023.g11, aten_s0124.g43	astr_s0084.g0004	mcac_s0652.g0010, mcac_s0083.g0003, mcac_s0739.g0007, mcac_s0083.g0006, mcac_s0214.g0024, mcac_s0783.g0003	meff_s3261.g0001, meff_s0063.g0061, meff_s0006.g0028, meff_s0095.g0066, meff_s0330.g0002, meff_s0250.g0029, meff_s0136.g0002, meff_s0174.g0011, meff_s0348.g0004, meff_s1173.g0002, meff_s0348.g0001, meff_s0416.g0007, meff_s0934.g0001, meff_s0416.g0003, meff_s0348.g0006, meff_s0561.g0002, meff_s0221.g0030, meff_s0202.g0019
HOG0000522	adig_s0114.g36, adig_s0114.g33, adig_s0114.g39	XP_029197526.1, XP_029197524.1, XP_029197521.1, XP_029197518.1	aten_s0151.g31, aten_s0370.g3, aten_s0151.g33, aten_s0151.g32, aten_s0370.g1
HOG0000523				astr_s0010.g0277, astr_s0010.g0156
HOG0000530	adig_s0096.g2	XP_029208980.1	aten_s0101.g55
HOG0000531	adig_s0109.g14, adig_s0109.g18, adig_s0109.g15, adig_s0109.g16	XP_029182789.1, XP_029182793.1, XP_029213482.1, XP_029181256.1, XP_029181261.1, XP_029181262.1, XP_029181255.1, XP_029213466.1, XP_029181258.1, XP_029181260.1, XP_029213485.1, XP_029213475.1, XP_029213478.1, XP_029213486.1, XP_029213487.1, XP_029213480.1, XP_029213481.1, XP_029213493.1, XP_029182094.1, XP_029213496.1, XP_029213491.1, XP_029213499.1, XP_029182096.1, XP_029213497.1, XP_029182783.1,…	aten_s0145.g3, aten_s0145.g4	astr_s0084.g0073	mcac_s0973.g0001, mcac_s0602.g0005	meff_s0075.g0037
HOG0000532					mcac_s0769.g0006, mcac_s0239.g0008	meff_s0061.g0049
HOG0000533	adig_s0109.g19	XP_029213464.1	aten_s0337.g1	astr_s0084.g0074	mcac_s3352.g0001	meff_s0091.g0019, meff_s0075.g0034, meff_s0243.g0025
HOG0000546	adig_s0032.g58	XP_029193158.1	aten_s0133.g41	astr_s0038.g0118	mcac_s2727.g0001	meff_s0423.g0019
HOG0000548	adig_s0032.g57	XP_029193134.1	aten_s0133.g42	astr_s0038.g0117	mcac_s0301.g0019	meff_s0423.g0018
HOG0000549	adig_s0144.g59	XP_029191851.1	aten_s0013.g132	astr_s0009.g0360	mcac_s0346.g0006	meff_s1228.g0002
HOG0000552	adig_s0026.g43	XP_029209118.1	aten_s0362.g2	astr_s0027.g0033	mcac_s0219.g0003	meff_s0390.g0003
HOG0000553	adig_s0144.g61	XP_029191808.1, XP_029191890.1	aten_s0013.g130	astr_s0009.g0361	mcac_s0346.g0004	meff_s1228.g0003
HOG0000563				astr_s0056.g0146, astr_s0292.g0008
HOG0000604				astr_s0282.g0021, astr_s0223.g0041, astr_s0223.g0040, astr_s0162.g0026
HOG0000612	adig_s0276.g11, adig_s0778.g1, adig_s0458.g1, adig_s0571.g1, adig_s0022.g1	XP_029184110.1, XP_029210153.1, XP_029211437.1, XP_029181937.1, XP_029181292.1, XP_029209642.1, XP_029210468.1, XP_029209516.1	aten_s0213.g9, aten_s0459.g4, aten_s0338.g8, aten_s0200.g18, aten_s0338.g4, aten_s0213.g8
HOG0000614				astr_s0045.g0074, astr_s0045.g0066
HOG0000616					mcac_s1108.g0001, mcac_s0467.g0005, mcac_s0533.g0005	meff_s0070.g0011, meff_s0037.g0073, meff_s0070.g0024, meff_s0957.g0002, meff_s0467.g0009
HOG0000640	adig_s0031.g36	XP_029202269.1	aten_s0069.g51	astr_s0004.g0411, astr_s0004.g0413
HOG0000641	adig_s0031.g34	XP_029202219.1, XP_029202263.1, XP_029192830.1, XP_029192831.1	aten_s0167.g60
HOG0000645					mcac_s0040.g0039, mcac_s0144.g0001, mcac_s0040.g0034	meff_s0569.g0004, meff_s0030.g0110, meff_s0030.g0054
HOG0000646					mcac_s0184.g0005, mcac_s0184.g0002	meff_s0146.g0040
HOG0000647					mcac_s0031.g0130	meff_s0597.g0009
HOG0000648				astr_s0082.g0002	mcac_s0432.g0004	meff_s0738.g0002
HOG0000649					mcac_s0111.g0003	meff_s0634.g0011
HOG0000662				astr_s0082.g0033
HOG0000664				astr_s0058.g0065
HOG0000665				astr_s0004.g0210	mcac_s0241.g0033, mcac_s0374.g0022, mcac_s0374.g0024	meff_s0253.g0004, meff_s0067.g0101
HOG0000666	adig_s0001.g121	XP_029207149.1	aten_s0306.g25		mcac_s0374.g0021	meff_s0067.g0102
HOG0000667	adig_s0031.g65, adig_s0031.g66	XP_029202264.1, XP_029183991.1, XP_029183993.1	aten_s0069.g80		mcac_s0224.g0018	meff_s0352.g0012, meff_s0352.g0014, meff_s0352.g0013
HOG0000669				astr_s0058.g0068
HOG0000670	adig_s0001.g127, adig_s0001.g122, adig_s0001.g126	XP_029188149.1, XP_029207131.1, XP_029182159.1, XP_029207113.1, XP_029188146.1, XP_029188148.1	aten_s0306.g23, aten_s0306.g24, aten_s0306.g20, aten_s0306.g15
HOG0000671	adig_s0001.g124	XP_029188203.1	aten_s0306.g18
HOG0000690					mcac_s0116.g0076	meff_s0134.g0038
HOG0000703				astr_s0021.g0088	mcac_s0694.g0001, mcac_s0474.g0001	meff_s0008.g0092
HOG0000704	adig_s0238.g7, adig_s0096.g6, adig_s0096.g4, adig_s0096.g5, adig_s0319.g3, adig_s0109.g54, adig_s0109.g56, adig_s0238.g4, adig_s0238.g9, adig_s0109.g58, adig_s0109.g61, adig_s0238.g2, adig_s0319.g1, adig_s0238.g1, adig_s0238.g5, adig_s0109.g63	XP_029210425.1, XP_029204407.1, XP_029208988.1, XP_029210261.1, XP_029181183.1	aten_s0014.g137, aten_s0196.g3, aten_s0335.g6, aten_s0529.g2, aten_s0108.g3, aten_s0186.g3, aten_s0049.g1, aten_s0897.g1, aten_s0049.g4, aten_s0649.g1		mcac_s0195.g0007, mcac_s1117.g0007, mcac_s0716.g0011, mcac_s0716.g0008, mcac_s0716.g0010	meff_s0211.g0005, meff_s0211.g0004, meff_s0408.g0021, meff_s0471.g0003, meff_s0104.g0043
HOG0000707				astr_s0256.g0027
HOG0000714	adig_s0036.g14	XP_029205813.1	aten_s0147.g12
HOG0000733	adig_s0019.g232	XP_029206535.1	aten_s0209.g3	astr_s0052.g0030	mcac_s0136.g0051	meff_s0028.g0050
HOG0000734	adig_s0041.g62, adig_s0041.g65, adig_s0439.g2, adig_s0041.g59, adig_s0041.g63, adig_s0041.g60	XP_029194840.1, XP_029194857.1, XP_029194855.1	aten_s0106.g12, aten_s0106.g13, aten_s0106.g16, aten_s0106.g17	astr_s0054.g0025	mcac_s0101.g0036, mcac_s0101.g0035	meff_s0010.g0059, meff_s0010.g0060
HOG0000736	adig_s0028.g176	XP_029210797.1, XP_029210190.1	aten_s0083.g84, aten_s0083.g87, aten_s0808.g1	astr_s0170.g0025	mcac_s0809.g0006	meff_s0077.g0014
HOG0000739	adig_s0017.g68	XP_029187601.1	aten_s0008.g125	astr_s0017.g0063	mcac_s0030.g0036	meff_s0043.g0105
HOG0000758	adig_s0018.g62	XP_029199584.1	aten_s0245.g6, aten_s0216.g6	astr_s0161.g0007	mcac_s0031.g0115, mcac_s0222.g0031, mcac_s0919.g0001	meff_s0008.g0071
HOG0000767				astr_s0429.g0007, astr_s0005.g0192, astr_s0463.g0005
HOG0000770				astr_s0419.g0002, astr_s0211.g0013
HOG0000771				astr_s0091.g0030, astr_s0444.g0007, astr_s0130.g0039, astr_s0353.g0010
HOG0000772				astr_s0150.g0008, astr_s0046.g0124
HOG0000773				astr_s0013.g0004, astr_s0117.g0065, astr_s0049.g0021, astr_s0060.g0010
HOG0000774				astr_s0159.g0015, astr_s0238.g0021, astr_s0041.g0033
HOG0000775				astr_s0046.g0036
HOG0000777	adig_s0045.g60, adig_s0175.g2	XP_029188723.1, XP_029196634.1	aten_s0001.g327, aten_s0001.g325	astr_s0021.g0174, astr_s0033.g0146, astr_s0033.g0144, astr_s0033.g0145	mcac_s0733.g0006, mcac_s0234.g0019, mcac_s0234.g0025	meff_s0682.g0006, meff_s0892.g0002
HOG0000779	adig_s0174.g11, adig_s0174.g12, adig_s0174.g9, adig_s0174.g8	XP_029196670.1, XP_029196622.1, XP_029209711.1	aten_s0701.g3, aten_s0701.g5, aten_s0701.g4
HOG0000785	adig_s0018.g42, adig_s0237.g2, adig_s0037.g118, adig_s0037.g119, adig_s0001.g322, adig_s0184.g16, adig_s0130.g12	XP_029182863.1, XP_029181840.1, XP_029181538.1	aten_s0078.g39, aten_s0088.g13, aten_s0088.g39, aten_s0088.g41	astr_s0155.g0011, astr_s0155.g0016, astr_s0155.g0013, astr_s0155.g0017, astr_s0062.g0107, astr_s0155.g0014, astr_s0155.g0020, astr_s0155.g0008, astr_s0263.g0003, astr_s0155.g0004, astr_s0155.g0019, astr_s0155.g0012	mcac_s0130.g0012, mcac_s0012.g0094	meff_s0083.g0018, meff_s0083.g0012, meff_s0083.g0013, meff_s0238.g0023
HOG0000789	adig_s0109.g35, adig_s0109.g34, adig_s0109.g32, adig_s0109.g39, adig_s0109.g47, adig_s0109.g43, adig_s0109.g40, adig_s0109.g42, adig_s0109.g37, adig_s0109.g38, adig_s0004.g209	XP_029205596.1, XP_029213469.1, XP_029213473.1, XP_029205593.1, XP_029213474.1, XP_029205623.1, XP_029205609.1, XP_029205616.1, XP_029205602.1, XP_029205613.1, XP_029205590.1, XP_029205622.1, XP_029205618.1, XP_029205598.1, XP_029205603.1, XP_029202016.1	aten_s0221.g19, aten_s0221.g29, aten_s0221.g30, aten_s0221.g28, aten_s0221.g25, aten_s0221.g20, aten_s0221.g22, aten_s0221.g16, aten_s0221.g15, aten_s0221.g18, aten_s0221.g17	astr_s0084.g0063, astr_s0084.g0062
HOG0000803				astr_s0069.g0008, astr_s0004.g0003	mcac_s0703.g0015	meff_s0556.g0007
HOG0000817	adig_s0013.g8, adig_s0112.g25, adig_s0110.g34	XP_029202640.1, XP_029198635.1, XP_029190428.1, XP_029209825.1, XP_029190425.1, XP_029200387.1, XP_029204060.1, XP_029183473.1	aten_s0271.g10, aten_s0100.g20, aten_s0098.g47, aten_s0238.g18	astr_s0192.g0049, astr_s0217.g0001, astr_s0404.g0001, astr_s0163.g0028, astr_s0011.g0295, astr_s0154.g0050, astr_s0300.g0006, astr_s0377.g0004	mcac_s1906.g0003, mcac_s0222.g0010	meff_s0595.g0006, meff_s0044.g0125
HOG0000820					mcac_s1119.g0002, mcac_s0255.g0001, mcac_s2033.g0001	meff_s0088.g0069
HOG0000821	adig_s0006.g278, adig_s0006.g277, adig_s0006.g274, adig_s0006.g279, adig_s0006.g275, adig_s0006.g273	XP_029190120.1, XP_029190172.1, XP_029190173.1, XP_029190236.1, XP_029190179.1, XP_029190247.1, XP_029190168.1, XP_029190167.1, XP_029190166.1, XP_029190180.1, XP_029190191.1, XP_029190163.1	aten_s0076.g19, aten_s0076.g22, aten_s0076.g24, aten_s0076.g23, aten_s0076.g20, aten_s0076.g21	astr_s0027.g0108, astr_s0027.g0113, astr_s0027.g0115, astr_s0027.g0110, astr_s0027.g0112	mcac_s0255.g0005, mcac_s0255.g0002	meff_s0088.g0071, meff_s0088.g0068
HOG0000822					mcac_s0072.g0029	meff_s0215.g0020
HOG0000824				astr_s0001.g0259, astr_s0329.g0009
HOG0000825				astr_s0062.g0006, astr_s0062.g0005
HOG0000853					mcac_s0050.g0016	meff_s0052.g0002
HOG0000854					mcac_s1210.g0004	meff_s0005.g0078
HOG0000855				astr_s0043.g0009	mcac_s0008.g0089, mcac_s0904.g0004, mcac_s0520.g0017, mcac_s1493.g0006, mcac_s0693.g0006, mcac_s0174.g0022, mcac_s1493.g0004	meff_s0149.g0049, meff_s0002.g0078, meff_s0748.g0001
HOG0000857					mcac_s1306.g0001	meff_s0351.g0014
HOG0000858				astr_s0148.g0039	mcac_s0440.g0017, mcac_s0137.g0010, mcac_s0031.g0026, mcac_s0379.g0004	meff_s0006.g0164, meff_s0119.g0041, meff_s2333.g0001
HOG0000877				astr_s0043.g0194, astr_s0223.g0026, astr_s0215.g0032
HOG0000879				astr_s0110.g0040, astr_s0030.g0017
HOG0000920				astr_s0002.g0216	mcac_s0030.g0033	meff_s0043.g0100
HOG0000922	adig_s0084.g52, adig_s0094.g27, adig_s0094.g26	XP_029211140.1, XP_029180431.1, XP_029180429.1, XP_029203692.1, XP_029209979.1, XP_029181991.1, XP_029206174.1, XP_029181577.1, XP_029208715.1, XP_029180552.1, XP_029205835.1, XP_029205834.1, XP_029190417.1, XP_029180432.1, XP_029181876.1, XP_029181990.1, XP_029181838.1, XP_029181576.1, XP_029181874.1, XP_029205099.1, XP_029206836.1	aten_s0068.g80, aten_s0175.g56		mcac_s0875.g0004, mcac_s0425.g0003, mcac_s0875.g0003	meff_s0134.g0065, meff_s0134.g0067, meff_s0134.g0063, meff_s0134.g0066
HOG0000932					mcac_s0285.g0009	meff_s0685.g0010
HOG0000939				astr_s0010.g0186, astr_s0010.g0187
HOG0000941					mcac_s0368.g0022	meff_s0217.g0070, meff_s0217.g0069
HOG0000942	adig_s0120.g103, adig_s0120.g104, adig_s0486.g1	XP_029207707.1, XP_029202457.1	aten_s0015.g25, aten_s0015.g26		mcac_s0112.g0025, mcac_s0564.g0006, mcac_s0205.g0037	meff_s0144.g0013, meff_s0144.g0011, meff_s0488.g0007, meff_s0342.g0010
HOG0000949	adig_s0097.g28	XP_029195418.1	aten_s0196.g21	astr_s0043.g0164	mcac_s1023.g0004	meff_s0143.g0002, meff_s0258.g0023
HOG0000951				astr_s0148.g0001	mcac_s1204.g0001, mcac_s0687.g0005, mcac_s0398.g0014, mcac_s1485.g0002	meff_s0318.g0019
HOG0000956				astr_s0252.g0007
HOG0000958					mcac_s0215.g0024	meff_s0003.g0138
HOG0000959	adig_s0020.g50, adig_s0020.g51	XP_029205886.1, XP_029205724.1	aten_s0017.g76, aten_s0017.g77	astr_s0033.g0010	mcac_s0186.g0003, mcac_s0193.g0026, mcac_s0314.g0002, mcac_s0193.g0024, mcac_s0193.g0027	meff_s0019.g0043
HOG0000960	adig_s0020.g52	XP_029205894.1	aten_s0017.g78
HOG0000963	adig_s0118.g95	XP_029212370.1, XP_029202179.1, XP_029202163.1, XP_029202162.1	aten_s0092.g63
HOG0000965	adig_s0001.g431, adig_s0001.g432, adig_s0001.g428, adig_s0001.g430, adig_s0001.g433, adig_s0001.g434, adig_s0001.g429	XP_029210624.1, XP_029210623.1, XP_029180803.1, XP_029204691.1, XP_029210626.1, XP_029210630.1, XP_029180799.1, XP_029204704.1, XP_029182217.1, XP_029210625.1, XP_029180805.1, XP_029204731.1, XP_029180800.1, XP_029210973.1, XP_029204769.1	aten_s0028.g183, aten_s0798.g3, aten_s0028.g182, aten_s0798.g5, aten_s0028.g187, aten_s0028.g184, aten_s0028.g181, aten_s0798.g4, aten_s0028.g185, aten_s0038.g1, aten_s0028.g189	astr_s0017.g0067	mcac_s0091.g0013, mcac_s0091.g0014, mcac_s2548.g0001	meff_s0228.g0021, meff_s0228.g0020, meff_s0531.g0001
HOG0000979	adig_s0066.g78, adig_s0176.g19	XP_029179891.1	aten_s0130.g49, aten_s0154.g4	astr_s0192.g0019, astr_s0036.g0099, astr_s0130.g0037
HOG0000981	adig_s0632.g1	XP_029181121.1	aten_s0518.g4		mcac_s0121.g0099	meff_s0860.g0002, meff_s0097.g0040
HOG0000983				astr_s0043.g0017
HOG0000987					mcac_s0055.g0020	meff_s0145.g0031
HOG0000992	adig_s0069.g143, adig_s0069.g144, adig_s0069.g142	XP_029191305.1, XP_029191308.1	aten_s0305.g5, aten_s0305.g6, aten_s0305.g8	astr_s0093.g0065	mcac_s0346.g0037, mcac_s0346.g0038, mcac_s0346.g0040, mcac_s0346.g0039	meff_s0614.g0001, meff_s0614.g0002
HOG0000993				astr_s0020.g0044, astr_s0007.g0151
HOG0000997	adig_s0053.g88, adig_s0053.g89, adig_s0809.g1, adig_s0053.g87, adig_s0053.g84, adig_s0053.g86	XP_029208466.1, XP_029208471.1, XP_029208473.1, XP_029181731.1, XP_029188057.1, XP_029181720.1, XP_029212321.1, XP_029208461.1	aten_s0025.g55, aten_s0025.g54, aten_s0025.g60	astr_s0047.g0100, astr_s0047.g0097, astr_s0047.g0099
HOG0000999					mcac_s0419.g0009, mcac_s0419.g0008, mcac_s0419.g0011	meff_s0124.g0104, meff_s0124.g0103
HOG0001001					mcac_s0093.g0024, mcac_s0093.g0025, mcac_s0093.g0023	meff_s0150.g0067, meff_s0150.g0068, meff_s0150.g0065
HOG0001002	adig_s0002.g8, adig_s0107.g58	XP_029213266.1, XP_029213236.1, XP_029206183.1, XP_029213256.1, XP_029203199.1	aten_s0053.g17	astr_s0005.g0128	mcac_s0614.g0006, mcac_s0028.g0068	meff_s0299.g0020
HOG0001004	adig_s0024.g117, adig_s0024.g113, adig_s0024.g111, adig_s0024.g112, adig_s0024.g110, adig_s0024.g115	XP_029204161.1, XP_029204150.1, XP_029204148.1, XP_029204129.1, XP_029204151.1, XP_029204139.1, XP_029204146.1, XP_029204149.1, XP_029204165.1, XP_029204164.1, XP_029204166.1, XP_029204162.1, XP_029204163.1, XP_029204140.1, XP_029197289.1, XP_029197259.1	aten_s0572.g3, aten_s0572.g2, aten_s0295.g22, aten_s0295.g20
HOG0001005	adig_s0163.g47	XP_029180161.1	aten_s0002.g2, aten_s0002.g3		mcac_s0465.g0018, mcac_s0465.g0016	meff_s0165.g0014, meff_s0165.g0021
HOG0001028	adig_s0056.g24, adig_s0127.g9	XP_029182610.1	aten_s0082.g7		mcac_s0717.g0002	meff_s0380.g0018
HOG0001032					mcac_s0444.g0021	meff_s0495.g0007
HOG0001033					mcac_s0242.g0028, mcac_s0443.g0010	meff_s0319.g0023, meff_s0139.g0026, meff_s0027.g0046
HOG0001034				astr_s0005.g0197, astr_s0005.g0199	mcac_s0371.g0012, mcac_s0573.g0011, mcac_s0280.g0009, mcac_s0540.g0003, mcac_s0717.g0003	meff_s0284.g0039, meff_s0059.g0032, meff_s0449.g0008, meff_s0183.g0026
HOG0001035				astr_s0001.g0095	mcac_s0126.g0010	meff_s0171.g0029, meff_s0799.g0003
HOG0001037	adig_s0011.g184, adig_s0011.g183	XP_029209878.1	aten_s0018.g38, aten_s0018.g39, aten_s0018.g40	astr_s0001.g0094
HOG0001039	adig_s0124.g24, adig_s0011.g188, adig_s0011.g186, adig_s0011.g185, adig_s0011.g187	XP_029188439.1, XP_029188434.1, XP_029188438.1, XP_029188433.1, XP_029180170.1, XP_029206046.1, XP_029199233.1, XP_029199323.1, XP_029199518.1, XP_029206045.1, XP_029180179.1	aten_s0155.g8, aten_s0018.g36, aten_s0018.g37
HOG0001040	adig_s0242.g45, adig_s0242.g44, adig_s0108.g3	XP_029208624.1, XP_029183866.1, XP_029210039.1	aten_s0295.g21	astr_s0066.g0093	mcac_s0415.g0019, mcac_s0190.g0006	meff_s0026.g0128
HOG0001043	adig_s0019.g224, adig_s0165.g2, adig_s0047.g36	XP_029206337.1, XP_029183769.1	aten_s0016.g10, aten_s0221.g10	astr_s0083.g0004, astr_s0110.g0029, astr_s0154.g0028, astr_s0286.g0010, astr_s0371.g0001	mcac_s0932.g0002, mcac_s0745.g0017	meff_s0319.g0003, meff_s0312.g0008
HOG0001049				astr_s0060.g0042, astr_s0354.g0007, astr_s0002.g0420, astr_s0251.g0022, astr_s0134.g0078
HOG0001053	adig_s0024.g127	XP_029210999.1	aten_s0158.g17	astr_s0213.g0013, astr_s0185.g0006, astr_s0013.g0010, astr_s0369.g0002, astr_s0182.g0008, astr_s0262.g0020	mcac_s0249.g0019, mcac_s1098.g0003	meff_s0006.g0091
HOG0001062	adig_s0028.g309, adig_s0028.g310, adig_s0028.g308, adig_s0028.g307, adig_s0028.g302, adig_s0028.g305, adig_s0028.g306, adig_s0028.g303	XP_029192032.1, XP_029192030.1, XP_029192092.1, XP_029192079.1, XP_029192083.1, XP_029192041.1	aten_s0022.g104, aten_s0022.g102, aten_s0022.g105, aten_s0355.g4, aten_s0355.g2, aten_s0355.g1, aten_s0022.g103, aten_s0022.g101	astr_s0444.g0006, astr_s0444.g0004	mcac_s0147.g0047, mcac_s0147.g0048, mcac_s0147.g0036, mcac_s0147.g0045, mcac_s0147.g0043, mcac_s0429.g0001, mcac_s0038.g0071, mcac_s0438.g0015	meff_s0127.g0036, meff_s0127.g0040, meff_s0127.g0039, meff_s0793.g0004, meff_s2715.g0001, meff_s0793.g0003, meff_s0090.g0033, meff_s1383.g0003, meff_s0793.g0005
HOG0001064	adig_s0295.g4	XP_029180374.1	aten_s0062.g121, aten_s0103.g5	astr_s0152.g0021
HOG0001071	adig_s0019.g220	XP_029190263.1	aten_s0016.g81	astr_s0825.g0003	mcac_s0104.g0056	meff_s0039.g0054
HOG0001072	adig_s0048.g39	XP_029195934.1	aten_s0183.g32		mcac_s1024.g0002	meff_s0253.g0037
HOG0001075	adig_s0042.g40	XP_029209388.1	aten_s0074.g56	astr_s0067.g0108	mcac_s0568.g0012	meff_s0405.g0009
HOG0001076	adig_s0101.g43, adig_s0101.g42, adig_s0004.g62	XP_029187114.1, XP_029187144.1	aten_s0002.g134, aten_s0257.g9	astr_s0067.g0105, astr_s0067.g0107, astr_s0067.g0106, astr_s0067.g0104	mcac_s3415.g0001, mcac_s0380.g0018, mcac_s0654.g0013	meff_s0387.g0009
HOG0001077	adig_s0042.g37	XP_029206927.1	aten_s0074.g58	astr_s0067.g0103, astr_s0067.g0102	mcac_s0568.g0015	meff_s0405.g0012
HOG0001078					mcac_s0589.g0009, mcac_s0589.g0011	meff_s0852.g0002
HOG0001086				astr_s0877.g0001	mcac_s0441.g0019	meff_s0396.g0011
HOG0001087				astr_s0041.g0056, astr_s0364.g0008	mcac_s1289.g0003	meff_s0292.g0020
HOG0001089				astr_s0188.g0029	mcac_s0060.g0042	meff_s0163.g0016
HOG0001104				astr_s0012.g0043
HOG0001118	adig_s0064.g40, adig_s0064.g39, adig_s0064.g38, adig_s0026.g1, adig_s0064.g37	XP_029194817.1, XP_029194777.1, XP_029194766.1, XP_029194763.1, XP_029194745.1, XP_029194805.1, XP_029194824.1	aten_s0357.g2, aten_s0262.g20, aten_s0262.g19, aten_s0357.g1, aten_s0262.g22, aten_s0262.g23, aten_s0262.g18, aten_s0357.g3		mcac_s0363.g0001, mcac_s0052.g0006, mcac_s0052.g0004, mcac_s0395.g0007, mcac_s0052.g0005, mcac_s0363.g0002, mcac_s0395.g0010, mcac_s0052.g0003	meff_s0744.g0002, meff_s0593.g0004
HOG0001119				astr_s0279.g0016, astr_s0193.g0036, astr_s0193.g0039, astr_s0193.g0037
HOG0001120	adig_s0003.g153, adig_s0032.g129	XP_029192873.1, XP_029192875.1, XP_029179659.1	aten_s0006.g187, aten_s0006.g188, aten_s0290.g4	astr_s0032.g0039	mcac_s0128.g0048, mcac_s1376.g0001, mcac_s0018.g0001	meff_s0001.g0230, meff_s0001.g0224, meff_s0001.g0229, meff_s0001.g0222, meff_s0001.g0221, meff_s0001.g0226
HOG0001133				astr_s0014.g0298, astr_s0014.g0299	mcac_s0654.g0004	meff_s0387.g0013, meff_s0038.g0010
HOG0001134					mcac_s0238.g0001, mcac_s0654.g0009	meff_s0387.g0015, meff_s0387.g0012
HOG0001135	adig_s0174.g24, adig_s0100.g90, adig_s0174.g26, adig_s0100.g91, adig_s0174.g25, adig_s0174.g27, adig_s0174.g28	XP_029179274.1, XP_029179273.1, XP_029202488.1, XP_029202485.1, XP_029202483.1, XP_029179278.1, XP_029179277.1, XP_029179276.1, XP_029202487.1, XP_029179263.1	aten_s0044.g12, aten_s0044.g11, aten_s0044.g10, aten_s0044.g3, aten_s0044.g5, aten_s0044.g6, aten_s0044.g9, aten_s0044.g7, aten_s0044.g8		mcac_s0654.g0002	meff_s0038.g0007
HOG0001146				astr_s0128.g0003, astr_s0185.g0011
HOG0001163	adig_s0025.g147, adig_s0001.g225, adig_s0001.g230	XP_029188260.1, XP_029184369.1, XP_029188263.1, XP_029194155.1, XP_029202797.1, XP_029208888.1	aten_s0031.g87, aten_s0035.g64, aten_s0035.g59, aten_s0035.g66, aten_s0237.g15, aten_s0195.g14	astr_s0067.g0050
HOG0001167	adig_s0013.g176	XP_029191525.1	aten_s0010.g91
HOG0001168	adig_s0006.g169	XP_029214440.1	aten_s0264.g6	astr_s0004.g0487
HOG0001175	adig_s0012.g89, adig_s0012.g87, adig_s0012.g88, adig_s0012.g90, adig_s0012.g86	XP_029189795.1, XP_029189801.1, XP_029189800.1, XP_029189802.1, XP_029189804.1, XP_029189799.1, XP_029189797.1	aten_s0223.g36, aten_s0223.g37, aten_s0223.g38, aten_s0043.g1, aten_s0149.g34	astr_s0086.g0007, astr_s0086.g0006, astr_s0159.g0047, astr_s0159.g0049, astr_s0159.g0051, astr_s0159.g0043, astr_s0086.g0003, astr_s0159.g0045, astr_s0086.g0002	mcac_s2054.g0001	meff_s0481.g0007
HOG0001185				astr_s0004.g0055, astr_s0154.g0019
HOG0001195	adig_s0066.g94	XP_029207908.1	aten_s0302.g14, aten_s0481.g4	astr_s0049.g0006	mcac_s0643.g0009, mcac_s0099.g0036	meff_s0503.g0009, meff_s0470.g0003, meff_s0285.g0014
HOG0001198	adig_s0027.g80	XP_029209482.1	aten_s0238.g2	astr_s0353.g0007	mcac_s0143.g0037, mcac_s0974.g0002, mcac_s0893.g0008, mcac_s0643.g0010, mcac_s0249.g0011	meff_s0062.g0010, meff_s0398.g0004, meff_s0503.g0011
HOG0001229				astr_s0302.g0007, astr_s0270.g0003	mcac_s0440.g0005, mcac_s0602.g0006	meff_s0100.g0019, meff_s0364.g0008
HOG0001237	adig_s0062.g119	XP_029212996.1	aten_s0040.g16
HOG0001240				astr_s0013.g0251, astr_s0013.g0250
HOG0001243				astr_s0013.g0252
HOG0001244				astr_s0013.g0248
HOG0001246	adig_s0151.g22, adig_s0151.g20	XP_029203457.1	aten_s0060.g16
HOG0001249	adig_s0151.g30	XP_029179599.1, XP_029179603.1	aten_s0267.g1
HOG0001250				astr_s0097.g0081	mcac_s0179.g0016	meff_s0012.g0163
HOG0001251				astr_s0097.g0080	mcac_s0179.g0015	meff_s0012.g0161
HOG0001253	adig_s0073.g104	XP_029192418.1	aten_s0007.g101	astr_s0114.g0059
HOG0001255	adig_s0139.g68	XP_029180123.1	aten_s0101.g4
HOG0001258	adig_s0035.g78	XP_029207123.1	aten_s0030.g122	astr_s0022.g0087
HOG0001259				astr_s0087.g0079
HOG0001263					mcac_s0220.g0005	meff_s0188.g0055
HOG0001264	adig_s0001.g237	XP_029184365.1	aten_s0035.g72	astr_s0004.g0315	mcac_s0220.g0006	meff_s0188.g0054
HOG0001266	adig_s0035.g5	XP_029194888.1	aten_s0067.g35	astr_s0022.g0174	mcac_s0243.g0050	meff_s0033.g0047
HOG0001277	adig_s0022.g12, adig_s0066.g79	XP_029198117.1, XP_029179892.1, XP_029209281.1	aten_s0154.g5	astr_s0036.g0100, astr_s0130.g0036	mcac_s0190.g0034	meff_s0007.g0120, meff_s0045.g0034
HOG0001293	adig_s0126.g10, adig_s0126.g8, adig_s0126.g9	XP_029200241.1, XP_029200252.1, XP_029200239.1	aten_s0021.g159, aten_s0021.g160, aten_s0021.g161	astr_s0056.g0014, astr_s0056.g0010
HOG0001295	adig_s0248.g6	XP_029186968.1, XP_029186936.1, XP_029186967.1, XP_029186970.1, XP_029186897.1	aten_s0099.g2		mcac_s0032.g0016	meff_s0295.g0008, meff_s0246.g0001
HOG0001298				astr_s0035.g0112
HOG0001310				astr_s0002.g0078
HOG0001312	adig_s0003.g28, adig_s0384.g1, adig_s0003.g37, adig_s0003.g31	XP_029201499.1, XP_029201485.1, XP_029201484.1, XP_029201481.1, XP_029201486.1, XP_029201479.1, XP_029201476.1, XP_029201478.1, XP_029185900.1, XP_029185901.1, XP_029185885.1, XP_029185899.1, XP_029185898.1, XP_029185889.1, XP_029201449.1, XP_029201487.1, XP_029201501.1, XP_029201494.1, XP_029179905.1, XP_029179904.1, XP_029179894.1, XP_029179293.1, XP_029182116.1, XP_029193774.1, XP_029179296.1	aten_s0090.g33, aten_s0140.g2, aten_s0519.g5, aten_s0127.g23		mcac_s0812.g0003	meff_s0063.g0042, meff_s0063.g0041, meff_s0063.g0038, meff_s0063.g0040
HOG0001365					mcac_s0103.g0019	meff_s0014.g0086
HOG0001366	adig_s0532.g1, adig_s0009.g176, adig_s0009.g157, adig_s0009.g158, adig_s0037.g3, adig_s0037.g2, adig_s0037.g1	XP_029202798.1, XP_029181390.1, XP_029202760.1, XP_029188608.1, XP_029188610.1, XP_029188609.1	aten_s0150.g39, aten_s0150.g41, aten_s0195.g8, aten_s0089.g31, aten_s0089.g33	astr_s0044.g0093, astr_s0013.g0029, astr_s0107.g0059, astr_s0013.g0028, astr_s0382.g0001, astr_s0013.g0025, astr_s0013.g0030, astr_s0850.g0001, astr_s0088.g0011	mcac_s1854.g0001	meff_s0100.g0009
HOG0001368	adig_s0104.g44	XP_029182231.1, XP_029209792.1	aten_s0212.g48, aten_s0212.g46	astr_s0070.g0050	mcac_s0154.g0039	meff_s0300.g0043
HOG0001374				astr_s0030.g0024, astr_s0208.g0020
HOG0001375				astr_s0132.g0048, astr_s0214.g0029
HOG0001380	adig_s0202.g2, adig_s0475.g2, adig_s0174.g23, adig_s0103.g15, adig_s0072.g64, adig_s0293.g7, adig_s0069.g114	XP_029184141.1, XP_029183915.1, XP_029184023.1	aten_s0176.g4, aten_s0311.g8, aten_s0233.g23, aten_s0194.g39, aten_s0039.g106, aten_s1160.g2, aten_s0086.g67, aten_s0622.g2, aten_s0016.g22, aten_s0196.g34	astr_s1433.g0001	mcac_s2030.g0002, mcac_s0360.g0005, mcac_s1175.g0003, mcac_s0246.g0028, mcac_s0307.g0024	meff_s1325.g0001, meff_s0400.g0015, meff_s0080.g0010, meff_s0314.g0003, meff_s0026.g0136, meff_s0366.g0006, meff_s1594.g0002, meff_s0137.g0025, meff_s0558.g0008
HOG0001388	adig_s0146.g60, adig_s0146.g62, adig_s0617.g1	XP_029180928.1	aten_s0211.g17		mcac_s0261.g0011	meff_s0220.g0024
HOG0001390	adig_s0031.g250, adig_s0031.g249, adig_s0198.g14, adig_s0198.g13, adig_s0198.g15, adig_s0044.g124, adig_s0044.g123	XP_029192334.1, XP_029192365.1, XP_029202548.1, XP_029202547.1, XP_029207486.1, XP_029207489.1	aten_s0149.g36, aten_s0149.g35, aten_s0060.g64, aten_s0060.g63, aten_s0403.g1, aten_s0403.g2	astr_s0013.g0154, astr_s0013.g0158, astr_s0028.g0182	mcac_s0377.g0009, mcac_s0018.g0089, mcac_s0018.g0082, mcac_s0018.g0083, mcac_s0002.g0060, mcac_s0002.g0058	meff_s0060.g0086, meff_s0109.g0024, meff_s0004.g0180, meff_s0004.g0178, meff_s0308.g0023
HOG0001394					mcac_s0801.g0002, mcac_s0844.g0007	meff_s0669.g0002, meff_s0791.g0004
HOG0001396					mcac_s0058.g0055	meff_s0573.g0001
HOG0001397	adig_s0046.g104, adig_s0037.g51, adig_s0093.g93, adig_s0093.g94, adig_s0493.g1, adig_s0093.g89, adig_s0093.g91	XP_029183639.1, XP_029200827.1, XP_029200830.1, XP_029200851.1, XP_029200818.1, XP_029200829.1, XP_029184238.1, XP_029181418.1, XP_029181417.1, XP_029182048.1, XP_029188628.1	aten_s0022.g20, aten_s0107.g51, aten_s0107.g55, aten_s0107.g54, aten_s0107.g49, aten_s0689.g1, aten_s0689.g2, aten_s0107.g53, aten_s0022.g27	astr_s0024.g0181	mcac_s0063.g0023, mcac_s0063.g0021, mcac_s0063.g0024, mcac_s2811.g0001	meff_s0084.g0077, meff_s0084.g0080, meff_s0084.g0074
HOG0001398	adig_s0143.g19	XP_029197961.1	aten_s0181.g35	astr_s0230.g0027	mcac_s0067.g0008	meff_s0012.g0015
HOG0001401	adig_s0054.g235	XP_029192657.1	aten_s0163.g23	astr_s0031.g0030, astr_s0031.g0029	mcac_s0832.g0005	meff_s0195.g0004
HOG0001402	adig_s0054.g234	XP_029192604.1	aten_s0163.g24	astr_s0006.g0002
HOG0001407				astr_s0044.g0024
HOG0001415					mcac_s0231.g0032, mcac_s0625.g0010	meff_s0017.g0070
HOG0001419	adig_s0107.g16	XP_029213113.1	aten_s0928.g1	astr_s0180.g0004	mcac_s0130.g0030	meff_s0792.g0005
HOG0001422				astr_s0350.g0003, astr_s0350.g0001
HOG0001425					mcac_s0256.g0022	meff_s0371.g0016
HOG0001426				astr_s0032.g0106
HOG0001427	adig_s0003.g77	XP_029185781.1	aten_s0006.g258	astr_s0032.g0105	mcac_s2059.g0001, mcac_s0081.g0029	meff_s0289.g0028, meff_s0289.g0030
HOG0001428	adig_s0003.g80	XP_029185907.1	aten_s0006.g254	astr_s0032.g0111
HOG0001429	adig_s0003.g79	XP_029185789.1, XP_029185790.1, XP_029185792.1	aten_s0006.g255, aten_s0006.g256
HOG0001430	adig_s0003.g78	XP_029185786.1	aten_s0006.g257		mcac_s0081.g0034	meff_s0009.g0001
HOG0001431	adig_s0003.g76	XP_029185888.1	aten_s0006.g259		mcac_s0081.g0028	meff_s0289.g0031, meff_s0289.g0032
HOG0001442	adig_s0267.g18, adig_s0267.g20, adig_s0050.g75, adig_s0451.g1	XP_029181870.1, XP_029183159.1, XP_029207095.1, XP_029207109.1, XP_029183079.1	aten_s0192.g6, aten_s0323.g2, aten_s0226.g8, aten_s0323.g5, aten_s0314.g1	astr_s0033.g0123	mcac_s0157.g0022, mcac_s0618.g0005, mcac_s0618.g0006, mcac_s0157.g0032, mcac_s0169.g0036, mcac_s0169.g0037, mcac_s0834.g0002, mcac_s0169.g0041	meff_s0037.g0044, meff_s0037.g0063, meff_s0211.g0030, meff_s0211.g0029, meff_s0037.g0055, meff_s0037.g0052, meff_s0037.g0064, meff_s0037.g0053, meff_s0037.g0054, meff_s0037.g0056, meff_s4219.g0001, meff_s0037.g0059
HOG0001447	adig_s0009.g26, adig_s0050.g9, adig_s0085.g15, adig_s0050.g8	XP_029208366.1, XP_029208367.1, XP_029186867.1, XP_029186868.1, XP_029207735.1	aten_s0301.g2, aten_s0027.g52, aten_s0113.g35, aten_s0187.g12, aten_s0113.g34	astr_s0058.g0054
HOG0001448					mcac_s0937.g0008, mcac_s0070.g0034, mcac_s0070.g0035	meff_s0063.g0051
HOG0001451	adig_s0126.g12, adig_s0126.g17, adig_s0016.g72, adig_s0016.g55, adig_s0016.g44, adig_s0076.g117, adig_s0492.g2, adig_s0016.g43, adig_s0050.g35	XP_029200266.1, XP_029206313.1, XP_029202708.1, XP_029206332.1, XP_029201797.1, XP_029186739.1	aten_s0021.g151, aten_s0021.g157, aten_s0050.g53, aten_s0186.g18, aten_s0027.g26	astr_s0013.g0001, astr_s0081.g0091	mcac_s0343.g0017, mcac_s0343.g0016	meff_s0027.g0081, meff_s0027.g0085, meff_s0027.g0084, meff_s0027.g0083
HOG0001452	adig_s0064.g70, adig_s0064.g69, adig_s0064.g61, adig_s0023.g26, adig_s0023.g25, adig_s0064.g71	XP_029205015.1, XP_029194813.1, XP_029211045.1, XP_029211429.1, XP_029205042.1	aten_s0058.g30, aten_s0058.g31, aten_s0058.g21, aten_s0023.g70, aten_s0023.g71, aten_s0023.g72	astr_s0105.g0024, astr_s0105.g0025, astr_s0105.g0027, astr_s0193.g0015, astr_s0193.g0014, astr_s0193.g0017, astr_s0193.g0019, astr_s0193.g0016	mcac_s0215.g0007, mcac_s0215.g0008, mcac_s2915.g0001, mcac_s0098.g0025, mcac_s0279.g0032	meff_s0003.g0122, meff_s0003.g0121, meff_s0861.g0001, meff_s0312.g0003, meff_s0173.g0004
HOG0001468	adig_s0294.g1, adig_s0294.g2	XP_029197100.1, XP_029197101.1, XP_029197094.1	aten_s0025.g95, aten_s0025.g96	astr_s0025.g0026, astr_s0025.g0027, astr_s0025.g0063	mcac_s0500.g0011, mcac_s0638.g0011	meff_s0737.g0003
HOG0001469				astr_s0185.g0039
HOG0001471				astr_s0009.g0300	mcac_s0273.g0001	meff_s0223.g0006
HOG0001488				astr_s0059.g0050
HOG0001512					mcac_s0295.g0023	meff_s0538.g0005
HOG0001515				astr_s0144.g0028
HOG0001516					mcac_s0231.g0010, mcac_s0231.g0011, mcac_s0007.g0112	meff_s0027.g0055, meff_s0162.g0002
HOG0001520				astr_s0116.g0031
HOG0001521	adig_s0015.g113, adig_s0050.g22, adig_s0050.g24, adig_s0050.g25, adig_s0050.g23	XP_029194649.1, XP_029186761.1, XP_029186746.1, XP_029186757.1, XP_029186751.1, XP_029186753.1	aten_s0026.g11, aten_s0027.g42, aten_s0027.g39, aten_s0027.g37, aten_s0027.g36, aten_s0027.g38	astr_s0058.g0063	mcac_s0335.g0013, mcac_s1440.g0001, mcac_s0335.g0012, mcac_s0125.g0007, mcac_s0339.g0001	meff_s0293.g0028, meff_s0293.g0029, meff_s0014.g0045, meff_s0014.g0050, meff_s0014.g0046, meff_s0014.g0044, meff_s0474.g0016
HOG0001522				astr_s0018.g0167	mcac_s0183.g0018	meff_s0049.g0010
HOG0001524				astr_s0018.g0176, astr_s0018.g0169, astr_s0018.g0159
HOG0001527				astr_s0018.g0178
HOG0001528				astr_s0018.g0177, astr_s0018.g0158
HOG0001536				astr_s0069.g0054, astr_s0211.g0026
HOG0001548	adig_s0002.g21	XP_029213288.1	aten_s0207.g28	astr_s0275.g0014	mcac_s0078.g0017	meff_s0136.g0016
HOG0001549	adig_s0028.g263	XP_029192054.1	aten_s0165.g24		mcac_s0796.g0007, mcac_s0796.g0004	meff_s0121.g0043, meff_s0121.g0046
HOG0001550	adig_s0226.g16	XP_029208954.1	aten_s0037.g63	astr_s0008.g0005	mcac_s0906.g0002, mcac_s0141.g0029	meff_s0484.g0007
HOG0001551	adig_s0065.g51	XP_029199612.1	aten_s0038.g91	astr_s0108.g0051, astr_s0011.g0086	mcac_s0015.g0099	meff_s0044.g0083
HOG0001553				astr_s0330.g0003, astr_s0078.g0036, astr_s0020.g0018, astr_s0173.g0035
HOG0001556				astr_s0020.g0146, astr_s0095.g0097, astr_s0064.g0042, astr_s0288.g0037, astr_s0043.g0178
HOG0001559	adig_s0131.g26	XP_029196464.1	aten_s0468.g2, aten_s0310.g7, aten_s0328.g10	astr_s0021.g0110, astr_s0036.g0072, astr_s0043.g0159, astr_s0198.g0001	mcac_s0170.g0016, mcac_s0253.g0014, mcac_s0298.g0025, mcac_s0298.g0024	meff_s0098.g0067, meff_s0221.g0024, meff_s0272.g0017
HOG0001561					mcac_s1018.g0008, mcac_s0597.g0001	meff_s0163.g0029, meff_s0052.g0057, meff_s0915.g0001
HOG0001565				astr_s0477.g0001
HOG0001566				astr_s0047.g0116, astr_s0047.g0117
HOG0001570					mcac_s0044.g0024, mcac_s0044.g0023, mcac_s0044.g0021, mcac_s0270.g0007	meff_s0276.g0033
HOG0001572				astr_s0055.g0067	mcac_s0765.g0005	meff_s0199.g0035
HOG0001576	adig_s0012.g37, adig_s0012.g6, adig_s0012.g9, adig_s0012.g8, adig_s0012.g5, adig_s0012.g11	XP_029203101.1, XP_029180361.1, XP_029182376.1, XP_029180353.1, XP_029180363.1, XP_029180346.1	aten_s0043.g54, aten_s0761.g2, aten_s0043.g78, aten_s0166.g31, aten_s0761.g1, aten_s0166.g30	astr_s0255.g0010, astr_s0004.g0069, astr_s0255.g0005, astr_s0255.g0006, astr_s0184.g0008, astr_s0004.g0070, astr_s0255.g0007, astr_s0255.g0009	mcac_s1180.g0001, mcac_s0578.g0005, mcac_s1180.g0002	meff_s0944.g0002, meff_s0239.g0007, meff_s3755.g0001, meff_s0984.g0001
HOG0001588	adig_s0027.g138, adig_s0027.g141, adig_s0027.g136	XP_029195065.1, XP_029195046.1, XP_029194982.1, XP_029195054.1, XP_029194980.1	aten_s0197.g54, aten_s0196.g2, aten_s0197.g52, aten_s0196.g4, aten_s0196.g1, aten_s0197.g51, aten_s0196.g5, aten_s0196.g6
HOG0001590	adig_s0412.g2, adig_s0076.g60, adig_s0028.g1, adig_s0076.g62, adig_s0076.g64, adig_s0076.g61, adig_s0076.g59	XP_029205873.1, XP_029205869.1, XP_029201347.1, XP_029182151.1, XP_029181609.1, XP_029200449.1, XP_029203662.1, XP_029201345.1	aten_s0142.g13, aten_s0142.g9, aten_s0142.g11, aten_s0142.g7, aten_s0142.g14, aten_s0142.g8	astr_s0015.g0194	mcac_s0183.g0036	meff_s0120.g0014
HOG0001591					mcac_s0183.g0033, mcac_s0183.g0032	meff_s0268.g0045
HOG0001592				astr_s0034.g0006	mcac_s0181.g0034, mcac_s0181.g0036	meff_s0029.g0054
HOG0001600	adig_s0264.g3, adig_s0264.g1, adig_s0264.g2, adig_s0342.g2	XP_029204588.1, XP_029204663.1, XP_029204854.1, XP_029204145.1, XP_029203114.1, XP_029204137.1, XP_029204483.1, XP_029204126.1, XP_029204106.1, XP_029204115.1, XP_029204098.1, XP_029199589.1, XP_029202270.1, XP_029182948.1, XP_029182944.1, XP_029182947.1, XP_029198765.1	aten_s0293.g7, aten_s0293.g6, aten_s0293.g9	astr_s0034.g0005	mcac_s0228.g0034, mcac_s0458.g0007, mcac_s0458.g0008	meff_s0130.g0038, meff_s0069.g0046, meff_s0069.g0047, meff_s0069.g0045, meff_s0069.g0044
HOG0001605				astr_s0103.g0040
HOG0001606				astr_s0095.g0019	mcac_s0200.g0042	meff_s0007.g0040
HOG0001607	adig_s0071.g123, adig_s0030.g130, adig_s0113.g58, adig_s0005.g336, adig_s0097.g37, adig_s0067.g14	XP_029209958.1, XP_029211014.1, XP_029179804.1	aten_s0158.g14, aten_s0060.g7, aten_s0109.g5, aten_s0384.g1	astr_s0039.g0048, astr_s0211.g0001, astr_s0036.g0029, astr_s0007.g0284, astr_s0282.g0031, astr_s0050.g0122, astr_s0559.g0001	mcac_s0163.g0053, mcac_s0171.g0014, mcac_s0268.g0001, mcac_s0587.g0007, mcac_s0060.g0043, mcac_s0071.g0030	meff_s0002.g0051, meff_s0396.g0012, meff_s0301.g0012, meff_s0163.g0015
HOG0001611	adig_s0457.g2, adig_s0018.g96	XP_029189889.1	aten_s0039.g99, aten_s0039.g100	astr_s0187.g0009	mcac_s1635.g0002	meff_s0337.g0001
HOG0001614					mcac_s0124.g0031	meff_s0229.g0019
HOG0001617	adig_s0038.g85, adig_s0038.g93, adig_s0038.g91, adig_s0038.g88, adig_s0038.g89, adig_s0038.g87, adig_s0038.g90, adig_s0038.g86	XP_029198415.1, XP_029198414.1, XP_029198413.1, XP_029198407.1, XP_029198401.1, XP_029198404.1, XP_029198406.1, XP_029198359.1, XP_029198403.1	aten_s0008.g92, aten_s0008.g86, aten_s0008.g89, aten_s0008.g85, aten_s0008.g88, aten_s0008.g87, aten_s0008.g84, aten_s0008.g81	astr_s0017.g0022	mcac_s0068.g0011, mcac_s0068.g0012, mcac_s0068.g0015	meff_s0116.g0041, meff_s0116.g0040, meff_s0116.g0039, meff_s0116.g0031
HOG0001639	adig_s0049.g32, adig_s0049.g29	XP_029195649.1	aten_s0049.g140, aten_s0049.g142	astr_s0273.g0004, astr_s0187.g0012
HOG0001643	adig_s0145.g117, adig_s0024.g49	XP_029207048.1, XP_029209429.1, XP_029181134.1, XP_029209666.1	aten_s0068.g16	astr_s0356.g0005, astr_s0046.g0126, astr_s0024.g0068, astr_s0345.g0005, astr_s0090.g0007, astr_s0269.g0003, astr_s0124.g0037, astr_s0036.g0057, astr_s0043.g0073, astr_s1126.g0001, astr_s0206.g0028	mcac_s1725.g0001, mcac_s0076.g0004, mcac_s0440.g0010, mcac_s0891.g0005	meff_s0008.g0052, meff_s0308.g0005, meff_s0940.g0001, meff_s0257.g0054, meff_s0864.g0004, meff_s1225.g0001, meff_s0270.g0008, meff_s0401.g0006, meff_s0799.g0001
HOG0001648	adig_s0112.g24	XP_029181474.1, XP_029211023.1	aten_s0064.g64, aten_s0270.g6
HOG0001649				astr_s0365.g0014, astr_s0030.g0044	mcac_s0040.g0085, mcac_s0184.g0026, mcac_s0408.g0014	meff_s0030.g0012, meff_s0278.g0036, meff_s0222.g0006, meff_s1041.g0001, meff_s1135.g0001
HOG0001658				astr_s0188.g0011	mcac_s0456.g0012, mcac_s0045.g0059	meff_s1610.g0001, meff_s0739.g0002
HOG0001660				astr_s0036.g0158, astr_s0036.g0159
HOG0001661				astr_s0379.g0003
HOG0001662	adig_s0063.g33	XP_029211892.1	aten_s0084.g124	astr_s0012.g0166	mcac_s0622.g0010	meff_s0474.g0005, meff_s0474.g0004
HOG0001664	adig_s0057.g10	XP_029188491.1	aten_s0011.g175	astr_s0002.g0013	mcac_s0535.g0007	meff_s0141.g0010
HOG0001665				astr_s0022.g0078
HOG0001666	adig_s0035.g110	XP_029207679.1	aten_s0030.g89	astr_s0022.g0077	mcac_s0002.g0100, mcac_s0002.g0101	meff_s0057.g0077, meff_s0057.g0076
HOG0001670	adig_s0196.g27, adig_s0196.g28, adig_s0196.g29	XP_029182451.1, XP_029184328.1, XP_029184030.1	aten_s0062.g62, aten_s0062.g64	astr_s0015.g0165, astr_s0015.g0164, astr_s0015.g0166
HOG0001671				astr_s0142.g0020
HOG0001675	adig_s0081.g82	XP_029198326.1	aten_s0046.g134
HOG0001677	adig_s0125.g72, adig_s0125.g70, adig_s0125.g68	XP_029191083.1, XP_029191082.1	aten_s0004.g57, aten_s0004.g56	astr_s0054.g0079, astr_s0054.g0083, astr_s0054.g0090	mcac_s0107.g0004, mcac_s0327.g0003, mcac_s0327.g0001, mcac_s0327.g0002, mcac_s0116.g0001, mcac_s0304.g0034, mcac_s0116.g0003	meff_s0261.g0003, meff_s0018.g0040, meff_s0018.g0041, meff_s0186.g0024
HOG0001678				astr_s0054.g0089	mcac_s2510.g0001	meff_s0018.g0038
HOG0001679				astr_s0054.g0078
HOG0001685					mcac_s0242.g0018	meff_s0319.g0013
HOG0001689					mcac_s0179.g0039	meff_s0184.g0041
HOG0001693	adig_s0521.g1, adig_s0134.g115, adig_s0010.g150	XP_029179766.1, XP_029208788.1, XP_029179772.1, XP_029179784.1, XP_029179773.1, XP_029179785.1	aten_s0299.g4, aten_s0033.g114, aten_s0033.g115, aten_s0109.g3, aten_s0299.g3, aten_s0109.g2, aten_s0299.g2
HOG0001694				astr_s0012.g0127
HOG0001695					mcac_s0296.g0019, mcac_s0296.g0016	meff_s0209.g0016, meff_s0209.g0017
HOG0001700	adig_s0088.g22	XP_029194471.1, XP_029183753.1	aten_s0003.g105	astr_s0261.g0006	mcac_s0003.g0045, mcac_s0679.g0004, mcac_s0204.g0009, mcac_s0444.g0031, mcac_s0325.g0047	meff_s0061.g0069, meff_s1082.g0001, meff_s0083.g0024, meff_s0569.g0009, meff_s0119.g0030, meff_s0034.g0016
HOG0001702					mcac_s0025.g0043, mcac_s0024.g0133, mcac_s0170.g0001	meff_s0022.g0010, meff_s0176.g0044, meff_s0059.g0004
HOG0001707	adig_s0024.g6, adig_s0024.g7, adig_s0024.g5, adig_s0181.g96, adig_s0024.g8	XP_029212732.1, XP_029179398.1, XP_029204832.1, XP_029204809.1, XP_029204843.1, XP_029204842.1, XP_029204840.1, XP_029212783.1, XP_029212784.1, XP_029179399.1, XP_029204837.1, XP_029204838.1, XP_029204836.1, XP_029204835.1, XP_029204834.1, XP_029212791.1, XP_029204848.1	aten_s0096.g72, aten_s0096.g71, aten_s0096.g70	astr_s0074.g0073	mcac_s0487.g0011, mcac_s0487.g0010	meff_s0587.g0005, meff_s0587.g0007, meff_s0587.g0009
HOG0001712	adig_s0046.g68, adig_s0046.g71, adig_s0046.g72	XP_029186428.1, XP_029186422.1	aten_s0012.g153, aten_s0012.g152	astr_s0198.g0025, astr_s0198.g0022	mcac_s0367.g0014, mcac_s0367.g0016	meff_s0156.g0018, meff_s0156.g0017
HOG0001714					mcac_s0367.g0011, mcac_s0101.g0033, mcac_s0316.g0020, mcac_s0612.g0013, mcac_s0110.g0014, mcac_s0110.g0016	meff_s0156.g0013, meff_s0097.g0070, meff_s0212.g0027, meff_s0097.g0069, meff_s0004.g0031
HOG0001715	adig_s0016.g67, adig_s0016.g63, adig_s0016.g70	XP_029184012.1, XP_029202691.1, XP_029206331.1	aten_s0224.g13, aten_s0224.g7, aten_s0224.g9, aten_s0224.g11	astr_s0056.g0065, astr_s0056.g0067
HOG0001718				astr_s0061.g0056
HOG0001736	adig_s0105.g59, adig_s0076.g92	XP_029197052.1, XP_029210121.1	aten_s0142.g41	astr_s0227.g0011	mcac_s1779.g0002, mcac_s1104.g0002, mcac_s0062.g0102, mcac_s0280.g0019	meff_s0542.g0012, meff_s0098.g0016, meff_s0024.g0041, meff_s0467.g0004, meff_s0480.g0013, meff_s2722.g0001
HOG0001753	adig_s0008.g108, adig_s0085.g54	XP_029186764.1	aten_s0082.g15
HOG0001758				astr_s0067.g0037
HOG0001759	adig_s0021.g82, adig_s0021.g81, adig_s0042.g213, adig_s0042.g214	XP_029213772.1, XP_029197405.1, XP_029213022.1, XP_029213020.1, XP_029213021.1	aten_s0231.g5, aten_s0231.g6, aten_s0798.g6, aten_s0231.g9, aten_s0003.g253, aten_s0725.g1, aten_s0003.g255, aten_s0003.g254	astr_s0202.g0001, astr_s0032.g0001	mcac_s0354.g0016, mcac_s0354.g0019, mcac_s0354.g0018, mcac_s0520.g0004, mcac_s0520.g0003, mcac_s0520.g0005	meff_s0019.g0033, meff_s0019.g0031, meff_s0019.g0029
HOG0001762	adig_s0118.g75, adig_s0118.g78, adig_s0066.g39, adig_s0216.g4, adig_s0118.g79, adig_s0118.g80	XP_029202142.1, XP_029202782.1, XP_029202145.1, XP_029184140.1, XP_029197247.1, XP_029202140.1, XP_029202146.1	aten_s0092.g83, aten_s0092.g82, aten_s0196.g29, aten_s0203.g8, aten_s0092.g79, aten_s0092.g78	astr_s0053.g0003	mcac_s0635.g0013, mcac_s0635.g0014, mcac_s0043.g0002	meff_s0624.g0002, meff_s0047.g0092, meff_s0047.g0091, meff_s0047.g0090
HOG0001764	adig_s0013.g75	XP_029198433.1	aten_s0010.g190	astr_s0050.g0051	mcac_s0026.g0004	meff_s0192.g0057, meff_s0192.g0053
HOG0001768					mcac_s0414.g0003, mcac_s0414.g0002	meff_s0035.g0035
HOG0001770	adig_s0161.g65, adig_s0095.g39, adig_s0161.g66	XP_029210924.1, XP_029186598.1, XP_029210909.1, XP_029210908.1	aten_s0048.g23		mcac_s0457.g0016, mcac_s0353.g0027, mcac_s0457.g0012	meff_s0260.g0035, meff_s0353.g0021, meff_s1311.g0001
HOG0001795	adig_s0231.g8	XP_029201715.1, XP_029201714.1, XP_029201716.1	aten_s0190.g11, aten_s0190.g7	astr_s0083.g0023, astr_s0083.g0061, astr_s0083.g0062	mcac_s0028.g0024, mcac_s1318.g0004, mcac_s0028.g0023, mcac_s0028.g0022	meff_s0086.g0054, meff_s0086.g0058, meff_s0086.g0056, meff_s0086.g0059
HOG0001797	adig_s0119.g18	XP_029183895.1	aten_s0357.g11, aten_s0054.g14	astr_s0005.g0215	mcac_s0745.g0015, mcac_s0031.g0017, mcac_s0301.g0028, mcac_s0319.g0030, mcac_s0017.g0031	meff_s0270.g0010, meff_s0164.g0003, meff_s1497.g0001, meff_s0412.g0006, meff_s0074.g0011, meff_s0052.g0025, meff_s0059.g0020, meff_s0370.g0017, meff_s0456.g0015, meff_s0101.g0100, meff_s0015.g0063
HOG0001799	adig_s0005.g227, adig_s0005.g229, adig_s0005.g232, adig_s0005.g231, adig_s0005.g230, adig_s0005.g228, adig_s0005.g226	XP_029190521.1, XP_029190297.1, XP_029190500.1, XP_029190652.1	aten_s0009.g3, aten_s0184.g22	astr_s0007.g0246	mcac_s0783.g0002, mcac_s1374.g0001, mcac_s0461.g0007, mcac_s0783.g0001, mcac_s0024.g0135, mcac_s0024.g0138, mcac_s0024.g0134	meff_s0159.g0017, meff_s0136.g0003, meff_s0254.g0045, meff_s0254.g0042, meff_s0254.g0041
HOG0001804				astr_s0118.g0041, astr_s0085.g0008, astr_s0173.g0008
HOG0001805				astr_s0161.g0035
HOG0001822	adig_s0005.g405, adig_s0005.g388, adig_s0005.g386, adig_s0005.g387, adig_s0122.g2, adig_s0127.g44, adig_s0127.g45	XP_029186231.1, XP_029186203.1, XP_029186206.1, XP_029183704.1, XP_029183706.1	aten_s0075.g32, aten_s0075.g51, aten_s0075.g52, aten_s0131.g8	astr_s0083.g0020, astr_s0007.g0099, astr_s0007.g0100	mcac_s0028.g0057, mcac_s0103.g0024, mcac_s0135.g0001, mcac_s0039.g0034, mcac_s0039.g0035	meff_s0086.g0022, meff_s0024.g0045, meff_s0131.g0032, meff_s0024.g0046
HOG0001832				astr_s0417.g0002	mcac_s1362.g0004	meff_s0792.g0003, meff_s0068.g0097, meff_s0292.g0018
HOG0001835				astr_s0171.g0018	mcac_s0163.g0085, mcac_s0739.g0006	meff_s0294.g0021
HOG0001836	adig_s0205.g30, adig_s0205.g29, adig_s0205.g27, adig_s0205.g28	XP_029201773.1, XP_029201788.1, XP_029211102.1, XP_029201769.1	aten_s0124.g14, aten_s0124.g15		mcac_s0177.g0016, mcac_s0163.g0087, mcac_s0163.g0088, mcac_s0177.g0017, mcac_s0177.g0019	meff_s0294.g0024, meff_s0197.g0029
HOG0001838					mcac_s0276.g0038	meff_s0006.g0171
HOG0001840	adig_s0044.g39	XP_029187631.1	aten_s0203.g13		mcac_s0177.g0001, mcac_s0592.g0007	meff_s0435.g0023
HOG0001841				astr_s0181.g0025, astr_s0125.g0001, astr_s0135.g0037, astr_s0046.g0105	mcac_s0171.g0009, mcac_s0465.g0001, mcac_s0448.g0007, mcac_s0464.g0001, mcac_s0190.g0022	meff_s0045.g0044, meff_s0184.g0049, meff_s0473.g0010
HOG0001842	adig_s0178.g38, adig_s0044.g42, adig_s0178.g39, adig_s0178.g40, adig_s0044.g41	XP_029180577.1, XP_029180576.1, XP_029180575.1, XP_029190733.1, XP_029190774.1, XP_029190807.1	aten_s0032.g39, aten_s0032.g34, aten_s0032.g35, aten_s0032.g36, aten_s0032.g38, aten_s0032.g37, aten_s0036.g65	astr_s0087.g0072	mcac_s0125.g0042, mcac_s0051.g0020, mcac_s0051.g0021, mcac_s1020.g0001, mcac_s1020.g0003	meff_s0085.g0014, meff_s0124.g0072, meff_s0124.g0073, meff_s1339.g0002
HOG0001843	adig_s0021.g87, adig_s0021.g79, adig_s0502.g1, adig_s0021.g86, adig_s0225.g14, adig_s0225.g15	XP_029213773.1, XP_029213789.1, XP_029205913.1, XP_029213786.1, XP_029205910.1, XP_029197401.1, XP_029180759.1, XP_029213781.1, XP_029210754.1, XP_029210753.1	aten_s0339.g9, aten_s0231.g8, aten_s0339.g5, aten_s0339.g7, aten_s0339.g6		mcac_s0372.g0037	meff_s0297.g0014, meff_s0297.g0016
HOG0001844	adig_s0006.g259, adig_s0393.g1, adig_s0393.g3, adig_s0006.g257, adig_s0024.g70, adig_s0006.g258, adig_s0006.g255, adig_s0393.g2, adig_s0006.g256, adig_s0375.g1	XP_029190238.1, XP_029190204.1, XP_029195318.1	aten_s0076.g39, aten_s0076.g41, aten_s0285.g1, aten_s0076.g44, aten_s0076.g43, aten_s0076.g40, aten_s0111.g3	astr_s0027.g0094	mcac_s0681.g0010, mcac_s0554.g0001	meff_s0333.g0007, meff_s0333.g0010, meff_s0218.g0048, meff_s0333.g0011, meff_s0333.g0004, meff_s0218.g0050
HOG0001845	adig_s0075.g32	XP_029197489.1	aten_s0052.g21	astr_s0083.g0046	mcac_s0109.g0045	meff_s0056.g0010
HOG0001846					mcac_s0312.g0024	meff_s0259.g0024
HOG0001851	adig_s0014.g49, adig_s0014.g48, adig_s0014.g45, adig_s0014.g47	XP_029213565.1, XP_029213541.1, XP_029181360.1, XP_029213540.1, XP_029213525.1, XP_029213524.1, XP_029181365.1, XP_029181363.1, XP_029213556.1, XP_029213554.1, XP_029181361.1, XP_029213553.1, XP_029182031.1, XP_029181364.1, XP_029213564.1	aten_s0057.g58, aten_s0128.g49, aten_s0128.g50, aten_s0128.g53, aten_s0128.g51, aten_s0587.g1		mcac_s0067.g0125, mcac_s0067.g0124, mcac_s1334.g0001	meff_s0012.g0132, meff_s0012.g0131
HOG0001857					mcac_s0580.g0015, mcac_s3265.g0001	meff_s0252.g0004, meff_s0252.g0007, meff_s0168.g0023
HOG0001858	adig_s0047.g34, adig_s0019.g223	XP_029180296.1, XP_029184175.1, XP_029183450.1	aten_s0177.g13, aten_s0519.g3, aten_s0016.g8, aten_s0016.g58, aten_s0615.g2, aten_s0221.g11, aten_s0214.g13, aten_s0080.g18	astr_s0066.g0095, astr_s0161.g0032, astr_s0327.g0013, astr_s0059.g0102, astr_s0137.g0008, astr_s0137.g0022	mcac_s0070.g0018, mcac_s0932.g0003, mcac_s0280.g0003, mcac_s0745.g0018, mcac_s1349.g0001	meff_s0319.g0004, meff_s0603.g0005, meff_s0178.g0035, meff_s0284.g0029, meff_s0656.g0004, meff_s0284.g0030
HOG0001859	adig_s0092.g75, adig_s0006.g329, adig_s0037.g103, adig_s0037.g104, adig_s0037.g105, adig_s0037.g106	XP_029213649.1, XP_029182426.1, XP_029189141.1, XP_029189162.1, XP_029189158.1	aten_s0081.g15, aten_s0081.g14, aten_s0626.g4, aten_s0101.g43, aten_s0022.g86, aten_s0022.g82, aten_s0022.g79, aten_s0022.g83, aten_s0022.g85, aten_s0022.g78	astr_s0102.g0004, astr_s0025.g0197	mcac_s1074.g0002, mcac_s1032.g0001, mcac_s0072.g0033, mcac_s0113.g0022	meff_s0215.g0036, meff_s0075.g0050
HOG0001860	adig_s0104.g17, adig_s0104.g13, adig_s0104.g14, adig_s0104.g15, adig_s0104.g12, adig_s0309.g1	XP_029208654.1, XP_029207952.1, XP_029207951.1, XP_029211638.1, XP_029211652.1, XP_029207984.1, XP_029182541.1, XP_029181094.1, XP_029208657.1, XP_029208672.1	aten_s0004.g1, aten_s0004.g7, aten_s0123.g2, aten_s0379.g3, aten_s0253.g19, aten_s0253.g21, aten_s0383.g2		mcac_s0197.g0019, mcac_s0007.g0054, mcac_s1569.g0001	meff_s0790.g0003, meff_s0790.g0002, meff_s0309.g0016, meff_s1550.g0003
HOG0001861	adig_s0020.g78, adig_s0020.g77	XP_029204882.1	aten_s0017.g102	astr_s1291.g0001, astr_s0033.g0040, astr_s0033.g0039	mcac_s0061.g0055, mcac_s0061.g0053, mcac_s0061.g0054	meff_s0019.g0090, meff_s0019.g0091, meff_s0019.g0089, meff_s0019.g0088
HOG0001862	adig_s0020.g75	XP_029205183.1	aten_s0017.g100	astr_s0033.g0037	mcac_s0061.g0049	meff_s0019.g0086
HOG0001865	adig_s0100.g12, adig_s0100.g13, adig_s0100.g15	XP_029202829.1, XP_029202813.1, XP_029202814.1	aten_s0044.g87, aten_s0044.g86, aten_s1142.g1, aten_s0044.g84		mcac_s0293.g0033, mcac_s0293.g0031	meff_s0341.g0025, meff_s0341.g0023
HOG0001867	adig_s0270.g17, adig_s0242.g8, adig_s0028.g224, adig_s0242.g6	XP_029193833.1, XP_029200725.1, XP_029200724.1, XP_029212076.1, XP_029212148.1	aten_s0211.g13, aten_s0083.g42, aten_s0089.g56	astr_s0082.g0026, astr_s0124.g0027, astr_s0218.g0017	mcac_s0118.g0022, mcac_s0057.g0035, mcac_s0057.g0034, mcac_s0118.g0023, mcac_s0021.g0065, mcac_s0021.g0068, mcac_s0502.g0003, mcac_s0502.g0001	meff_s0014.g0051, meff_s0015.g0022, meff_s0324.g0038, meff_s0324.g0037, meff_s0014.g0060, meff_s1245.g0002, meff_s1063.g0003
HOG0001874	adig_s0063.g21, adig_s0063.g24, adig_s0063.g22	XP_029211898.1	aten_s0084.g136, aten_s0084.g137, aten_s0084.g134	astr_s0012.g0175, astr_s0004.g0049	mcac_s0486.g0019	meff_s0242.g0021
HOG0001875				astr_s0056.g0116, astr_s0056.g0123	mcac_s0053.g0005, mcac_s0053.g0018, mcac_s0053.g0006	meff_s0288.g0032, meff_s0051.g0024, meff_s0844.g0001, meff_s0046.g0088, meff_s0051.g0026
HOG0001876				astr_s0012.g0177
HOG0001877	adig_s0025.g183, adig_s0025.g181, adig_s0025.g179, adig_s0025.g180	XP_029208540.1, XP_029194096.1, XP_029194116.1, XP_029208539.1, XP_029194115.1, XP_029194189.1, XP_029194166.1, XP_029194187.1	aten_s0031.g123, aten_s0031.g120, aten_s0031.g122, aten_s0031.g121, aten_s0031.g119		mcac_s0245.g0019	meff_s1511.g0001
HOG0001879					mcac_s0245.g0018	meff_s0219.g0020
HOG0001887					mcac_s0170.g0025	meff_s0048.g0077
HOG0001890	adig_s0022.g8	XP_029201884.1	aten_s0154.g30	astr_s0010.g0284	mcac_s0108.g0061, mcac_s0268.g0038	meff_s0056.g0109, meff_s0309.g0025
HOG0001891	adig_s0022.g6	XP_029201883.1, XP_029201886.1	aten_s0154.g28
HOG0001892	adig_s0011.g17	XP_029187186.1, XP_029187287.1, XP_029187209.1	aten_s0012.g146	astr_s0062.g0073	mcac_s0364.g0023, mcac_s0364.g0026, mcac_s0108.g0060	meff_s0263.g0009, meff_s0263.g0007, meff_s0056.g0108
HOG0001911	adig_s0024.g75, adig_s0297.g1, adig_s0375.g4, adig_s0024.g74, adig_s0024.g71, adig_s0375.g2, adig_s0024.g72, adig_s0024.g73, adig_s0375.g7, adig_s0375.g6, adig_s0375.g3	XP_029185531.1, XP_029185530.1, XP_029185562.1, XP_029182047.1, XP_029185544.1, XP_029185543.1, XP_029182046.1	aten_s0510.g6, aten_s0568.g5, aten_s0510.g7, aten_s0568.g7, aten_s0568.g6, aten_s0568.g3, aten_s0568.g4, aten_s0111.g4, aten_s0568.g2
HOG0001916				astr_s0092.g0025, astr_s0148.g0008, astr_s0163.g0046
HOG0001924				astr_s0379.g0004	mcac_s0045.g0058	meff_s0098.g0029
HOG0001940					mcac_s0129.g0048	meff_s0172.g0053
HOG0001941	adig_s0028.g282, adig_s0028.g281, adig_s0028.g280, adig_s0028.g278, adig_s0028.g279, adig_s0028.g283, adig_s0028.g277	XP_029192003.1, XP_029192004.1, XP_029192045.1, XP_029192001.1	aten_s0165.g35, aten_s0165.g37	astr_s0073.g0025	mcac_s0404.g0014, mcac_s0404.g0012, mcac_s0404.g0010, mcac_s0404.g0011	meff_s0121.g0029, meff_s0121.g0027, meff_s0121.g0028
HOG0001942	adig_s0360.g3, adig_s0006.g289, adig_s0006.g290, adig_s0006.g291, adig_s0006.g296	XP_029180323.1, XP_029190245.1, XP_029190188.1, XP_029190177.1, XP_029180322.1, XP_029190124.1, XP_029190244.1	aten_s0076.g4, aten_s0076.g3, aten_s0054.g41		mcac_s0392.g0009, mcac_s0392.g0012, mcac_s0392.g0010, mcac_s0392.g0014	meff_s0088.g0050, meff_s0181.g0001, meff_s0181.g0003, meff_s0088.g0052
HOG0001943				astr_s0027.g0129
HOG0001944				astr_s0063.g0080, astr_s0027.g0127
HOG0001954	adig_s0025.g148	XP_029194154.1	aten_s0031.g88
HOG0001957	adig_s0069.g30, adig_s0069.g27, adig_s0069.g24, adig_s0069.g32, adig_s0069.g31, adig_s0069.g28, adig_s0069.g26, adig_s0069.g23, adig_s0069.g25	XP_029209301.1, XP_029209302.1, XP_029209304.1	aten_s0134.g6, aten_s0134.g12, aten_s0134.g11, aten_s0134.g10, aten_s0134.g9, aten_s0072.g4, aten_s0134.g4, aten_s0134.g8, aten_s0134.g7, aten_s0134.g5	astr_s0047.g0136	mcac_s0270.g0027	meff_s3345.g0001, meff_s0276.g0015
HOG0001972				astr_s0167.g0051
HOG0001973	adig_s0207.g24	XP_029209352.1	aten_s0172.g32	astr_s0432.g0003	mcac_s0008.g0125	meff_s0016.g0070
HOG0001981				astr_s0030.g0063
HOG0001982	adig_s0057.g31, adig_s0032.g135, adig_s0032.g136	XP_029181369.1, XP_029179661.1	aten_s0077.g4, aten_s0290.g8	astr_s0030.g0062, astr_s0030.g0065	mcac_s0474.g0006, mcac_s0472.g0006, mcac_s0474.g0005	meff_s0008.g0088, meff_s0427.g0016, meff_s0008.g0089
HOG0001992	adig_s0072.g59	XP_029180910.1, XP_029180908.1	aten_s0310.g5	astr_s0192.g0027	mcac_s0815.g0012	meff_s0409.g0003
HOG0001993	adig_s0108.g5	XP_029210932.1	aten_s0287.g18		mcac_s0853.g0003	meff_s0655.g0003, meff_s0118.g0027
HOG0001999	adig_s0113.g61	XP_029189651.1	aten_s0052.g108	astr_s0051.g0040	mcac_s0108.g0043	meff_s0056.g0091
HOG0002000	adig_s0034.g31, adig_s0034.g26	XP_029205546.1, XP_029205520.1	aten_s0121.g25, aten_s0121.g27, aten_s0154.g14	astr_s0051.g0042	mcac_s0108.g0045, mcac_s0307.g0007	meff_s0056.g0093, meff_s0505.g0002
HOG0002001	adig_s0113.g60	XP_029189647.1	aten_s0052.g109	astr_s0051.g0041	mcac_s0108.g0044	meff_s0056.g0092
HOG0002007	adig_s0014.g163, adig_s0106.g67	XP_029199986.1	aten_s0161.g22	astr_s0071.g0059, astr_s0071.g0057, astr_s0071.g0061, astr_s0071.g0054, astr_s0071.g0053, astr_s0071.g0056, astr_s0071.g0052	mcac_s0164.g0013, mcac_s0164.g0015, mcac_s0164.g0017, mcac_s0164.g0016	meff_s0048.g0019, meff_s0048.g0020
HOG0002008	adig_s0096.g10, adig_s0096.g15	XP_029212481.1, XP_029183712.1, XP_029209963.1, XP_029209966.1, XP_029199940.1, XP_029209875.1, XP_029209880.1, XP_029209965.1, XP_029202748.1, XP_029202712.1, XP_029202711.1, XP_029209964.1, XP_029182211.1, XP_029184165.1, XP_029182320.1, XP_029202736.1, XP_029208716.1, XP_029209886.1, XP_029209882.1, XP_029202741.1	aten_s0239.g3, aten_s0145.g23	astr_s0065.g0114	mcac_s0319.g0034, mcac_s0115.g0017	meff_s0232.g0009
HOG0002009	adig_s0019.g66, adig_s0019.g67	XP_029204003.1	aten_s0028.g121, aten_s0028.g122	astr_s0037.g0120	mcac_s0544.g0003, mcac_s0544.g0002	meff_s0290.g0007
HOG0002010	adig_s0031.g160, adig_s0063.g1	XP_029193448.1	aten_s0016.g70
HOG0002011				astr_s0037.g0122	mcac_s0003.g0005, mcac_s0544.g0004	meff_s0290.g0008
HOG0002012					mcac_s0219.g0007	meff_s0390.g0007
HOG0002013	adig_s0708.g1, adig_s0017.g112, adig_s0017.g113, adig_s0017.g115, adig_s0017.g114	XP_029187540.1	aten_s0096.g5, aten_s0008.g175, aten_s0096.g6, aten_s0096.g7, aten_s0096.g9	astr_s0013.g0177, astr_s0013.g0180	mcac_s1100.g0006, mcac_s0896.g0003, mcac_s0033.g0081, mcac_s0896.g0001, mcac_s0399.g0017, mcac_s0147.g0020	meff_s0138.g0036, meff_s0438.g0001, meff_s0026.g0112, meff_s0138.g0037, meff_s0026.g0022
HOG0002020	adig_s0242.g46, adig_s0035.g93, adig_s0035.g91, adig_s0035.g92	XP_029212136.1, XP_029207397.1, XP_029207377.1, XP_029207346.1	aten_s0089.g90, aten_s0030.g109, aten_s0030.g108, aten_s0030.g110	astr_s0134.g0035, astr_s0009.g0148, astr_s0022.g0102	mcac_s0199.g0037, mcac_s0165.g0001, mcac_s0192.g0006, mcac_s0192.g0005, mcac_s0192.g0007	meff_s0011.g0140, meff_s0011.g0137, meff_s0011.g0141, meff_s0057.g0093, meff_s0062.g0069, meff_s0057.g0092, meff_s0057.g0094
HOG0002021	adig_s0020.g145, adig_s0020.g144, adig_s0020.g140, adig_s0020.g142	XP_029199684.1, XP_029180593.1, XP_029180592.1, XP_029181179.1, XP_029207316.1, XP_029199687.1, XP_029180597.1, XP_029180596.1, XP_029207090.1, XP_029180595.1	aten_s0130.g6, aten_s0017.g166, aten_s0130.g7, aten_s0017.g165, aten_s0314.g18	astr_s0033.g0107	mcac_s0311.g0030, mcac_s0311.g0028, mcac_s0311.g0025	meff_s0332.g0006, meff_s0332.g0007, meff_s0332.g0009
HOG0002030					mcac_s0004.g0020	meff_s0040.g0047
HOG0002033				astr_s0290.g0003, astr_s0171.g0039	mcac_s0116.g0061	meff_s0711.g0002
HOG0002035				astr_s0041.g0015, astr_s0192.g0016
HOG0002037	adig_s0100.g73, adig_s0100.g70, adig_s0100.g71, adig_s0034.g43, adig_s0100.g72	XP_029179265.1, XP_029197740.1, XP_029205331.1, XP_029197734.1, XP_029210642.1, XP_029210643.1, XP_029197750.1, XP_029195042.1, XP_029210641.1, XP_029197752.1	aten_s0044.g31, aten_s0044.g30, aten_s0044.g24, aten_s0121.g16	astr_s0209.g0023	mcac_s0453.g0007, mcac_s0453.g0002, mcac_s0140.g0023, mcac_s0453.g0011, mcac_s0453.g0004, mcac_s0060.g0020	meff_s0714.g0007
HOG0002047	adig_s0181.g43, adig_s0181.g46, adig_s0181.g45, adig_s0181.g44	XP_029185552.1, XP_029185551.1, XP_029185553.1	aten_s0056.g67, aten_s0056.g70, aten_s0056.g69, aten_s0056.g68	astr_s0167.g0015, astr_s0167.g0014	mcac_s0361.g0014, mcac_s0029.g0083	meff_s0617.g0009
HOG0002048					mcac_s0029.g0084, mcac_s0029.g0085, mcac_s0029.g0086, mcac_s0029.g0089	meff_s0617.g0008, meff_s0617.g0006
HOG0002061	adig_s0076.g100, adig_s0077.g58	XP_029207924.1, XP_029184255.1	aten_s0144.g18, aten_s0175.g30, aten_s0932.g1	astr_s0042.g0017, astr_s0021.g0161, astr_s0043.g0148, astr_s0026.g0057, astr_s0059.g0110, astr_s0150.g0002, astr_s0272.g0004	mcac_s0747.g0002, mcac_s0383.g0008, mcac_s0116.g0066, mcac_s0459.g0009, mcac_s0071.g0065, mcac_s0444.g0029	meff_s0277.g0008, meff_s0212.g0013, meff_s0045.g0105, meff_s0207.g0003, meff_s0665.g0004, meff_s1556.g0001
HOG0002067	adig_s0047.g8	XP_029180621.1	aten_s0395.g5	astr_s0046.g0132	mcac_s0852.g0008, mcac_s0004.g0050, mcac_s0011.g0055	meff_s0075.g0001, meff_s0050.g0053, meff_s0053.g0065
HOG0002069				astr_s0163.g0020, astr_s0043.g0142
HOG0002078	adig_s0329.g5, adig_s0416.g3	XP_029184094.1	aten_s0622.g3, aten_s0100.g25	astr_s0050.g0112
HOG0002093	adig_s0015.g168	XP_029208006.1	aten_s0099.g1, aten_s0026.g2, aten_s0026.g3	astr_s0005.g0050, astr_s0005.g0043, astr_s0432.g0001, astr_s0058.g0080, astr_s0005.g0008, astr_s0005.g0010, astr_s0005.g0012, astr_s0128.g0020
HOG0002097	adig_s0020.g46	XP_029206072.1	aten_s0017.g73	astr_s0033.g0002	mcac_s0530.g0006	meff_s0147.g0036
HOG0002098	adig_s0020.g45	XP_029205874.1, XP_029206141.1	aten_s1181.g1, aten_s0626.g1	astr_s0097.g0079	mcac_s0905.g0003, mcac_s0530.g0004, mcac_s0277.g0001, mcac_s0905.g0001	meff_s0147.g0033, meff_s0147.g0034, meff_s0147.g0029
HOG0002101	adig_s0009.g144, adig_s0009.g171, adig_s0094.g20, adig_s0094.g9	XP_029182648.1	aten_s0792.g1		mcac_s0373.g0012	meff_s0316.g0010
HOG0002102	adig_s0124.g2, adig_s0162.g46, adig_s0162.g45, adig_s0681.g1, adig_s0124.g3, adig_s0124.g1, adig_s0162.g50	XP_029188359.1, XP_029188350.1, XP_029188351.1, XP_029180293.1, XP_029188355.1	aten_s0155.g29, aten_s0672.g2, aten_s0155.g27, aten_s0155.g26, aten_s0136.g49, aten_s0155.g28	astr_s0065.g0117	mcac_s0073.g0028, mcac_s0073.g0026, mcac_s0073.g0029	meff_s0909.g0004, meff_s0909.g0001
HOG0002109				astr_s0038.g0002, astr_s0035.g0017
HOG0002113				astr_s0105.g0058, astr_s0074.g0056	mcac_s0606.g0015, mcac_s0003.g0046	meff_s0210.g0002, meff_s0005.g0066, meff_s0651.g0003, meff_s0019.g0096, meff_s0294.g0008
HOG0002117				astr_s0125.g0036
HOG0002118				astr_s0152.g0019, astr_s0241.g0011, astr_s0048.g0088	mcac_s0613.g0001, mcac_s0106.g0043, mcac_s0094.g0008, mcac_s0094.g0017, mcac_s0119.g0029, mcac_s0119.g0003, mcac_s0094.g0027, mcac_s0017.g0050	meff_s0014.g0026, meff_s0041.g0001, meff_s0471.g0012, meff_s0745.g0003, meff_s0041.g0029, meff_s0189.g0021
HOG0002123					mcac_s0006.g0011	meff_s0014.g0012
HOG0002128				astr_s0092.g0016
HOG0002130	adig_s0222.g12, adig_s0382.g1	XP_029208375.1	aten_s0477.g9, aten_s0308.g11	astr_s0005.g0198, astr_s0163.g0015	mcac_s0099.g0012	meff_s0775.g0004
HOG0002138	adig_s0052.g12, adig_s0052.g11	XP_029207883.1	aten_s0313.g6, aten_s0313.g5	astr_s0005.g0118	mcac_s0456.g0001, mcac_s0456.g0002	meff_s0178.g0030
HOG0002141				astr_s0049.g0046, astr_s0049.g0053	mcac_s0518.g0005	meff_s0466.g0005
HOG0002143				astr_s0049.g0049
HOG0002151	adig_s0039.g29, adig_s0263.g8, adig_s0097.g41, adig_s0022.g39	XP_029180059.1, XP_029186461.1	aten_s0520.g1, aten_s0144.g21, aten_s0592.g2	astr_s0190.g0031, astr_s0072.g0050, astr_s0059.g0094, astr_s0070.g0007	mcac_s0027.g0054, mcac_s0940.g0006, mcac_s0463.g0016, mcac_s0125.g0031	meff_s0234.g0020, meff_s0097.g0064, meff_s0556.g0004, meff_s0078.g0032, meff_s0519.g0009, meff_s0006.g0107, meff_s0244.g0021, meff_s0079.g0014
HOG0002156	adig_s0150.g24, adig_s0743.g1, adig_s0150.g20, adig_s0150.g23, adig_s0150.g21	XP_029185261.1, XP_029185415.1, XP_029185422.1, XP_029185413.1, XP_029185406.1, XP_029185260.1	aten_s0342.g22, aten_s0342.g21, aten_s0208.g23	astr_s0268.g0003	mcac_s0476.g0016, mcac_s0476.g0015, mcac_s0476.g0014, mcac_s0223.g0001, mcac_s0495.g0013, mcac_s0476.g0017	meff_s0021.g0001, meff_s0124.g0002, meff_s0124.g0001, meff_s0124.g0004, meff_s0124.g0003
HOG0002158	adig_s0182.g48	XP_029210706.1, XP_029201736.1, XP_029201734.1, XP_029201688.1	aten_s0156.g25	astr_s0026.g0166, astr_s0013.g0020
HOG0002159				astr_s0132.g0002, astr_s0116.g0002, astr_s0132.g0003, astr_s0132.g0005, astr_s0132.g0007, astr_s0116.g0004
HOG0002160	adig_s0036.g134	XP_029208924.1	aten_s0023.g42	astr_s0193.g0029	mcac_s0150.g0009	meff_s0197.g0047, meff_s0197.g0048, meff_s0197.g0046
HOG0002162	adig_s0036.g135	XP_029208922.1	aten_s0023.g44, aten_s0023.g43
HOG0002165				astr_s0193.g0028	mcac_s0177.g0041	meff_s0003.g0107
HOG0002166	adig_s0039.g7	XP_029179499.1	aten_s0058.g82
HOG0002167	adig_s0039.g3, adig_s0039.g5	XP_029179494.1, XP_029179492.1, XP_029179496.1	aten_s0058.g80, aten_s0058.g81	astr_s0195.g0035, astr_s0195.g0036, astr_s0195.g0033, astr_s0195.g0034	mcac_s0526.g0001, mcac_s1099.g0002, mcac_s1099.g0006, mcac_s0641.g0008	meff_s0069.g0052, meff_s0145.g0026, meff_s0362.g0042, meff_s0645.g0006, meff_s0362.g0043
HOG0002168	adig_s0039.g164, adig_s0380.g2	XP_029182811.1, XP_029203634.1, XP_029180626.1, XP_029179532.1, XP_029210358.1, XP_029181316.1, XP_029179544.1	aten_s0060.g41, aten_s0080.g22, aten_s0109.g10	astr_s0043.g0069, astr_s0036.g0028, astr_s0063.g0015, astr_s0037.g0116, astr_s0250.g0012	mcac_s0071.g0031, mcac_s0361.g0007, mcac_s0171.g0015	meff_s0508.g0022, meff_s0184.g0045, meff_s0184.g0060, meff_s0002.g0052, meff_s1391.g0002
HOG0002169				astr_s0042.g0027
HOG0002171	adig_s0189.g19, adig_s0189.g21	XP_029200513.1	aten_s0185.g27		mcac_s0590.g0001, mcac_s0590.g0004	meff_s0747.g0008, meff_s2207.g0002, meff_s0463.g0004
HOG0002173	adig_s0189.g28	XP_029182991.1	aten_s0185.g35		mcac_s3602.g0001	meff_s0260.g0009, meff_s0260.g0007
HOG0002176					mcac_s0335.g0004	meff_s0152.g0005, meff_s1678.g0002
HOG0002177	adig_s0150.g31, adig_s0150.g30, adig_s0150.g32	XP_029185414.1	aten_s0342.g17, aten_s0342.g16	astr_s0156.g0051, astr_s0156.g0050	mcac_s0931.g0004, mcac_s0931.g0002, mcac_s0211.g0001, mcac_s0476.g0021, mcac_s0931.g0007	meff_s0124.g0007, meff_s0124.g0008
HOG0002186	adig_s0243.g1, adig_s0143.g60	XP_029207859.1, XP_029197978.1, XP_029181482.1	aten_s0115.g53, aten_s0423.g6, aten_s0115.g52		mcac_s0637.g0007	meff_s0053.g0020
HOG0002188				astr_s0234.g0010	mcac_s0149.g0017, mcac_s0149.g0019, mcac_s0149.g0018, mcac_s0637.g0008	meff_s0053.g0059, meff_s0053.g0058
HOG0002189	adig_s0146.g52, adig_s0049.g175, adig_s0049.g177, adig_s0049.g178	XP_029213101.1, XP_029191870.1, XP_029191844.1, XP_029191872.1, XP_029191871.1	aten_s0099.g43, aten_s0053.g28, aten_s0013.g199, aten_s0013.g200	astr_s0009.g0306	mcac_s0813.g0007, mcac_s0813.g0006, mcac_s0813.g0005	meff_s0024.g0122, meff_s0024.g0123, meff_s1184.g0003, meff_s0437.g0010, meff_s1184.g0001
HOG0002195	adig_s0020.g122	XP_029207311.1, XP_029207291.1	aten_s0017.g145, aten_s0017.g147	astr_s0033.g0084, astr_s0033.g0108, astr_s0033.g0082, astr_s0033.g0085, astr_s0033.g0078	mcac_s0157.g0010, mcac_s0157.g0002, mcac_s0157.g0001, mcac_s0157.g0004, mcac_s0157.g0005	meff_s0301.g0004, meff_s0032.g0054, meff_s0032.g0050, meff_s0032.g0044, meff_s0639.g0006, meff_s0332.g0015, meff_s0332.g0014, meff_s0332.g0017, meff_s0332.g0018
HOG0002196	adig_s0431.g4, adig_s0431.g2, adig_s0431.g3	XP_029212283.1, XP_029212282.1, XP_029212284.1	aten_s0123.g42	astr_s0088.g0058	mcac_s0068.g0061, mcac_s0068.g0059	meff_s0278.g0019, meff_s0278.g0021, meff_s0278.g0017
HOG0002198	adig_s0051.g12, adig_s0051.g11, adig_s0051.g14, adig_s0051.g15, adig_s0051.g13, adig_s0051.g16, adig_s0051.g17	XP_029202871.1, XP_029202857.1, XP_029202862.1, XP_029202847.1	aten_s0094.g54, aten_s0094.g56, aten_s0094.g57, aten_s0094.g58, aten_s0094.g55	astr_s0256.g0003	mcac_s0146.g0027, mcac_s0146.g0028, mcac_s0146.g0029	meff_s0248.g0010, meff_s0248.g0008
HOG0002201				astr_s0619.g0005, astr_s0167.g0044	mcac_s0105.g0049, mcac_s0011.g0014	meff_s1620.g0001, meff_s0182.g0016, meff_s0157.g0007
HOG0002202				astr_s0023.g0018
HOG0002206	adig_s0002.g49	XP_029198028.1	aten_s0102.g10	astr_s0096.g0043	mcac_s0078.g0044	meff_s0136.g0042
HOG0002207	adig_s0002.g45, adig_s0002.g46	XP_029198089.1, XP_029213240.1, XP_029198027.1	aten_s0102.g5, aten_s0102.g7	astr_s0096.g0040, astr_s0096.g0041	mcac_s0078.g0040, mcac_s0078.g0041	meff_s0136.g0040, meff_s1154.g0002
HOG0002209				astr_s0127.g0054	mcac_s0239.g0009, mcac_s0239.g0010	meff_s0061.g0051, meff_s0061.g0053
HOG0002210				astr_s0020.g0107
HOG0002239	adig_s0077.g51, adig_s0032.g125	XP_029210629.1, XP_029208034.1	aten_s0394.g1	astr_s0075.g0059, astr_s0107.g0046, astr_s0251.g0006	mcac_s0331.g0006, mcac_s0396.g0003, mcac_s0124.g0034	meff_s0189.g0002, meff_s0229.g0018, meff_s0790.g0005
HOG0002249	adig_s0008.g30, adig_s0048.g52, adig_s0008.g29, adig_s0008.g33, adig_s0008.g34	XP_029195948.1, XP_029195947.1, XP_029196020.1, XP_029211497.1, XP_029211570.1, XP_029211572.1, XP_029211549.1	aten_s0120.g21, aten_s0120.g19, aten_s0120.g18	astr_s0111.g0062	mcac_s0086.g0047, mcac_s0241.g0017, mcac_s0086.g0046	meff_s0253.g0022, meff_s0253.g0023, meff_s0368.g0012, meff_s0368.g0011
HOG0002250	adig_s0001.g111	XP_029207139.1	aten_s0080.g40	astr_s0004.g0201	mcac_s0159.g0055	meff_s0173.g0056
HOG0002251	adig_s0048.g114	XP_029204253.1	aten_s0139.g18	astr_s1068.g0001, astr_s0004.g0163	mcac_s0159.g0017	meff_s0785.g0005
HOG0002252	adig_s0048.g115	XP_029204279.1	aten_s0139.g17	astr_s0004.g0164	mcac_s0159.g0018	meff_s0785.g0003
HOG0002256	adig_s0133.g8, adig_s0080.g30	XP_029210482.1	aten_s0160.g19
HOG0002269	adig_s0082.g23	XP_029194162.1	aten_s0031.g65
HOG0002272	adig_s0309.g4, adig_s0008.g90, adig_s0225.g13	XP_029181324.1, XP_029180541.1, XP_029210510.1	aten_s0117.g7, aten_s0328.g5, aten_s0256.g3	astr_s0128.g0027	mcac_s0023.g0044, mcac_s1083.g0003	meff_s0689.g0001
HOG0002273	adig_s0067.g11, adig_s0317.g3	XP_029181326.1	aten_s0003.g189, aten_s0239.g2	astr_s0011.g0320	mcac_s0226.g0029, mcac_s0226.g0028	meff_s0017.g0047
HOG0002276	adig_s0023.g39, adig_s0023.g38	XP_029211458.1, XP_029190961.1, XP_029211487.1, XP_029211394.1, XP_029211447.1, XP_029211391.1, XP_029211435.1, XP_029211433.1	aten_s0023.g79	astr_s0252.g0006, astr_s0252.g0005, astr_s0193.g0005	mcac_s0151.g0052, mcac_s0215.g0016	meff_s0481.g0003, meff_s0003.g0129
HOG0002290				astr_s0011.g0272	mcac_s0149.g0007	meff_s0717.g0009
HOG0002296				astr_s0004.g0295
HOG0002297	adig_s0038.g48, adig_s0038.g49	XP_029188989.1, XP_029188988.1, XP_029188986.1, XP_029182114.1, XP_029206187.1, XP_029206186.1, XP_029188991.1, XP_029183024.1, XP_029182236.1, XP_029183364.1, XP_029188987.1	aten_s0169.g17	astr_s0020.g0088, astr_s0020.g0093, astr_s0020.g0085, astr_s0020.g0091, astr_s0020.g0083	mcac_s0095.g0049, mcac_s1335.g0001, mcac_s0390.g0024, mcac_s0399.g0001, mcac_s0924.g0001	meff_s0138.g0055
HOG0002298	adig_s0111.g49, adig_s0182.g6, adig_s0112.g45, adig_s0110.g5	XP_029181670.1, XP_029206735.1, XP_029184200.1, XP_029207766.1	aten_s0202.g8, aten_s0310.g8	astr_s0030.g0084, astr_s0323.g0015, astr_s0318.g0019, astr_s0030.g0103, astr_s0036.g0093, astr_s0318.g0018	mcac_s0171.g0051, mcac_s0225.g0014, mcac_s0222.g0033, mcac_s1514.g0002	meff_s0978.g0003, meff_s0284.g0034, meff_s0471.g0011, meff_s0068.g0045
HOG0002300	adig_s0013.g172, adig_s0013.g171, adig_s0013.g170, adig_s0036.g86	XP_029197587.1, XP_029195819.1, XP_029197575.1, XP_029198412.1, XP_029198520.1, XP_029205971.1	aten_s0010.g95, aten_s0010.g96, aten_s0010.g97, aten_s0010.g103, aten_s0010.g100, aten_s0010.g101, aten_s0124.g31	astr_s0201.g0028, astr_s0201.g0027	mcac_s0037.g0008, mcac_s3872.g0001	meff_s0377.g0007, meff_s0377.g0006
HOG0002301	adig_s0131.g3, adig_s0010.g107	XP_029197081.1	aten_s0508.g3	astr_s0043.g0103, astr_s0046.g0072, astr_s0006.g0151, astr_s0396.g0008	mcac_s0798.g0001, mcac_s0909.g0004	meff_s0348.g0003, meff_s0098.g0043
HOG0002304				astr_s0262.g0018
HOG0002307					mcac_s0051.g0067	meff_s0239.g0018
HOG0002309					mcac_s0051.g0068	meff_s0239.g0017
HOG0002313					mcac_s0849.g0007	meff_s1029.g0003, meff_s0504.g0013
HOG0002315					mcac_s0467.g0017	meff_s0301.g0006
HOG0002317					mcac_s0085.g0002	meff_s0815.g0003
HOG0002319				astr_s0046.g0131
HOG0002321	adig_s0096.g17, adig_s0109.g1, adig_s0096.g19, adig_s0109.g2, adig_s0096.g18	XP_029202726.1, XP_029184225.1, XP_029182780.1, XP_029182778.1, XP_029202725.1, XP_029182767.1, XP_029182770.1, XP_029202747.1, XP_029182760.1, XP_029181851.1, XP_029202721.1, XP_029202720.1	aten_s0145.g18, aten_s0145.g20	astr_s0076.g0057	mcac_s0347.g0003	meff_s0038.g0066, meff_s0611.g0003
HOG0002322				astr_s0052.g0084
HOG0002327	adig_s0187.g9	XP_029211967.1	aten_s0011.g48	astr_s0002.g0130, astr_s0002.g0131	mcac_s0008.g0043, mcac_s0008.g0045	meff_s0016.g0148, meff_s0016.g0146
HOG0002329	adig_s0019.g217	XP_029190324.1	aten_s0350.g19		mcac_s0068.g0078	meff_s1250.g0001
HOG0002340	adig_s0178.g1	XP_029196854.1, XP_029185398.1, XP_029185395.1, XP_029185293.1, XP_029185400.1, XP_029185392.1	aten_s0241.g43, aten_s0153.g46, aten_s0032.g3, aten_s0032.g2, aten_s0153.g44	astr_s0042.g0090, astr_s0156.g0014	mcac_s0150.g0023, mcac_s0399.g0012, mcac_s0399.g0011, mcac_s0211.g0040, mcac_s0211.g0039	meff_s0146.g0001, meff_s0124.g0043
HOG0002343	adig_s0153.g1, adig_s0153.g2, adig_s0153.g5	XP_029213225.1, XP_029183678.1	aten_s0250.g1, aten_s0250.g5, aten_s0517.g4	astr_s0013.g0266, astr_s0013.g0261, astr_s0214.g0001, astr_s0131.g0005	mcac_s0003.g0007, mcac_s1324.g0004, mcac_s0016.g0108, mcac_s1194.g0003	meff_s0685.g0001, meff_s0022.g0080, meff_s0047.g0105
HOG0002344	adig_s0034.g94, adig_s0034.g97	XP_029210744.1, XP_029187371.1, XP_029187374.1, XP_029198225.1, XP_029187372.1	aten_s0261.g31, aten_s0015.g196, aten_s0015.g194, aten_s0015.g195	astr_s0010.g0140, astr_s0010.g0135, astr_s0032.g0049, astr_s0010.g0136	mcac_s0708.g0003, mcac_s1175.g0004, mcac_s0191.g0020, mcac_s0191.g0019, mcac_s0191.g0017, mcac_s0191.g0018	meff_s0281.g0011, meff_s0281.g0007
HOG0002357				astr_s0104.g0071, astr_s0154.g0030, astr_s0070.g0023, astr_s0148.g0041	mcac_s0893.g0007	meff_s0885.g0002
HOG0002359	adig_s0043.g9	XP_029185141.1	aten_s0062.g45
HOG0002365				astr_s0167.g0053, astr_s0129.g0029
HOG0002370				astr_s0009.g0058	mcac_s0022.g0076, mcac_s0022.g0077	meff_s0155.g0018, meff_s0155.g0017
HOG0002371				astr_s0009.g0057
HOG0002375				astr_s0047.g0011, astr_s0047.g0009, astr_s0005.g0279
HOG0002376					mcac_s0635.g0016, mcac_s0071.g0047	meff_s0006.g0194, meff_s0080.g0011, meff_s0127.g0002, meff_s0655.g0006
HOG0002377					mcac_s1432.g0001	meff_s0127.g0001
HOG0002378					mcac_s3295.g0001	meff_s1084.g0002
HOG0002391	adig_s0076.g98, adig_s0097.g49	XP_029197212.1	aten_s0064.g55, aten_s1745.g1, aten_s0236.g10, aten_s0041.g4	astr_s0013.g0156	mcac_s0207.g0043, mcac_s0456.g0023, mcac_s0075.g0052, mcac_s0052.g0030, mcac_s0052.g0029, mcac_s0340.g0007	meff_s0503.g0006, meff_s2505.g0001, meff_s0088.g0001, meff_s0473.g0001, meff_s0430.g0015, meff_s0780.g0001, meff_s0503.g0007, meff_s0062.g0062, meff_s0503.g0008, meff_s0225.g0042
HOG0002397				astr_s0088.g0055
HOG0002406	adig_s0070.g46	XP_029213177.1	aten_s0047.g63, aten_s0047.g65	astr_s0226.g0035, astr_s0010.g0031, astr_s0118.g0037
HOG0002407	adig_s0011.g137	XP_029183392.1	aten_s0012.g23	astr_s0001.g0050
HOG0002411	adig_s0196.g42, adig_s0631.g1, adig_s0018.g130	XP_029184191.1, XP_029183894.1	aten_s0538.g4, aten_s0284.g5	astr_s0012.g0046, astr_s0174.g0029, astr_s0124.g0015	mcac_s0723.g0006	meff_s0062.g0027, meff_s0663.g0008
HOG0002413	adig_s0332.g6, adig_s0008.g157, adig_s0008.g153, adig_s0047.g63, adig_s0068.g91, adig_s0068.g90	XP_029179546.1, XP_029179524.1, XP_029180097.1, XP_029184815.1, XP_029184825.1	aten_s0109.g8, aten_s0320.g14, aten_s0213.g14, aten_s0005.g51, aten_s0005.g52	astr_s0019.g0078	mcac_s0033.g0005, mcac_s0668.g0018, mcac_s2335.g0001	meff_s0026.g0032, meff_s0026.g0033, meff_s0111.g0022
HOG0002426	adig_s0177.g3, adig_s0029.g146	XP_029193938.1, XP_029203755.1, XP_029194430.1, XP_029209898.1, XP_029193946.1, XP_029197940.1, XP_029201860.1	aten_s0024.g1, aten_s0046.g39, aten_s0024.g2	astr_s0021.g0112, astr_s0003.g0082, astr_s0011.g0208, astr_s0003.g0081, astr_s0021.g0114	mcac_s0122.g0052, mcac_s0034.g0109, mcac_s0122.g0051	meff_s0245.g0011, meff_s0210.g0029
HOG0002427	adig_s0275.g6, adig_s0107.g54, adig_s0265.g4, adig_s0177.g13, adig_s0043.g1, adig_s0182.g58, adig_s0067.g40, adig_s0072.g66	XP_029206954.1, XP_029192694.1, XP_029183514.1	aten_s0175.g33, aten_s0534.g1, aten_s0039.g93, aten_s0394.g6	astr_s0075.g0066	mcac_s0075.g0066, mcac_s0835.g0004, mcac_s1364.g0001, mcac_s0595.g0013, mcac_s0099.g0018	meff_s0128.g0059, meff_s0409.g0023, meff_s0148.g0017
HOG0002430	adig_s0125.g59	XP_029191053.1	aten_s0004.g66	astr_s0054.g0069	mcac_s0795.g0005	meff_s0018.g0083
HOG0002431	adig_s0125.g57, adig_s0125.g56	XP_029191147.1, XP_029191108.1	aten_s0004.g69	astr_s0054.g0068, astr_s0054.g0066, astr_s0054.g0065	mcac_s0795.g0004, mcac_s0795.g0003	meff_s0018.g0084, meff_s0018.g0085
HOG0002443				astr_s0066.g0009	mcac_s0142.g0038	meff_s0046.g0051
HOG0002445	adig_s0182.g21	XP_029212243.1, XP_029212244.1, XP_029192755.1, XP_029212247.1, XP_029183375.1, XP_029199864.1, XP_029192002.1, XP_029192100.1, XP_029192103.1, XP_029192099.1, XP_029192105.1, XP_029192049.1, XP_029192107.1, XP_029192102.1, XP_029192048.1	aten_s0167.g20	astr_s0088.g0021, astr_s0088.g0019, astr_s0088.g0015	mcac_s0192.g0037, mcac_s0260.g0028	meff_s0034.g0017
HOG0002447	adig_s0442.g2, adig_s0009.g159	XP_029214363.1, XP_029181867.1, XP_029208047.1	aten_s0146.g21, aten_s0220.g20, aten_s0765.g1	astr_s0027.g0159, astr_s0130.g0064, astr_s0041.g0071	mcac_s0004.g0055	meff_s0007.g0110, meff_s0895.g0004
HOG0002452	adig_s0013.g145, adig_s0013.g146	XP_029196447.1, XP_029198249.1, XP_029198226.1, XP_029198275.1, XP_029211095.1, XP_029191748.1	aten_s0010.g128
HOG0002454				astr_s0137.g0052
HOG0002455	adig_s0075.g180, adig_s0013.g197, adig_s0013.g195	XP_029211672.1, XP_029191617.1, XP_029191615.1	aten_s0112.g51, aten_s0010.g70, aten_s0010.g71	astr_s0002.g0401	mcac_s0044.g0030, mcac_s2989.g0001, mcac_s0134.g0044, mcac_s0134.g0042	meff_s0326.g0029, meff_s0239.g0026, meff_s0226.g0021, meff_s0087.g0004, meff_s0326.g0030
HOG0002457	adig_s0102.g54	XP_029192125.1, XP_029192127.1	aten_s0004.g174		mcac_s1723.g0001	meff_s0646.g0008, meff_s0078.g0069
HOG0002458	adig_s0102.g53, adig_s0102.g52	XP_029192123.1, XP_029182415.1, XP_029181531.1	aten_s0004.g175, aten_s0004.g176	astr_s0014.g0277	mcac_s0117.g0020, mcac_s0117.g0014, mcac_s0117.g0019, mcac_s1829.g0002	meff_s0551.g0007, meff_s0049.g0095
HOG0002459	adig_s0028.g69, adig_s0139.g73	XP_029185194.1	aten_s0051.g79	astr_s0146.g0023, astr_s0005.g0265, astr_s0181.g0016, astr_s0023.g0084, astr_s0005.g0263	mcac_s0003.g0032, mcac_s0004.g0058, mcac_s0964.g0003, mcac_s0884.g0002, mcac_s0332.g0021, mcac_s0238.g0017, mcac_s0664.g0003	meff_s0160.g0001, meff_s0018.g0060, meff_s0132.g0015, meff_s0950.g0001, meff_s0160.g0002, meff_s0182.g0015, meff_s0005.g0098
HOG0002461	adig_s0478.g1, adig_s0017.g35, adig_s0478.g2, adig_s0017.g32, adig_s0173.g35	XP_029210634.1	aten_s0084.g12	astr_s0039.g0004, astr_s0039.g0005	mcac_s0054.g0062, mcac_s0054.g0064, mcac_s0054.g0063, mcac_s0095.g0001, mcac_s0797.g0001, mcac_s0583.g0003	meff_s0102.g0068, meff_s0102.g0065, meff_s0102.g0067, meff_s0109.g0040, meff_s0064.g0077
HOG0002476				astr_s0104.g0067, astr_s0232.g0032, astr_s0077.g0037
HOG0002482	adig_s0020.g177	XP_029192763.1, XP_029192761.1	aten_s0292.g1	astr_s0004.g0472	mcac_s0186.g0032, mcac_s0186.g0033	meff_s0547.g0013, meff_s0001.g0003
HOG0002483				astr_s0295.g0008, astr_s0004.g0468	mcac_s0186.g0040, mcac_s0186.g0037	meff_s0030.g0004, meff_s0030.g0001, meff_s0030.g0003, meff_s0547.g0016, meff_s0547.g0017
HOG0002487	adig_s0012.g118, adig_s0012.g117	XP_029189853.1	aten_s0223.g5	astr_s0092.g0076, astr_s0086.g0030, astr_s0086.g0038	mcac_s0011.g0004, mcac_s0011.g0001, mcac_s0025.g0086, mcac_s0011.g0007, mcac_s0086.g0039, mcac_s0011.g0003, mcac_s0019.g0040, mcac_s0019.g0039	meff_s0025.g0066, meff_s0025.g0062, meff_s0546.g0007, meff_s0120.g0057, meff_s0025.g0067, meff_s0025.g0064, meff_s0074.g0045, meff_s0074.g0043
HOG0002493	adig_s0007.g82, adig_s0007.g81, adig_s0007.g77, adig_s0007.g79, adig_s0007.g80, adig_s0007.g83	XP_029189441.1, XP_029189496.1, XP_029189437.1, XP_029189439.1, XP_029182543.1, XP_029189440.1	aten_s0086.g1, aten_s0086.g2, aten_s0329.g1, aten_s0329.g4, aten_s0329.g2, aten_s0086.g3		mcac_s0122.g0010, mcac_s0122.g0008, mcac_s0122.g0009, mcac_s0122.g0007	meff_s0208.g0013, meff_s0208.g0012
HOG0002495				astr_s0122.g0004
HOG0002496					mcac_s0240.g0053, mcac_s0091.g0029	meff_s0325.g0009
HOG0002520	adig_s0064.g1, adig_s0082.g75, adig_s0082.g74, adig_s0082.g77, adig_s0082.g76, adig_s0586.g2	XP_029199928.1, XP_029199938.1, XP_029199882.1	aten_s0399.g4, aten_s0174.g41, aten_s0206.g4, aten_s0174.g38, aten_s0174.g39, aten_s0174.g43, aten_s0174.g42, aten_s0206.g3, aten_s0206.g2, aten_s0174.g37	astr_s0009.g0134	mcac_s0120.g0005	meff_s0680.g0002
HOG0002526				astr_s0465.g0002, astr_s0418.g0003
HOG0002528				astr_s0012.g0139	mcac_s0451.g0013	meff_s0247.g0027, meff_s0247.g0026
HOG0002529	adig_s0015.g218, adig_s0015.g220, adig_s0015.g221, adig_s0308.g7, adig_s0308.g5, adig_s0063.g58, adig_s0063.g62	XP_029199463.1	aten_s0084.g95, aten_s0084.g98, aten_s0084.g97	astr_s0012.g0140	mcac_s0451.g0012, mcac_s0451.g0009	meff_s0247.g0017
HOG0002530	adig_s0011.g174, adig_s0011.g173	XP_029180718.1, XP_029180885.1	aten_s0018.g48	astr_s0001.g0085, astr_s0001.g0084, astr_s0001.g0083	mcac_s0492.g0014, mcac_s0492.g0013, mcac_s0492.g0015, mcac_s0492.g0016, mcac_s0492.g0018, mcac_s0492.g0017, mcac_s0492.g0012	meff_s0670.g0001, meff_s0532.g0001, meff_s0670.g0003, meff_s0670.g0002, meff_s0670.g0004, meff_s0670.g0005, meff_s0532.g0002
HOG0002531	adig_s0083.g88, adig_s0197.g6, adig_s0079.g78	XP_029209750.1, XP_029209227.1, XP_029180629.1, XP_029182200.1, XP_029190423.1, XP_029210955.1, XP_029181901.1	aten_s0054.g16, aten_s0366.g5, aten_s0541.g5		mcac_s0724.g0001, mcac_s0180.g0033, mcac_s0623.g0005, mcac_s0363.g0016, mcac_s0449.g0008	meff_s0170.g0027, meff_s0199.g0050, meff_s0185.g0010, meff_s0015.g0049
HOG0002532	adig_s0129.g32, adig_s0378.g5, adig_s0378.g2, adig_s0129.g36, adig_s0129.g34, adig_s0199.g44	XP_029198900.1, XP_029208402.1, XP_029183377.1, XP_029208400.1, XP_029198860.1	aten_s0248.g4, aten_s0001.g4, aten_s0166.g50, aten_s0001.g2, aten_s0248.g7		mcac_s0506.g0017	meff_s0742.g0003, meff_s0125.g0057
HOG0002533	adig_s0097.g6, adig_s0071.g106, adig_s0001.g91, adig_s0661.g1, adig_s0380.g1, adig_s0277.g5	XP_029212358.1, XP_029209206.1	aten_s0117.g13, aten_s0125.g59, aten_s0090.g12
HOG0002534				astr_s0229.g0002	mcac_s0286.g0001, mcac_s0286.g0018, mcac_s0482.g0016, mcac_s0286.g0011, mcac_s0482.g0013	meff_s0437.g0004
HOG0002537				astr_s0011.g0287, astr_s0167.g0034
HOG0002540					mcac_s0409.g0032	meff_s0257.g0027
HOG0002543					mcac_s0681.g0005	meff_s0983.g0002
HOG0002545	adig_s0097.g39	XP_029210418.1, XP_029182545.1	aten_s0054.g21, aten_s0824.g1	astr_s0131.g0002
HOG0002550	adig_s0014.g123, adig_s0056.g21	XP_029203384.1	aten_s0418.g8	astr_s0238.g0008, astr_s0054.g0060	mcac_s0439.g0002, mcac_s0608.g0001, mcac_s0573.g0009, mcac_s0193.g0016, mcac_s2009.g0001	meff_s0019.g0049, meff_s0128.g0046, meff_s0393.g0016, meff_s0284.g0036
HOG0002551	adig_s0042.g122	XP_029195858.1, XP_029195855.1	aten_s0369.g23, aten_s1685.g1, aten_s0074.g2
HOG0002552	adig_s0042.g120	XP_029184246.1, XP_029184130.1	aten_s0648.g4, aten_s0648.g7, aten_s0648.g6, aten_s0648.g1, aten_s0074.g1	astr_s0023.g0094
HOG0002553				astr_s0038.g0111	mcac_s0301.g0015	meff_s0423.g0014
HOG0002554					mcac_s1307.g0002	meff_s0415.g0004
HOG0002561	adig_s0029.g54, adig_s0029.g53, adig_s0029.g52	XP_029190603.1, XP_029197908.1, XP_029197906.1, XP_029190604.1	aten_s0093.g33, aten_s0093.g32, aten_s0093.g31, aten_s0093.g34	astr_s0024.g0073, astr_s0024.g0075, astr_s0024.g0078	mcac_s0471.g0008, mcac_s0471.g0009, mcac_s0471.g0006, mcac_s0471.g0010	meff_s0140.g0012, meff_s0140.g0010, meff_s0140.g0013, meff_s0140.g0009
HOG0002562	adig_s0075.g133, adig_s0334.g3, adig_s0010.g44, adig_s0010.g46, adig_s0010.g47, adig_s0010.g45	XP_029197177.1, XP_029202587.1, XP_029202366.1, XP_029202456.1	aten_s0091.g22, aten_s0091.g20, aten_s0091.g21	astr_s0158.g0022, astr_s0144.g0026	mcac_s0124.g0004, mcac_s0045.g0071, mcac_s0045.g0070	meff_s0025.g0090, meff_s0107.g0002, meff_s0098.g0095
HOG0002565				astr_s0036.g0043
HOG0002574	adig_s0121.g8, adig_s0121.g9, adig_s0039.g136	XP_029212472.1, XP_029212456.1, XP_029212460.1, XP_029207178.1	aten_s0260.g10, aten_s0260.g12, aten_s0260.g11, aten_s0078.g64	astr_s0287.g0012, astr_s0287.g0013, astr_s0265.g0027	mcac_s0228.g0009, mcac_s0228.g0008	meff_s0336.g0001, meff_s0130.g0011, meff_s0130.g0010
HOG0002575	adig_s0160.g5	XP_029195138.1	aten_s0065.g3	astr_s0182.g0027
HOG0002576	adig_s0190.g14, adig_s0190.g13	XP_029204670.1, XP_029204673.1	aten_s0065.g47, aten_s0065.g48	astr_s0095.g0087	mcac_s0014.g0053, mcac_s0014.g0052, mcac_s0014.g0051	meff_s0032.g0022, meff_s0032.g0021, meff_s0032.g0018, meff_s0032.g0016
HOG0002579	adig_s0015.g191, adig_s0015.g190, adig_s0015.g189	XP_029199438.1, XP_029199430.1, XP_029199444.1, XP_029199432.1	aten_s0084.g69, aten_s0084.g67, aten_s0084.g68		mcac_s0519.g0010, mcac_s0519.g0009, mcac_s0519.g0011	meff_s1026.g0001, meff_s0091.g0012, meff_s0091.g0011, meff_s1026.g0002, meff_s0091.g0013, meff_s2757.g0001, meff_s0091.g0014
HOG0002581				astr_s0031.g0082
HOG0002582	adig_s0054.g173	XP_029196167.1, XP_029196173.1, XP_029197848.1, XP_029197770.1, XP_029196165.1, XP_029196170.1	aten_s0601.g2, aten_s0268.g22, aten_s0601.g1, aten_s0162.g1		mcac_s0171.g0030, mcac_s0075.g0053	meff_s0374.g0001
HOG0002583					mcac_s1520.g0002	meff_s0094.g0061
HOG0002584	adig_s0047.g55, adig_s0710.g1, adig_s0103.g13, adig_s0370.g3	XP_029181897.1, XP_029208775.1, XP_029182298.1	aten_s0041.g59	astr_s0122.g0001	mcac_s1198.g0003, mcac_s0359.g0008, mcac_s0355.g0001, mcac_s0268.g0004, mcac_s0305.g0032, mcac_s0470.g0013, mcac_s0359.g0011, mcac_s0463.g0010	meff_s0284.g0021, meff_s0250.g0015, meff_s0229.g0025, meff_s0212.g0019, meff_s0543.g0003
HOG0002585	adig_s0102.g50, adig_s0102.g48, adig_s0102.g49, adig_s0102.g47	XP_029192195.1, XP_029192227.1, XP_029192113.1, XP_029192177.1, XP_029192175.1, XP_029182619.1, XP_029192179.1	aten_s0004.g178, aten_s0004.g181, aten_s0004.g180, aten_s0004.g179	astr_s0014.g0274, astr_s0014.g0275	mcac_s0117.g0012, mcac_s0117.g0009, mcac_s0117.g0011	meff_s0078.g0064, meff_s0078.g0063
HOG0002588				astr_s0029.g0046, astr_s0029.g0048	mcac_s0339.g0053, mcac_s0339.g0055	meff_s0071.g0073
HOG0002589	adig_s0083.g58, adig_s0083.g57, adig_s0083.g56, adig_s0083.g59	XP_029195221.1, XP_029195215.1, XP_029195213.1	aten_s0029.g54, aten_s0029.g53	astr_s0114.g0038, astr_s0065.g0028	mcac_s0090.g0023, mcac_s0381.g0019, mcac_s0381.g0018, mcac_s0746.g0008, mcac_s0746.g0009	meff_s0070.g0046, meff_s0125.g0008, meff_s0645.g0001, meff_s0354.g0022, meff_s0354.g0021
HOG0002590	adig_s0019.g304	XP_029196678.1	aten_s0059.g63
HOG0002591	adig_s0019.g302, adig_s0019.g303, adig_s0019.g305	XP_029196679.1	aten_s0059.g62	astr_s0039.g0150	mcac_s0729.g0007, mcac_s0729.g0008, mcac_s0729.g0005, mcac_s0729.g0004, mcac_s1006.g0003	meff_s0153.g0009, meff_s0153.g0008
HOG0002592				astr_s0039.g0152
HOG0002593				astr_s0039.g0151	mcac_s0729.g0006	meff_s0959.g0002
HOG0002596					mcac_s0244.g0018, mcac_s1379.g0001	meff_s3912.g0001, meff_s0090.g0005, meff_s0349.g0019, meff_s0090.g0009, meff_s0349.g0020
HOG0002600	adig_s0017.g66, adig_s0017.g63, adig_s0017.g67, adig_s0017.g64	XP_029187519.1, XP_029187605.1, XP_029187609.1	aten_s0008.g123, aten_s0008.g119, aten_s0008.g121, aten_s0008.g118, aten_s0008.g122, aten_s0008.g120, aten_s0008.g124	astr_s0017.g0057, astr_s0017.g0056, astr_s0017.g0060	mcac_s0030.g0041, mcac_s0030.g0038, mcac_s0030.g0039	meff_s0043.g0109, meff_s0043.g0107, meff_s0043.g0108
HOG0002608	adig_s0035.g140	XP_029208154.1	aten_s0030.g58		mcac_s0537.g0010	meff_s0176.g0009
HOG0002610	adig_s0020.g132	XP_029207324.1	aten_s0017.g158	astr_s0033.g0099	mcac_s1513.g0001	meff_s0217.g0039, meff_s0366.g0016
HOG0002622	adig_s0160.g4	XP_029182389.1, XP_029210059.1, XP_029180815.1, XP_029201244.1, XP_029208051.1, XP_029202899.1	aten_s0385.g8, aten_s0961.g1	astr_s0327.g0004, astr_s0063.g0033, astr_s1167.g0002, astr_s0092.g0035, astr_s0086.g0137, astr_s0020.g0150	mcac_s0775.g0005, mcac_s0286.g0004, mcac_s0257.g0037, mcac_s0543.g0004	meff_s0708.g0001, meff_s0172.g0019, meff_s0165.g0003, meff_s0173.g0013
HOG0002623	adig_s0204.g29	XP_029196674.1	aten_s0059.g43	astr_s0062.g0022	mcac_s0440.g0014	meff_s0034.g0011
HOG0002625	adig_s0219.g9	XP_029206097.1	aten_s0194.g13	astr_s0015.g0144	mcac_s0052.g0044	meff_s0123.g0048
HOG0002627	adig_s0100.g29, adig_s0100.g30, adig_s0100.g31	XP_029202841.1, XP_029202842.1	aten_s0044.g70, aten_s0044.g69, aten_s0044.g68	astr_s0086.g0082, astr_s0165.g0027, astr_s0165.g0025	mcac_s0293.g0011, mcac_s0293.g0005	meff_s0477.g0002, meff_s0341.g0007, meff_s0842.g0005, meff_s0341.g0006, meff_s0341.g0003, meff_s0350.g0018, meff_s0350.g0019, meff_s0350.g0024, meff_s0341.g0004
HOG0002628	adig_s0063.g12, adig_s0063.g13, adig_s0063.g14	XP_029202955.1, XP_029202913.1, XP_029202912.1, XP_029202937.1	aten_s0014.g148, aten_s0014.g147, aten_s0014.g149	astr_s0012.g0185	mcac_s0486.g0008, mcac_s0486.g0006, mcac_s0486.g0005, mcac_s0486.g0010, mcac_s1022.g0002	meff_s0446.g0015, meff_s0446.g0016, meff_s0242.g0031
HOG0002632				astr_s0010.g0026	mcac_s0018.g0024	meff_s0001.g0201
HOG0002634	adig_s0428.g1, adig_s0296.g3, adig_s0037.g58, adig_s0427.g1	XP_029181356.1, XP_029181349.1, XP_029188563.1	aten_s0022.g36, aten_s0569.g1, aten_s0780.g3, aten_s0022.g34	astr_s0080.g0073	mcac_s0812.g0007, mcac_s0416.g0008, mcac_s0176.g0013, mcac_s1012.g0002, mcac_s0139.g0052, mcac_s0874.g0001, mcac_s0176.g0030, mcac_s0414.g0016	meff_s0453.g0013, meff_s0836.g0003
HOG0002635	adig_s0111.g54	XP_029206736.1, XP_029206726.1	aten_s0202.g11	astr_s0019.g0165
HOG0002641	adig_s0064.g78, adig_s0064.g79, adig_s0064.g75	XP_029205032.1, XP_029205027.1, XP_029205022.1, XP_029205040.1, XP_029205026.1, XP_029205047.1, XP_029205023.1	aten_s0058.g36, aten_s0058.g35	astr_s0347.g0005	mcac_s0113.g0016, mcac_s0098.g0030, mcac_s0098.g0033, mcac_s0098.g0034	meff_s0075.g0057, meff_s0312.g0009, meff_s0312.g0010, meff_s0312.g0011
HOG0002642	adig_s0064.g97, adig_s0064.g93, adig_s0064.g98, adig_s0064.g95, adig_s0064.g94	XP_029205034.1, XP_029206307.1, XP_029206308.1, XP_029204985.1	aten_s0058.g54, aten_s0058.g57, aten_s0058.g56		mcac_s0279.g0010, mcac_s0279.g0015, mcac_s0279.g0011, mcac_s0279.g0012, mcac_s0279.g0016	meff_s0372.g0020, meff_s0372.g0021, meff_s0066.g0061, meff_s0372.g0019
HOG0002658					mcac_s0207.g0013	meff_s0137.g0045, meff_s0080.g0023
HOG0002659					mcac_s0968.g0005	meff_s0098.g0065, meff_s0098.g0064
HOG0002661	adig_s0023.g79, adig_s0016.g33, adig_s0018.g59	XP_029208725.1, XP_029208688.1	aten_s0140.g3, aten_s0357.g17	astr_s0301.g0003, astr_s0294.g0009, astr_s0017.g0041	mcac_s0045.g0055, mcac_s1508.g0001, mcac_s0356.g0031, mcac_s0028.g0064, mcac_s0190.g0037	meff_s0098.g0085, meff_s0605.g0002, meff_s0086.g0016, meff_s0005.g0036, meff_s1031.g0001, meff_s0473.g0021
HOG0002666					mcac_s1121.g0004	meff_s0006.g0169
HOG0002667	adig_s0042.g178, adig_s0042.g177, adig_s0042.g48, adig_s0042.g50, adig_s0042.g51	XP_029204353.1	aten_s0019.g53, aten_s0019.g54, aten_s0074.g51	astr_s0202.g0038	mcac_s0856.g0005, mcac_s0222.g0042, mcac_s0781.g0002, mcac_s0222.g0041, mcac_s0781.g0001, mcac_s0787.g0001	meff_s0015.g0041, meff_s2665.g0001, meff_s0191.g0040, meff_s0191.g0039, meff_s0191.g0041, meff_s0018.g0134
HOG0002669	adig_s0029.g120, adig_s0029.g118, adig_s0029.g119, adig_s0029.g123, adig_s0029.g124, adig_s0029.g122	XP_029190660.1, XP_029190692.1, XP_029190666.1, XP_029182058.1	aten_s0226.g25, aten_s0226.g26, aten_s0226.g24, aten_s0026.g94, aten_s0093.g98		mcac_s0063.g0011	meff_s0052.g0060, meff_s0447.g0001
HOG0002678				astr_s0005.g0095	mcac_s0342.g0008	meff_s0026.g0031
HOG0002680				astr_s0040.g0105, astr_s0018.g0027
HOG0002681				astr_s0005.g0093, astr_s0005.g0096
HOG0002685					mcac_s0073.g0039	meff_s0289.g0018
HOG0002686					mcac_s0073.g0038	meff_s0289.g0020, meff_s0289.g0019
HOG0002687					mcac_s3044.g0001	meff_s0013.g0017
HOG0002689	adig_s0139.g23, adig_s0139.g21, adig_s0216.g8, adig_s0216.g7	XP_029190432.1, XP_029190457.1, XP_029197214.1, XP_029197223.1	aten_s0179.g6, aten_s0203.g4, aten_s0179.g4, aten_s0203.g3, aten_s0061.g62	astr_s0025.g0050, astr_s0025.g0051, astr_s0025.g0049	mcac_s1228.g0001, mcac_s1228.g0002	meff_s0501.g0004, meff_s0501.g0006, meff_s0501.g0005
HOG0002692	adig_s0135.g42	XP_029183831.1, XP_029189709.1	aten_s0053.g83, aten_s0053.g82		mcac_s0063.g0080	meff_s0716.g0003
HOG0002694	adig_s0030.g120	XP_029214460.1, XP_029179638.1, XP_029181800.1	aten_s0825.g1, aten_s0189.g31, aten_s0189.g34, aten_s0189.g33, aten_s0825.g3	astr_s0006.g0182, astr_s0006.g0179, astr_s0510.g0002	mcac_s0061.g0035, mcac_s0061.g0036	meff_s1110.g0001, meff_s0230.g0017, meff_s0230.g0019, meff_s0230.g0020, meff_s1476.g0001
HOG0002698	adig_s0004.g37, adig_s0004.g36	XP_029198682.1	aten_s0038.g18, aten_s0038.g17	astr_s0023.g0120, astr_s0128.g0036, astr_s0023.g0112, astr_s0023.g0119, astr_s0023.g0117	mcac_s0152.g0021, mcac_s0152.g0018, mcac_s0152.g0016	meff_s0628.g0002, meff_s0628.g0004, meff_s0628.g0006
HOG0002704	adig_s0033.g19, adig_s0021.g34, adig_s0071.g51, adig_s0051.g30, adig_s0145.g126	XP_029184020.1, XP_029201827.1	aten_s0395.g6, aten_s0477.g3	astr_s0028.g0093	mcac_s0324.g0001, mcac_s0852.g0005, mcac_s1196.g0003, mcac_s1154.g0002	meff_s0212.g0008, meff_s0533.g0010
HOG0002705				astr_s0012.g0009
HOG0002708	adig_s0067.g26, adig_s0045.g115, adig_s0045.g114	XP_029197582.1, XP_029191427.1, XP_029191415.1	aten_s0191.g13, aten_s0157.g53, aten_s0157.g54	astr_s0005.g0228	mcac_s0038.g0040, mcac_s1887.g0001, mcac_s0091.g0065, mcac_s0091.g0064	meff_s0038.g0011, meff_s0038.g0012, meff_s0271.g0013, meff_s0271.g0012
HOG0002712					mcac_s0319.g0042	meff_s1507.g0001
HOG0002715	adig_s0089.g32, adig_s0089.g29	XP_029194907.1	aten_s0067.g73, aten_s0067.g69	astr_s0022.g0083, astr_s0022.g0257	mcac_s0145.g0024	meff_s0133.g0026
HOG0002717	adig_s0082.g26, adig_s0082.g25, adig_s0082.g27	XP_029194164.1, XP_029194113.1, XP_029194122.1	aten_s0031.g64, aten_s0031.g63, aten_s0031.g62, aten_s0031.g61, aten_s0031.g60	astr_s0140.g0003, astr_s0034.g0050, astr_s0049.g0079	mcac_s0296.g0032, mcac_s0012.g0040	meff_s0192.g0045, meff_s0212.g0022, meff_s0127.g0010, meff_s0127.g0004
HOG0002718	adig_s0098.g43, adig_s0098.g45, adig_s0098.g44	XP_029190020.1	aten_s0135.g71, aten_s0135.g70	astr_s0011.g0179	mcac_s0005.g0053, mcac_s0005.g0047, mcac_s0005.g0049, mcac_s0005.g0050, mcac_s0005.g0051, mcac_s0005.g0052	meff_s0013.g0079, meff_s1143.g0002, meff_s0013.g0086, meff_s0013.g0084, meff_s0013.g0085, meff_s0013.g0081, meff_s0013.g0082, meff_s1143.g0001, meff_s0013.g0080
HOG0002719	adig_s0166.g50	XP_029191016.1	aten_s0013.g72	astr_s0038.g0006	mcac_s0121.g0066	meff_s0087.g0036
HOG0002720	adig_s0049.g160, adig_s0049.g161	XP_029191815.1, XP_029191857.1, XP_029191858.1	aten_s0013.g180, aten_s0013.g185	astr_s0009.g0316, astr_s0009.g0317	mcac_s0885.g0001, mcac_s0277.g0013, mcac_s0277.g0012	meff_s0024.g0111
HOG0002726	adig_s0218.g23, adig_s0218.g22	XP_029200399.1, XP_029200398.1, XP_029200404.1	aten_s0034.g23, aten_s0034.g24	astr_s0168.g0031, astr_s0168.g0023, astr_s0043.g0207, astr_s0043.g0204	mcac_s0047.g0036, mcac_s0047.g0038, mcac_s0047.g0037	meff_s0179.g0027, meff_s0179.g0024, meff_s0179.g0026
HOG0002728					mcac_s0008.g0105	meff_s0016.g0090
HOG0002737	adig_s0106.g75, adig_s0106.g74	XP_029199969.1, XP_029199968.1	aten_s0161.g30		mcac_s0383.g0019, mcac_s0029.g0005, mcac_s0885.g0008	meff_s0486.g0014, meff_s0648.g0009
HOG0002738	adig_s0010.g41, adig_s0010.g43, adig_s0010.g40, adig_s0010.g39	XP_029202976.1, XP_029201901.1, XP_029202328.1	aten_s0091.g26, aten_s0091.g24, aten_s0091.g31	astr_s0084.g0052, astr_s0084.g0053	mcac_s0222.g0040, mcac_s0073.g0001, mcac_s1014.g0001, mcac_s0465.g0014	meff_s0649.g0002, meff_s0214.g0021, meff_s0165.g0018
HOG0002739	adig_s0010.g98	XP_029209002.1, XP_029209007.1	aten_s0382.g3, aten_s0104.g52, aten_s0153.g18, aten_s0067.g80	astr_s0040.g0109, astr_s0059.g0106, astr_s0011.g0305	mcac_s0170.g0018, mcac_s0456.g0021, mcac_s0359.g0027, mcac_s0324.g0028, mcac_s0355.g0009, mcac_s0692.g0004, mcac_s1834.g0004, mcac_s0268.g0022	meff_s0110.g0003, meff_s0043.g0092, meff_s0008.g0068
HOG0002740	adig_s0005.g365	XP_029186969.1	aten_s0075.g79	astr_s0007.g0126	mcac_s0039.g0062	meff_s0024.g0071, meff_s0024.g0072
HOG0002741				astr_s0007.g0127
HOG0002742	adig_s0221.g7	XP_029204078.1	aten_s0097.g47
HOG0002743	adig_s0005.g364	XP_029186990.1	aten_s0075.g80		mcac_s0039.g0063	meff_s0024.g0073
HOG0002744	adig_s0051.g10	XP_029202865.1	aten_s0094.g52		mcac_s0146.g0026, mcac_s0146.g0025	meff_s0248.g0011, meff_s1734.g0001
HOG0002745	adig_s0009.g236	XP_029212982.1	aten_s0176.g14	astr_s0092.g0061
HOG0002746	adig_s0025.g9	XP_029179237.1	aten_s0132.g33	astr_s0087.g0030	mcac_s0015.g0016	meff_s0114.g0033
HOG0002750				astr_s0010.g0055, astr_s0010.g0057
HOG0002751	adig_s0120.g1, adig_s0034.g153	XP_029191157.1, XP_029187433.1	aten_s0015.g132, aten_s0015.g134, aten_s0015.g133, aten_s0015.g135	astr_s0010.g0056	mcac_s0016.g0004, mcac_s0191.g0024, mcac_s0191.g0026, mcac_s0708.g0002	meff_s0112.g0071, meff_s0281.g0014, meff_s1523.g0001, meff_s0281.g0013, meff_s0112.g0070
HOG0002754	adig_s0274.g23	XP_029200501.1, XP_029200499.1	aten_s0185.g11, aten_s0185.g12, aten_s0185.g13	astr_s0042.g0047	mcac_s0042.g0066, mcac_s0042.g0063, mcac_s0042.g0068, mcac_s0600.g0002, mcac_s0042.g0067, mcac_s0590.g0014	meff_s0794.g0006, meff_s0081.g0006, meff_s0123.g0001, meff_s0463.g0001, meff_s0463.g0017
HOG0002758				astr_s0132.g0053
HOG0002760					mcac_s0291.g0041	meff_s0059.g0063
HOG0002762	adig_s0100.g40, adig_s0100.g38, adig_s0100.g41, adig_s0100.g37	XP_029197579.1, XP_029179952.1, XP_029179945.1, XP_029181515.1	aten_s0302.g21, aten_s0044.g61, aten_s0044.g60, aten_s0044.g62	astr_s0165.g0035, astr_s0165.g0034, astr_s0165.g0036	mcac_s0670.g0009, mcac_s0444.g0001, mcac_s0670.g0008	meff_s0477.g0012, meff_s0477.g0015, meff_s0477.g0014
HOG0002768				astr_s0148.g0023
HOG0002771					mcac_s0528.g0012	meff_s0199.g0042
HOG0002772	adig_s0073.g101, adig_s0073.g103, adig_s0073.g102	XP_029192393.1, XP_029192396.1, XP_029192389.1	aten_s0007.g98, aten_s0007.g100, aten_s0007.g99	astr_s0114.g0063, astr_s0114.g0061, astr_s0114.g0062, astr_s0114.g0060	mcac_s0306.g0009, mcac_s0306.g0006, mcac_s0306.g0010	meff_s0149.g0058, meff_s0108.g0065, meff_s0149.g0057
HOG0002781				astr_s0056.g0015, astr_s0187.g0017
HOG0002791	adig_s0008.g95, adig_s0027.g96, adig_s0056.g18, adig_s0243.g11	XP_029180673.1, XP_029202388.1, XP_029180671.1, XP_029181814.1	aten_s0032.g50, aten_s0024.g130	astr_s0320.g0017, astr_s0129.g0006, astr_s0044.g0007	mcac_s0040.g0029, mcac_s1283.g0002, mcac_s0200.g0050, mcac_s0095.g0012	meff_s0007.g0044, meff_s0318.g0031, meff_s0491.g0003
HOG0002795					mcac_s2029.g0001	meff_s0298.g0022
HOG0002796	adig_s0019.g10, adig_s0066.g59	XP_029189202.1	aten_s0040.g4	astr_s0046.g0070, astr_s0124.g0019	mcac_s0274.g0009	meff_s0083.g0037
HOG0002797				astr_s0124.g0018
HOG0002801	adig_s0147.g23	XP_029204698.1, XP_029213873.1	aten_s0065.g64, aten_s0064.g27	astr_s0131.g0110	mcac_s0242.g0031	meff_s0139.g0020
HOG0002803	adig_s0080.g10, adig_s0080.g9	XP_029180240.1, XP_029180239.1, XP_029180241.1, XP_029182066.1, XP_029181967.1, XP_029180243.1, XP_029180242.1	aten_s0194.g30, aten_s0194.g31	astr_s0015.g0130, astr_s0015.g0129	mcac_s0151.g0001, mcac_s0002.g0008, mcac_s0002.g0006, mcac_s0002.g0005	meff_s0123.g0032
HOG0002808				astr_s0337.g0004	mcac_s0469.g0006	meff_s0351.g0002
HOG0002809				astr_s0282.g0040	mcac_s1606.g0001	meff_s0176.g0048, meff_s0409.g0002
HOG0002816	adig_s0043.g48, adig_s0008.g13	XP_029183770.1, XP_029182371.1	aten_s0291.g9	astr_s0098.g0062	mcac_s0141.g0039, mcac_s0027.g0031	meff_s0340.g0001
HOG0002819	adig_s0016.g41, adig_s0022.g20, adig_s0391.g4	XP_029212083.1	aten_s0179.g20	astr_s0465.g0003, astr_s0418.g0004	mcac_s0365.g0014, mcac_s0045.g0116, mcac_s0008.g0103	meff_s2625.g0001, meff_s0059.g0009, meff_s0016.g0093, meff_s0045.g0017
HOG0002820	adig_s0091.g54, adig_s0091.g53, adig_s0160.g18, adig_s0031.g58	XP_029200595.1, XP_029200594.1, XP_029182936.1, XP_029202283.1	aten_s0122.g26, aten_s0122.g25, aten_s0122.g14, aten_s0069.g70	astr_s0280.g0021	mcac_s0189.g0001, mcac_s0227.g0019, mcac_s0421.g0020, mcac_s0415.g0002	meff_s0384.g0016, meff_s0356.g0010, meff_s0704.g0006
HOG0002821					mcac_s1152.g0001, mcac_s0023.g0046	meff_s0054.g0047
HOG0002822	adig_s0091.g96, adig_s0091.g98	XP_029192980.1, XP_029179288.1	aten_s0119.g3	astr_s0055.g0016
HOG0002824	adig_s0091.g95	XP_029183949.1	aten_s0217.g4
HOG0002828	adig_s0208.g7, adig_s0074.g23, adig_s0074.g22, adig_s0074.g20	XP_029186732.1, XP_029186716.1, XP_029186719.1, XP_029186673.1, XP_029186725.1	aten_s0004.g76, aten_s0004.g81	astr_s0100.g0016, astr_s0100.g0014	mcac_s0138.g0004, mcac_s0185.g0021, mcac_s0160.g0049	meff_s0506.g0016, meff_s0506.g0006, meff_s0125.g0069
HOG0002831	adig_s0037.g60	XP_029189108.1	aten_s0022.g38	astr_s0080.g0071	mcac_s2097.g0002	meff_s0035.g0042
HOG0002832	adig_s0255.g6, adig_s0045.g132, adig_s0033.g22	XP_029194084.1, XP_029191465.1	aten_s0060.g34, aten_s0157.g39	astr_s0097.g0065, astr_s0138.g0035	mcac_s0282.g0030, mcac_s0054.g0065	meff_s0638.g0012, meff_s0102.g0064
HOG0002834	adig_s0029.g166, adig_s0029.g165	XP_029193870.1, XP_029193945.1	aten_s0024.g22, aten_s0024.g21	astr_s0008.g0118, astr_s0008.g0119	mcac_s0333.g0024, mcac_s0663.g0009, mcac_s0120.g0002, mcac_s0037.g0022, mcac_s0677.g0005	meff_s0002.g0133, meff_s0209.g0004, meff_s0143.g0021, meff_s0209.g0006, meff_s0019.g0050, meff_s0143.g0023
HOG0002836					mcac_s0013.g0065	meff_s0250.g0005
HOG0002841	adig_s0039.g91	XP_029179817.1	aten_s0058.g157, aten_s0336.g2, aten_s0336.g1		mcac_s0056.g0025, mcac_s0056.g0024, mcac_s0056.g0028, mcac_s0056.g0029, mcac_s0056.g0026, mcac_s0056.g0023	meff_s0126.g0016, meff_s0126.g0017, meff_s0126.g0021, meff_s0126.g0020, meff_s0126.g0023, meff_s0126.g0019, meff_s0126.g0015
HOG0002842	adig_s0141.g32, adig_s0179.g23, adig_s0216.g2, adig_s0179.g22, adig_s0179.g25	XP_029209991.1, XP_029209997.1, XP_029209992.1, XP_029214251.1, XP_029209999.1, XP_029205268.1, XP_029209030.1, XP_029214252.1, XP_029214248.1	aten_s0104.g40, aten_s0014.g113, aten_s0104.g43, aten_s0037.g38, aten_s0104.g41, aten_s0326.g1	astr_s0029.g0004
HOG0002846	adig_s0150.g47, adig_s0013.g10, adig_s0013.g5, adig_s0013.g11	XP_029185307.1	aten_s0342.g2, aten_s0352.g6, aten_s0067.g135	astr_s0024.g0182, astr_s0033.g0033	mcac_s0030.g0076, mcac_s0063.g0019, mcac_s0030.g0077, mcac_s1534.g0001, mcac_s0074.g0024, mcac_s0074.g0021, mcac_s1654.g0002	meff_s0351.g0021, meff_s0084.g0081, meff_s0004.g0160
HOG0002850				astr_s0145.g0014	mcac_s0493.g0008, mcac_s0493.g0007	meff_s0069.g0062, meff_s0069.g0061, meff_s0069.g0073
HOG0002852	adig_s0376.g4, adig_s0087.g33	XP_029210384.1, XP_029188980.1	aten_s0016.g3
HOG0002854	adig_s0010.g145	XP_029210118.1, XP_029183339.1, XP_029208381.1	aten_s0220.g11	astr_s0207.g0006	mcac_s0721.g0004	meff_s0274.g0013, meff_s0268.g0005
HOG0002863	adig_s0185.g52, adig_s0185.g51, adig_s0185.g49, adig_s0185.g50	XP_029201043.1, XP_029182638.1, XP_029184206.1	aten_s0003.g142, aten_s0003.g140	astr_s0226.g0003	mcac_s0552.g0014, mcac_s0614.g0001, mcac_s0629.g0011, mcac_s0786.g0003	meff_s0632.g0006, meff_s0210.g0007, meff_s1048.g0001, meff_s0632.g0001, meff_s0063.g0071, meff_s0063.g0076
HOG0002875				astr_s0005.g0065, astr_s0005.g0063
HOG0002880	adig_s0017.g84	XP_029187474.1	aten_s0008.g145	astr_s0017.g0078	mcac_s2738.g0001	meff_s0303.g0022
HOG0002881				astr_s0214.g0018
HOG0002883					mcac_s0010.g0029	meff_s0580.g0001
HOG0002886	adig_s0159.g2	XP_029208572.1, XP_029209728.1, XP_029184079.1, XP_029181603.1, XP_029208565.1, XP_029209731.1, XP_029209733.1, XP_029208698.1	aten_s0585.g3, aten_s0598.g1, aten_s0003.g3, aten_s0084.g2	astr_s0498.g0001
HOG0002887	adig_s0021.g67, adig_s0021.g65, adig_s0021.g66, adig_s0021.g64	XP_029197415.1	aten_s0211.g2, aten_s0231.g24, aten_s0231.g23	astr_s0067.g0034	mcac_s0267.g0006, mcac_s0267.g0004, mcac_s0267.g0007, mcac_s0267.g0003, mcac_s0267.g0008	meff_s0823.g0001, meff_s0036.g0001, meff_s0036.g0002, meff_s0315.g0028, meff_s0823.g0005
HOG0002895	adig_s0024.g19	XP_029185561.1	aten_s0096.g59		mcac_s0223.g0003	meff_s0344.g0007
HOG0002896	adig_s0003.g120	XP_029185942.1, XP_029185897.1	aten_s0006.g220	astr_s0032.g0150	mcac_s0128.g0066, mcac_s0128.g0061, mcac_s0128.g0063, mcac_s0128.g0070, mcac_s0128.g0069	meff_s0570.g0012, meff_s0570.g0002, meff_s0570.g0011
HOG0002907	adig_s0001.g190, adig_s0001.g186	XP_029188100.1, XP_029188211.1	aten_s0035.g4, aten_s0035.g7	astr_s0004.g0272, astr_s0004.g0275	mcac_s0189.g0035, mcac_s0189.g0041, mcac_s0189.g0037, mcac_s0189.g0033, mcac_s0189.g0034, mcac_s0189.g0038	meff_s0067.g0033, meff_s0067.g0026, meff_s0067.g0030, meff_s0067.g0036, meff_s0067.g0035, meff_s0067.g0029
HOG0002910				astr_s0092.g0064
HOG0002913				astr_s0197.g0039	mcac_s0124.g0014, mcac_s0107.g0002, mcac_s0107.g0001	meff_s1509.g0001
HOG0002915	adig_s0078.g142	XP_029188884.1	aten_s0137.g18	astr_s0197.g0025, astr_s0197.g0026, astr_s0197.g0023	mcac_s0272.g0010, mcac_s0272.g0011, mcac_s0272.g0012, mcac_s0272.g0014	meff_s0092.g0074, meff_s0092.g0075, meff_s0092.g0077
HOG0002916	adig_s0231.g10	XP_029200939.1	aten_s0103.g16		mcac_s0195.g0015	meff_s0211.g0016
HOG0002917	adig_s0231.g12, adig_s0231.g11	XP_029200943.1, XP_029200937.1, XP_029200933.1	aten_s0103.g18, aten_s0103.g19, aten_s0103.g17	astr_s0195.g0007	mcac_s0195.g0016, mcac_s1258.g0003	meff_s0211.g0017
HOG0002918	adig_s0006.g202	XP_029190060.1	aten_s0316.g11	astr_s0027.g0068	mcac_s0219.g0032, mcac_s0219.g0033	meff_s0830.g0006, meff_s0308.g0010, meff_s0830.g0002
HOG0002919	adig_s0006.g203, adig_s0006.g204	XP_029190059.1	aten_s0316.g12, aten_s0316.g13	astr_s0027.g0069	mcac_s3546.g0001, mcac_s2767.g0001	meff_s0830.g0005
HOG0002921	adig_s0119.g3, adig_s0031.g158	XP_029192965.1	aten_s0131.g21, aten_s0411.g8	astr_s0071.g0023, astr_s0118.g0006, astr_s0094.g0030, astr_s0117.g0058, astr_s0045.g0110	mcac_s0218.g0026, mcac_s0120.g0003, mcac_s0268.g0019, mcac_s0401.g0018, mcac_s0152.g0042, mcac_s0380.g0026	meff_s0488.g0008, meff_s0022.g0072, meff_s0188.g0008, meff_s0018.g0049, meff_s0054.g0034
HOG0002922	adig_s0025.g100, adig_s0025.g101	XP_029211385.1, XP_029211388.1	aten_s0055.g75, aten_s0055.g74	astr_s0089.g0042, astr_s0089.g0041	mcac_s0434.g0032, mcac_s0394.g0018, mcac_s0394.g0020, mcac_s0394.g0019, mcac_s0434.g0033, mcac_s1588.g0001	meff_s0360.g0022, meff_s0360.g0021, meff_s0360.g0016, meff_s0360.g0019, meff_s0360.g0018, meff_s0360.g0017, meff_s0360.g0020
HOG0002923	adig_s0069.g156	XP_029209855.1, XP_029182013.1	aten_s0408.g3	astr_s0062.g0103, astr_s0155.g0003, astr_s0004.g0095	mcac_s0346.g0050	meff_s0514.g0002
HOG0002932				astr_s0040.g0081, astr_s0142.g0057, astr_s0040.g0082, astr_s0059.g0037, astr_s0146.g0015, astr_s0104.g0026	mcac_s0253.g0012, mcac_s0082.g0048, mcac_s0318.g0013, mcac_s0405.g0021	meff_s0044.g0123, meff_s1246.g0002, meff_s0372.g0026, meff_s0044.g0121, meff_s0274.g0006, meff_s0069.g0032, meff_s0022.g0044
HOG0002933					mcac_s0014.g0077	meff_s4452.g0001
HOG0002934					mcac_s1166.g0001	meff_s0104.g0021
HOG0002949	adig_s0033.g8, adig_s0186.g16, adig_s0186.g15	XP_029183560.1, XP_029188062.1, XP_029188031.1	aten_s0255.g1, aten_s0407.g2, aten_s0407.g7, aten_s0407.g4	astr_s0048.g0079, astr_s0048.g0078	mcac_s0035.g0087, mcac_s0035.g0086	meff_s0644.g0005, meff_s0117.g0080, meff_s0117.g0079
HOG0002950	adig_s0062.g6, adig_s0222.g18, adig_s0050.g55	XP_029186522.1, XP_029186527.1, XP_029192549.1, XP_029212688.1, XP_029204631.1, XP_029204639.1, XP_029204640.1	aten_s0048.g39, aten_s0027.g8	astr_s0018.g0100, astr_s0018.g0101, astr_s0137.g0046	mcac_s0288.g0018, mcac_s0652.g0009	meff_s3112.g0001, meff_s0330.g0003
HOG0002956	adig_s0080.g53, adig_s0144.g1, adig_s0080.g52, adig_s0144.g2, adig_s0080.g51, adig_s0573.g1	XP_029197494.1, XP_029197499.1	aten_s0052.g60, aten_s0052.g61, aten_s0052.g58	astr_s0184.g0014	mcac_s0109.g0016, mcac_s0109.g0007, mcac_s0109.g0006	meff_s0056.g0042, meff_s0095.g0026, meff_s0056.g0045, meff_s0056.g0047
HOG0002960	adig_s0007.g23, adig_s0016.g115, adig_s0007.g22, adig_s0051.g28, adig_s0057.g20	XP_029180844.1, XP_029182468.1	aten_s0588.g3, aten_s0216.g7, aten_s0567.g3, aten_s0373.g13, aten_s0088.g68	astr_s0376.g0003	mcac_s0226.g0034, mcac_s0538.g0010, mcac_s0019.g0036, mcac_s0207.g0040	meff_s0409.g0017, meff_s0795.g0007, meff_s0074.g0042
HOG0002961	adig_s0678.g1, adig_s0057.g22, adig_s0685.g1	XP_029207845.1	aten_s0370.g10, aten_s0613.g2, aten_s0503.g3, aten_s0484.g1, aten_s0370.g7, aten_s0335.g4	astr_s0072.g0018	mcac_s0209.g0002, mcac_s1314.g0001	meff_s0143.g0034
HOG0002964	adig_s0197.g2	XP_029182627.1	aten_s0125.g57, aten_s0054.g20	astr_s0041.g0074	mcac_s0338.g0010, mcac_s3896.g0001, mcac_s0015.g0069, mcac_s0113.g0032, mcac_s0213.g0002	meff_s0642.g0002, meff_s0618.g0006, meff_s0337.g0024, meff_s0075.g0042
HOG0002967	adig_s0078.g172, adig_s0197.g19, adig_s0197.g17, adig_s0078.g173	XP_029200130.1	aten_s0137.g49
HOG0002989	adig_s0072.g48	XP_029185593.1	aten_s0070.g18	astr_s0054.g0033	mcac_s0111.g0040, mcac_s0184.g0045	meff_s0018.g0115
HOG0002990	adig_s0125.g36	XP_029191051.1	aten_s0065.g98
HOG0002992	adig_s0118.g108	XP_029202199.1	aten_s0092.g49, aten_s0092.g48	astr_s0053.g0065, astr_s0053.g0070, astr_s0534.g0001, astr_s0053.g0067	mcac_s0043.g0034, mcac_s0043.g0035	meff_s0047.g0059
HOG0002993	adig_s0030.g56, adig_s0030.g54, adig_s0030.g55	XP_029200083.1, XP_029200079.1	aten_s0014.g31
HOG0002994	adig_s0030.g57	XP_029200085.1	aten_s0014.g30	astr_s0006.g0257, astr_s0006.g0262	mcac_s0061.g0016, mcac_s0061.g0018, mcac_s0061.g0015	meff_s0598.g0007, meff_s0598.g0006, meff_s0598.g0005
HOG0002995	adig_s0030.g151	XP_029179741.1	aten_s0085.g81	astr_s0006.g0148	mcac_s0042.g0017	meff_s0307.g0017
HOG0002996	adig_s0030.g158, adig_s0030.g152	XP_029179808.1, XP_029179734.1	aten_s0085.g75, aten_s0085.g80	astr_s0006.g0143, astr_s0006.g0147	mcac_s0042.g0022, mcac_s0042.g0018	meff_s0307.g0022, meff_s0307.g0018
HOG0002997	adig_s0013.g52	XP_029196031.1	aten_s0067.g177	astr_s0050.g0013	mcac_s0026.g0042	meff_s0009.g0112
HOG0002999	adig_s0013.g50	XP_029196528.1	aten_s0067.g175	astr_s0050.g0011	mcac_s0026.g0044	meff_s0009.g0114
HOG0003003				astr_s0158.g0005	mcac_s0903.g0001, mcac_s0640.g0020	meff_s0074.g0058
HOG0003004	adig_s0054.g8, adig_s0257.g1	XP_029182270.1, XP_029182279.1, XP_029182788.1, XP_029182777.1	aten_s0033.g43, aten_s0040.g134, aten_s0040.g131, aten_s0040.g130, aten_s0033.g44, aten_s0040.g133	astr_s0013.g0129	mcac_s0033.g0045, mcac_s0033.g0023, mcac_s0033.g0049	meff_s0026.g0076, meff_s0036.g0031, meff_s0026.g0075
HOG0003011	adig_s0102.g114, adig_s0102.g20	XP_029206367.1, XP_029202564.1	aten_s0282.g16, aten_s0204.g1, aten_s0004.g205, aten_s0004.g207, aten_s0282.g15, aten_s0282.g12, aten_s0282.g18, aten_s0204.g5	astr_s0014.g0258	mcac_s0275.g0011, mcac_s0275.g0018, mcac_s0275.g0019, mcac_s0721.g0001	meff_s0078.g0030, meff_s0078.g0037, meff_s0078.g0038
HOG0003012	adig_s0072.g42, adig_s0072.g41	XP_029185630.1, XP_029185653.1, XP_029185655.1	aten_s0070.g22, aten_s0164.g5, aten_s0164.g4, aten_s0164.g7	astr_s0149.g0060, astr_s0149.g0061	mcac_s0062.g0021	meff_s0001.g0116, meff_s0001.g0115
HOG0003013	adig_s0236.g7, adig_s0236.g9, adig_s0245.g24	XP_029206694.1, XP_029206692.1, XP_029185229.1	aten_s0344.g5, aten_s0007.g202, aten_s0344.g2, aten_s0007.g201	astr_s0011.g0072, astr_s0011.g0073, astr_s0011.g0074	mcac_s0507.g0014, mcac_s0507.g0013, mcac_s0507.g0012	meff_s0073.g0063, meff_s0073.g0062, meff_s0073.g0061
HOG0003014	adig_s0019.g57, adig_s0019.g58, adig_s0019.g59	XP_029203040.1, XP_029203095.1, XP_029203082.1, XP_029203070.1	aten_s0028.g127, aten_s0028.g130, aten_s0028.g129	astr_s0037.g0115, astr_s0037.g0118	mcac_s0118.g0007	meff_s0324.g0057
HOG0003017	adig_s0020.g180	XP_029192788.1, XP_029192758.1	aten_s0167.g1, aten_s0089.g92, aten_s0089.g94	astr_s0004.g0464, astr_s0004.g0462	mcac_s0186.g0041, mcac_s0186.g0046, mcac_s0186.g0045, mcac_s0040.g0084	meff_s0030.g0009, meff_s0030.g0005, meff_s0030.g0013
HOG0003019	adig_s0040.g25, adig_s0040.g24	XP_029203417.1	aten_s0218.g18	astr_s0009.g0301, astr_s0573.g0001	mcac_s0646.g0002	meff_s0077.g0007
HOG0003023					mcac_s0993.g0001, mcac_s0322.g0025, mcac_s0640.g0014	meff_s0199.g0027, meff_s0488.g0010, meff_s0241.g0032
HOG0003024	adig_s0145.g127	XP_029202709.1	aten_s0090.g7	astr_s0023.g0086
HOG0003029	adig_s0012.g30	XP_029206821.1, XP_029203134.1	aten_s0039.g97	astr_s0005.g0166, astr_s0030.g0158, astr_s0404.g0005	mcac_s0510.g0014	meff_s0129.g0039, meff_s0121.g0047, meff_s1186.g0002
HOG0003033	adig_s0163.g38, adig_s0163.g37, adig_s0163.g35	XP_029190668.1	aten_s0002.g12, aten_s0002.g13, aten_s0002.g15	astr_s0001.g0190, astr_s0001.g0191	mcac_s0128.g0015, mcac_s0128.g0017, mcac_s0128.g0016, mcac_s0128.g0019, mcac_s0128.g0018	meff_s0094.g0003, meff_s0094.g0002, meff_s0094.g0005, meff_s0094.g0004
HOG0003037	adig_s0047.g2	XP_029183416.1, XP_029184260.1, XP_029210882.1, XP_029213851.1, XP_029208844.1, XP_029182809.1, XP_029182136.1	aten_s0022.g81	astr_s0862.g0003	mcac_s0293.g0003, mcac_s0164.g0002, mcac_s0043.g0042, mcac_s0204.g0039, mcac_s0305.g0039, mcac_s1966.g0004, mcac_s0054.g0101, mcac_s1230.g0004	meff_s0085.g0084, meff_s1295.g0001
HOG0003043				astr_s0295.g0005
HOG0003048	adig_s0028.g40	XP_029200410.1	aten_s0082.g31	astr_s0034.g0034, astr_s0034.g0041, astr_s0034.g0051, astr_s0041.g0118, astr_s0034.g0055, astr_s0034.g0057, astr_s0219.g0013, astr_s0034.g0047, astr_s0034.g0043, astr_s0034.g0039, astr_s0034.g0045, astr_s0034.g0037, astr_s0034.g0059, astr_s0034.g0063	mcac_s0217.g0032	meff_s0337.g0019
HOG0003050				astr_s0008.g0250
HOG0003051				astr_s0008.g0253
HOG0003052	adig_s0028.g114	XP_029194409.1	aten_s0046.g55	astr_s0008.g0252	mcac_s0034.g0092	meff_s0245.g0027
HOG0003053	adig_s0229.g14	XP_029203859.1, XP_029209191.1	aten_s0067.g113, aten_s0288.g1	astr_s0025.g0194	mcac_s2423.g0001, mcac_s0775.g0003, mcac_s0775.g0001	meff_s0233.g0008, meff_s0233.g0010
HOG0003056	adig_s0238.g17, adig_s0238.g16, adig_s0250.g1, adig_s0250.g2	XP_029209466.1, XP_029205932.1, XP_029205927.1, XP_029210461.1, XP_029210535.1, XP_029205926.1	aten_s0049.g9, aten_s0049.g10, aten_s0249.g27, aten_s0049.g11, aten_s1018.g1, aten_s0049.g12	astr_s0084.g0043	mcac_s0716.g0001	meff_s0104.g0031, meff_s0078.g0055
HOG0003057	adig_s0006.g27, adig_s0006.g26	XP_029196888.1	aten_s0241.g36, aten_s0241.g37	astr_s0042.g0095, astr_s0042.g0097	mcac_s0559.g0010, mcac_s0410.g0006, mcac_s0410.g0007, mcac_s0410.g0008	meff_s2645.g0001, meff_s0361.g0021, meff_s0361.g0019, meff_s0361.g0020, meff_s0361.g0018
HOG0003061				astr_s0127.g0043	mcac_s0077.g0058, mcac_s1502.g0005	meff_s0017.g0123
HOG0003062					mcac_s0231.g0017, mcac_s0090.g0016	meff_s0225.g0031
HOG0003064					mcac_s0025.g0075	meff_s0239.g0022
HOG0003066				astr_s1407.g0001	mcac_s0077.g0057, mcac_s0163.g0068	meff_s0304.g0002
HOG0003068	adig_s0002.g308	XP_029194720.1	aten_s0001.g21	astr_s0003.g0040
HOG0003070				astr_s0022.g0043, astr_s0022.g0044, astr_s0022.g0045, astr_s0022.g0046, astr_s0022.g0047	mcac_s0849.g0010, mcac_s0279.g0023, mcac_s0279.g0026, mcac_s0279.g0022	meff_s0372.g0010, meff_s0372.g0011
HOG0003074	adig_s0162.g20, adig_s0162.g17	XP_029188440.1, XP_029188400.1	aten_s0300.g10, aten_s0300.g11, aten_s0279.g25		mcac_s0096.g0050, mcac_s0096.g0051, mcac_s0096.g0049	meff_s0138.g0032, meff_s0138.g0033, meff_s0138.g0031, meff_s0343.g0023
HOG0003075	adig_s0286.g2, adig_s0286.g1, adig_s0286.g3	XP_029192821.1	aten_s0167.g18, aten_s0167.g19, aten_s0167.g17	astr_s0004.g0446, astr_s0004.g0445, astr_s0004.g0447	mcac_s0040.g0064, mcac_s0040.g0063, mcac_s0040.g0067, mcac_s0040.g0065, mcac_s0040.g0066	meff_s0030.g0028, meff_s0030.g0029, meff_s0030.g0027, meff_s0030.g0026
HOG0003091				astr_s0163.g0038	mcac_s0203.g0054	meff_s0272.g0010
HOG0003095				astr_s0136.g0031
HOG0003100				astr_s0013.g0239	mcac_s0133.g0020, mcac_s0133.g0018	meff_s0071.g0052, meff_s0071.g0049
HOG0003103				astr_s0011.g0220, astr_s0011.g0219, astr_s0011.g0213	mcac_s0328.g0014, mcac_s1048.g0002, mcac_s0328.g0013, mcac_s0328.g0015, mcac_s0328.g0011	meff_s0013.g0120
HOG0003107	adig_s0024.g31, adig_s0224.g14	XP_029185446.1, XP_029202689.1	aten_s0096.g48, aten_s0055.g21	astr_s0004.g0109	mcac_s0223.g0010	meff_s0344.g0013
HOG0003109	adig_s0027.g194, adig_s0233.g13, adig_s0014.g97, adig_s0058.g51	XP_029199676.1, XP_029180018.1, XP_029180019.1, XP_029199675.1	aten_s0208.g30, aten_s0573.g1, aten_s0038.g13		mcac_s0132.g0042, mcac_s0318.g0012, mcac_s0066.g0042	meff_s0009.g0040, meff_s0046.g0019, meff_s0956.g0001, meff_s0022.g0055, meff_s0494.g0025
HOG0003120	adig_s0076.g55, adig_s0076.g57, adig_s0076.g56	XP_029201332.1, XP_029201335.1, XP_029201331.1, XP_029201344.1, XP_029210824.1	aten_s0274.g32, aten_s0142.g5, aten_s0274.g33, aten_s0142.g6, aten_s0142.g4, aten_s0142.g3	astr_s0018.g0192	mcac_s0183.g0030	meff_s0268.g0044
HOG0003122	adig_s0076.g73	XP_029180052.1	aten_s0105.g30	astr_s0060.g0066, astr_s0060.g0065	mcac_s1959.g0001	meff_s0473.g0002, meff_s0434.g0007, meff_s0434.g0006
HOG0003124				astr_s0126.g0004
HOG0003128	adig_s0080.g63	XP_029197772.1	aten_s0368.g7
HOG0003132					mcac_s0043.g0058	meff_s0013.g0113
HOG0003134	adig_s0154.g9	XP_029183661.1, XP_029210977.1, XP_029197588.1, XP_029197589.1	aten_s0402.g6	astr_s0053.g0099, astr_s0033.g0021, astr_s0053.g0098	mcac_s0290.g0015	meff_s0137.g0018, meff_s0379.g0011
HOG0003136					mcac_s0157.g0003	meff_s0242.g0014
HOG0003140	adig_s0081.g14, adig_s0081.g13	XP_029194604.1	aten_s0330.g16	astr_s0138.g0013	mcac_s0180.g0060	meff_s0021.g0110
HOG0003141	adig_s0081.g15, adig_s0081.g16	XP_029194597.1	aten_s0330.g17, aten_s0330.g18	astr_s0138.g0012, astr_s0138.g0011	mcac_s0180.g0059	meff_s0021.g0109, meff_s0021.g0108
HOG0003142	adig_s0081.g92, adig_s0081.g91	XP_029198240.1, XP_029198241.1	aten_s0046.g148, aten_s0046.g150, aten_s0046.g149, aten_s0046.g151, aten_s0046.g144, aten_s0046.g146, aten_s0046.g147	astr_s0142.g0028	mcac_s0254.g0034, mcac_s0254.g0036, mcac_s0254.g0038, mcac_s0254.g0035, mcac_s0254.g0033	meff_s0124.g0116
HOG0003143	adig_s0052.g8	XP_029210334.1, XP_029207865.1, XP_029207863.1	aten_s0440.g4, aten_s0440.g1, aten_s0313.g2
HOG0003144				astr_s0005.g0132	mcac_s0456.g0006, mcac_s0456.g0007	meff_s0973.g0001, meff_s0681.g0002, meff_s0681.g0003
HOG0003145				astr_s0005.g0129	mcac_s0456.g0004	meff_s0681.g0001, meff_s0178.g0032
HOG0003146	adig_s0052.g24, adig_s0052.g28, adig_s0052.g29, adig_s0052.g26, adig_s0052.g27, adig_s0052.g30	XP_029183847.1, XP_029183843.1, XP_029182250.1, XP_029203027.1, XP_029203005.1	aten_s0385.g6, aten_s0385.g2	astr_s0043.g0237	mcac_s0107.g0037	meff_s0329.g0013
HOG0003147	adig_s0011.g83, adig_s0187.g39, adig_s0011.g84, adig_s0011.g86, adig_s0011.g85	XP_029189638.1, XP_029179235.1	aten_s0011.g19, aten_s0012.g75, aten_s0012.g73, aten_s0012.g74	astr_s0108.g0005	mcac_s0203.g0048	meff_s0272.g0005, meff_s0272.g0003, meff_s0272.g0004
HOG0003149	adig_s0070.g42, adig_s0070.g41, adig_s0070.g40	XP_029201070.1, XP_029201051.1, XP_029201090.1, XP_029213162.1	aten_s0047.g68, aten_s0047.g69	astr_s0003.g0343	mcac_s0005.g0032, mcac_s0005.g0036	meff_s0013.g0098, meff_s0013.g0095, meff_s0013.g0097
HOG0003152	adig_s0078.g182, adig_s0240.g3, adig_s0240.g1, adig_s0610.g1, adig_s0240.g4, adig_s0240.g5	XP_029200162.1	aten_s0377.g1, aten_s0377.g2, aten_s0377.g3	astr_s0143.g0042, astr_s0143.g0041	mcac_s0943.g0001, mcac_s0432.g0026	meff_s0023.g0001, meff_s0023.g0003, meff_s2872.g0001
HOG0003156	adig_s0083.g85, adig_s0099.g25, adig_s0241.g8, adig_s0023.g80, adig_s0023.g90, adig_s0154.g38, adig_s0083.g87	XP_029201371.1, XP_029182480.1, XP_029208173.1	aten_s0262.g24, aten_s0283.g1, aten_s0746.g1, aten_s0236.g20, aten_s0608.g1	astr_s0158.g0027	mcac_s0089.g0002	meff_s0131.g0029
HOG0003163	adig_s0545.g1, adig_s0201.g3	XP_029187280.1	aten_s0178.g25, aten_s0178.g24, aten_s0178.g27, aten_s0178.g30	astr_s0212.g0026	mcac_s0102.g0002	meff_s0093.g0010, meff_s0093.g0009, meff_s0093.g0005
HOG0003175	adig_s0036.g92, adig_s0118.g37, adig_s0118.g36	XP_029209055.1, XP_029196475.1	aten_s0458.g7, aten_s0024.g63, aten_s0024.g64	astr_s0506.g0002, astr_s0008.g0167, astr_s0506.g0001, astr_s0008.g0170	mcac_s0356.g0033, mcac_s0034.g0004, mcac_s0034.g0006	meff_s0002.g0179
HOG0003178	adig_s0182.g47	XP_029201740.1, XP_029210708.1, XP_029201741.1	aten_s0156.g26		mcac_s0182.g0012, mcac_s0118.g0017, mcac_s0057.g0024	meff_s0166.g0034, meff_s0166.g0032
HOG0003182				astr_s0130.g0063, astr_s0041.g0072
HOG0003184				astr_s0168.g0008	mcac_s0047.g0043	meff_s0179.g0017
HOG0003185				astr_s0168.g0011, astr_s0168.g0014, astr_s0168.g0010	mcac_s0047.g0042	meff_s0179.g0018
HOG0003195				astr_s0059.g0077
HOG0003200	adig_s0014.g38	XP_029207800.1	aten_s0128.g43	astr_s0015.g0070	mcac_s0067.g0130	meff_s0012.g0140
HOG0003201	adig_s0095.g2, adig_s0095.g4	XP_029198134.1, XP_029198133.1	aten_s0177.g11, aten_s0177.g8	astr_s0266.g0009, astr_s0266.g0011	mcac_s0087.g0014	meff_s0668.g0004
HOG0003202	adig_s0014.g56, adig_s0014.g58, adig_s0014.g55, adig_s0014.g57	XP_029213560.1, XP_029213559.1, XP_029213520.1, XP_029213519.1, XP_029213558.1	aten_s0057.g48, aten_s0057.g49, aten_s0057.g51, aten_s0057.g50	astr_s0015.g0056	mcac_s0045.g0065, mcac_s0190.g0046, mcac_s0067.g0116	meff_s0012.g0124
HOG0003207	adig_s0007.g62, adig_s0007.g61, adig_s0359.g2, adig_s0007.g59, adig_s0007.g60	XP_029189535.1, XP_029189404.1, XP_029195892.1, XP_029189533.1, XP_029189311.1, XP_029189514.1, XP_029189534.1	aten_s0329.g17, aten_s0114.g1, aten_s0329.g18, aten_s0329.g19, aten_s0397.g3, aten_s0397.g2, aten_s0397.g1
HOG0003209	adig_s0239.g10	XP_029206740.1	aten_s0029.g105	astr_s0115.g0055
HOG0003210	adig_s0239.g11	XP_029206741.1, XP_029206742.1	aten_s0029.g104, aten_s0029.g103, aten_s0029.g102	astr_s0115.g0056, astr_s0101.g0001	mcac_s0080.g0032, mcac_s0045.g0027	meff_s0268.g0015, meff_s0062.g0028
HOG0003214					mcac_s0656.g0006, mcac_s0656.g0007, mcac_s0656.g0008	meff_s0020.g0010, meff_s1712.g0001
HOG0003224	adig_s0024.g55, adig_s0024.g54	XP_029185577.1, XP_029185580.1	aten_s0285.g15, aten_s0285.g17, aten_s0285.g16	astr_s0074.g0057	mcac_s0502.g0004	meff_s1063.g0001, meff_s0170.g0028
HOG0003230	adig_s0059.g110, adig_s0059.g109	XP_029186908.1	aten_s0099.g15, aten_s0099.g11	astr_s0128.g0029
HOG0003231	adig_s0059.g112	XP_029186905.1	aten_s0099.g12, aten_s0099.g16, aten_s0099.g14	astr_s0128.g0030, astr_s0128.g0028	mcac_s0032.g0034, mcac_s0032.g0031	meff_s0196.g0044
HOG0003240	adig_s0010.g13, adig_s0010.g14	XP_029191995.1, XP_029191990.1, XP_029191991.1	aten_s0091.g66, aten_s0091.g65	astr_s0118.g0035, astr_s0118.g0034, astr_s0118.g0039, astr_s0118.g0040, astr_s0118.g0033	mcac_s0632.g0013, mcac_s0632.g0012	meff_s0035.g0093, meff_s0035.g0094
HOG0003243	adig_s0003.g69, adig_s0003.g71, adig_s0003.g70, adig_s0003.g16	XP_029185928.1, XP_029185929.1, XP_029185931.1, XP_029201462.1	aten_s0127.g55, aten_s0127.g57, aten_s0127.g56, aten_s0140.g14		mcac_s0081.g0020, mcac_s0081.g0021, mcac_s0081.g0022, mcac_s0509.g0007, mcac_s0509.g0009	meff_s0515.g0003, meff_s0515.g0004
HOG0003244	adig_s0003.g229	XP_029196982.1	aten_s0006.g116	astr_s0060.g0095	mcac_s0009.g0021	meff_s0203.g0033
HOG0003247					mcac_s0324.g0007	meff_s0537.g0019
HOG0003248					mcac_s0324.g0006	meff_s1362.g0001
HOG0003251	adig_s0046.g75, adig_s0046.g73	XP_029186355.1, XP_029186454.1, XP_029199701.1	aten_s0031.g3, aten_s0031.g1, aten_s0131.g19	astr_s0258.g0017, astr_s0198.g0033	mcac_s0454.g0016, mcac_s1181.g0002, mcac_s0367.g0020	meff_s0156.g0022, meff_s0543.g0020
HOG0003252	adig_s0028.g75	XP_029203799.1	aten_s0046.g17
HOG0003256	adig_s0007.g114, adig_s0007.g113	XP_029188870.1, XP_029188860.1, XP_029203466.1	aten_s0086.g36	astr_s0212.g0025, astr_s0048.g0107	mcac_s0234.g0018, mcac_s0234.g0024, mcac_s1115.g0001, mcac_s0102.g0003	meff_s0093.g0006, meff_s0093.g0011
HOG0003258	adig_s0181.g78, adig_s0181.g77	XP_029204815.1, XP_029204812.1	aten_s0056.g102	astr_s0245.g0015	mcac_s0223.g0002, mcac_s0304.g0003	meff_s0344.g0006, meff_s0186.g0058, meff_s0186.g0057
HOG0003259	adig_s0109.g13	XP_029182785.1	aten_s0145.g7, aten_s0145.g5		mcac_s0347.g0011, mcac_s0347.g0014, mcac_s0347.g0010, mcac_s0347.g0006, mcac_s0602.g0007, mcac_s0602.g0009, mcac_s0347.g0021	meff_s0584.g0005, meff_s0584.g0003, meff_s0038.g0069, meff_s0584.g0001, meff_s0038.g0071, meff_s0569.g0006, meff_s0569.g0007, meff_s1159.g0001
HOG0003261	adig_s0031.g228	XP_029192325.1	aten_s0149.g17	astr_s0016.g0097	mcac_s0053.g0069	meff_s0114.g0004
HOG0003262	adig_s0031.g128, adig_s0031.g129	XP_029193187.1	aten_s0051.g56	astr_s0016.g0018	mcac_s0048.g0037	meff_s0020.g0052
HOG0003269	adig_s0002.g136	XP_029194317.1	aten_s0034.g136	astr_s0028.g0111	mcac_s0001.g0194, mcac_s0001.g0195, mcac_s0001.g0193	meff_s0201.g0045, meff_s0201.g0044
HOG0003271	adig_s0005.g102	XP_029185989.1	aten_s0005.g250, aten_s0005.g248	astr_s0001.g0479	mcac_s0024.g0041, mcac_s0024.g0001, mcac_s0024.g0042, mcac_s0136.g0002, mcac_s0024.g0002	meff_s0101.g0050, meff_s0068.g0001, meff_s0101.g0015
HOG0003273	adig_s0219.g4, adig_s0219.g5	XP_029206084.1, XP_029206086.1	aten_s0194.g9, aten_s0194.g10	astr_s0015.g0155, astr_s0015.g0154	mcac_s0052.g0052, mcac_s0224.g0033, mcac_s0052.g0051	meff_s0123.g0057, meff_s0222.g0035, meff_s0123.g0054
HOG0003274				astr_s0004.g0082
HOG0003276				astr_s0114.g0014
HOG0003278	adig_s0101.g79, adig_s0101.g78	XP_029193660.1, XP_029193666.1	aten_s0002.g106, aten_s0002.g104, aten_s0002.g105	astr_s0001.g0275, astr_s0001.g0273, astr_s0001.g0274	mcac_s1088.g0002, mcac_s0143.g0042, mcac_s0143.g0041, mcac_s4658.g0001, mcac_s0143.g0040	meff_s0029.g0022, meff_s0029.g0019, meff_s0029.g0021
HOG0003279	adig_s0069.g104, adig_s0069.g105	XP_029191388.1, XP_029191321.1	aten_s0062.g20	astr_s0047.g0004	mcac_s0029.g0031, mcac_s0029.g0030, mcac_s0029.g0029, mcac_s0029.g0028	meff_s0129.g0038, meff_s0129.g0040, meff_s0129.g0041, meff_s0129.g0042, meff_s0150.g0066
HOG0003290					mcac_s2543.g0001	meff_s1889.g0001
HOG0003294				astr_s0020.g0034
HOG0003299	adig_s0027.g115, adig_s0027.g117, adig_s0027.g113	XP_029195037.1, XP_029202466.1, XP_029195055.1	aten_s0359.g19	astr_s0120.g0031, astr_s0120.g0030	mcac_s0121.g0088, mcac_s0164.g0035, mcac_s0164.g0033	meff_s0437.g0013, meff_s0437.g0017, meff_s0373.g0001
HOG0003301	adig_s0008.g107, adig_s0077.g14, adig_s0493.g2, adig_s0075.g109, adig_s0206.g4	XP_029209061.1, XP_029186783.1, XP_029201879.1	aten_s0099.g33, aten_s0067.g88, aten_s0580.g1, aten_s0309.g7, aten_s0216.g19	astr_s0345.g0011, astr_s0546.g0002	mcac_s0595.g0011, mcac_s0455.g0015	meff_s0017.g0143
HOG0003305	adig_s0038.g62, adig_s0076.g91	XP_029205101.1, XP_029180549.1, XP_029206611.1	aten_s0191.g3, aten_s0045.g68, aten_s0391.g4	astr_s0463.g0004, astr_s0040.g0006, astr_s0433.g0003, astr_s0035.g0030	mcac_s1738.g0001, mcac_s0085.g0040, mcac_s0359.g0003	meff_s0009.g0044, meff_s0125.g0070
HOG0003308				astr_s0129.g0015, astr_s0060.g0017
HOG0003316	adig_s0057.g17, adig_s0079.g68, adig_s0079.g67, adig_s0079.g66	XP_029188528.1, XP_029188501.1	aten_s0011.g168, aten_s0011.g166, aten_s0011.g167, aten_s0011.g165	astr_s0002.g0023	mcac_s0166.g0001	meff_s0141.g0004, meff_s0583.g0006, meff_s0583.g0004, meff_s0583.g0005, meff_s0583.g0002, meff_s0583.g0001
HOG0003317	adig_s0057.g79, adig_s0396.g1	XP_029208736.1	aten_s0064.g33	astr_s0344.g0001	mcac_s0085.g0006, mcac_s0077.g0003	meff_s0299.g0012
HOG0003321	adig_s0007.g26, adig_s0059.g121, adig_s0607.g1, adig_s0007.g20, adig_s0007.g25	XP_029195898.1, XP_029180990.1, XP_029181655.1	aten_s0114.g34	astr_s0096.g0025, astr_s0096.g0030, astr_s0096.g0027, astr_s0627.g0003, astr_s0102.g0016	mcac_s0106.g0026	meff_s0110.g0050, meff_s0110.g0049
HOG0003323	adig_s0052.g86, adig_s0052.g88, adig_s0052.g87	XP_029191725.1, XP_029191730.1, XP_029191731.1	aten_s0008.g43, aten_s0008.g42, aten_s0008.g41	astr_s0009.g0071, astr_s0009.g0072, astr_s0009.g0073	mcac_s0022.g0061, mcac_s0022.g0060	meff_s0155.g0032, meff_s0155.g0033
HOG0003325	adig_s0181.g1, adig_s0184.g38	XP_029181333.1	aten_s0241.g2		mcac_s0011.g0058	meff_s0045.g0006, meff_s0053.g0056, meff_s0053.g0055, meff_s0008.g0030, meff_s0495.g0025, meff_s0028.g0011, meff_s0069.g0002, meff_s0604.g0004, meff_s0466.g0011
HOG0003326	adig_s0112.g17, adig_s0184.g35, adig_s0321.g2, adig_s0133.g14	XP_029209097.1, XP_029208645.1, XP_029183617.1	aten_s0064.g36, aten_s0531.g2	astr_s0228.g0013, astr_s0068.g0043	mcac_s0426.g0003, mcac_s0872.g0003, mcac_s0768.g0005, mcac_s0073.g0025	meff_s0183.g0007, meff_s0376.g0014
HOG0003327				astr_s0085.g0044	mcac_s0200.g0063	meff_s0007.g0055
HOG0003333	adig_s0023.g45, adig_s0023.g46, adig_s0023.g43, adig_s0023.g44	XP_029211411.1, XP_029211412.1, XP_029211402.1, XP_029211399.1	aten_s0023.g86, aten_s0023.g84, aten_s0023.g87, aten_s0023.g83, aten_s0023.g85	astr_s0252.g0002	mcac_s0215.g0021	meff_s0819.g0003, meff_s0003.g0134
HOG0003334	adig_s0023.g81, adig_s0234.g3, adig_s0141.g3	XP_029189042.1	aten_s0105.g19, aten_s0064.g1, aten_s0173.g11		mcac_s0119.g0025, mcac_s0745.g0013, mcac_s0510.g0016, mcac_s0280.g0032, mcac_s3587.g0001, mcac_s0231.g0029	meff_s0007.g0131, meff_s0152.g0035, meff_s0172.g0012, meff_s0324.g0006
HOG0003337	adig_s0059.g72, adig_s0021.g130, adig_s0021.g129, adig_s0042.g2	XP_029181221.1, XP_029181696.1, XP_029201152.1, XP_029201149.1, XP_029201150.1, XP_029183619.1, XP_029201156.1, XP_029183620.1, XP_029183624.1	aten_s0029.g174, aten_s0029.g173, aten_s0150.g43, aten_s0144.g19, aten_s0150.g45
HOG0003342	adig_s0253.g27	XP_029213421.1	aten_s0013.g31	astr_s0038.g0045	mcac_s0118.g0009	meff_s0324.g0056
HOG0003343	adig_s0182.g10	XP_029212191.1	aten_s0123.g49	astr_s0088.g0029	mcac_s0068.g0067	meff_s0278.g0012
HOG0003345	adig_s0098.g21, adig_s0205.g8, adig_s0098.g22, adig_s0098.g103, adig_s0098.g19	XP_029188582.1, XP_029188618.1	aten_s0022.g11, aten_s0089.g11	astr_s0025.g0144, astr_s0025.g0156	mcac_s0046.g0084, mcac_s0046.g0021	meff_s0096.g0025, meff_s0096.g0027, meff_s0096.g0098, meff_s0096.g0088
HOG0003347	adig_s0137.g27, adig_s0137.g23	XP_029185682.1	aten_s0070.g41, aten_s0070.g43		mcac_s3836.g0001	meff_s0001.g0140
HOG0003349					mcac_s0696.g0005	meff_s0001.g0141
HOG0003352	adig_s0055.g33, adig_s0055.g34, adig_s0055.g36	XP_029193732.1, XP_029193757.1	aten_s0119.g27	astr_s0134.g0048, astr_s0469.g0001	mcac_s0192.g0028, mcac_s0192.g0030, mcac_s0192.g0032, mcac_s0192.g0026	meff_s0122.g0029, meff_s0122.g0022, meff_s0122.g0028, meff_s2837.g0001, meff_s0919.g0004
HOG0003353				astr_s0134.g0040	mcac_s0428.g0011	meff_s0122.g0045
HOG0003364				astr_s0109.g0058
HOG0003366	adig_s0036.g8, adig_s0307.g3, adig_s0165.g4	XP_029209258.1, XP_029208997.1, XP_029210879.1, XP_029208588.1	aten_s0308.g2, aten_s0108.g5, aten_s0687.g1, aten_s0002.g291, aten_s0119.g1, aten_s0425.g1, aten_s0286.g1	astr_s0256.g0017	mcac_s0146.g0034	meff_s0248.g0004
HOG0003368				astr_s0028.g0229
HOG0003371	adig_s0041.g82	XP_029194826.1	aten_s0032.g68	astr_s0344.g0005	mcac_s0004.g0124	meff_s0010.g0031
HOG0003372	adig_s0198.g30	XP_029187796.1	aten_s0060.g76	astr_s0034.g0108	mcac_s0263.g0001	meff_s0072.g0032
HOG0003373	adig_s0198.g29	XP_029187814.1	aten_s0060.g75
HOG0003374	adig_s0198.g31	XP_029187767.1	aten_s0060.g77	astr_s0034.g0107	mcac_s0258.g0001	meff_s0072.g0033
HOG0003381	adig_s0175.g25, adig_s0175.g31, adig_s0190.g29, adig_s0190.g27	XP_029182325.1, XP_029196602.1, XP_029183806.1	aten_s0003.g194, aten_s0003.g190	astr_s0024.g0116, astr_s0033.g0165	mcac_s0092.g0022, mcac_s0092.g0025	meff_s0376.g0005, meff_s0524.g0001, meff_s0524.g0003
HOG0003382	adig_s0015.g13, adig_s0015.g14, adig_s0015.g11	XP_029186963.1, XP_029186965.1, XP_029186998.1	aten_s0026.g117, aten_s0026.g116, aten_s0026.g120	astr_s0003.g0160, astr_s0005.g0033, astr_s0005.g0030	mcac_s0051.g0055, mcac_s0051.g0057	meff_s0239.g0034, meff_s0239.g0032, meff_s0129.g0073
HOG0003383	adig_s0015.g154, adig_s0015.g155	XP_029185134.1, XP_029181989.1	aten_s1496.g1, aten_s0011.g185, aten_s0010.g9	astr_s0050.g0064, astr_s0050.g0060	mcac_s0185.g0007, mcac_s0302.g0011, mcac_s0302.g0010, mcac_s1102.g0001	meff_s0006.g0007, meff_s0224.g0008, meff_s0006.g0004
HOG0003384	adig_s0030.g248, adig_s0030.g249, adig_s0030.g250, adig_s0030.g5	XP_029195641.1, XP_029195647.1, XP_029195636.1, XP_029210888.1, XP_029211787.1	aten_s0259.g6, aten_s0259.g7, aten_s0259.g8, aten_s0014.g78	astr_s1511.g0001, astr_s0006.g0061	mcac_s0084.g0010	meff_s0438.g0003
HOG0003385	adig_s0013.g131, adig_s0013.g130	XP_029197949.1, XP_029198327.1, XP_029197958.1, XP_029197930.1, XP_029198316.1	aten_s0010.g142	astr_s0044.g0004	mcac_s0147.g0053, mcac_s0147.g0054, mcac_s1823.g0001, mcac_s0472.g0016, mcac_s0472.g0014	meff_s0142.g0030, meff_s0427.g0005, meff_s0427.g0008
HOG0003386	adig_s0013.g132, adig_s0013.g133	XP_029197888.1	aten_s0010.g141, aten_s0010.g140	astr_s0068.g0054, astr_s0044.g0002, astr_s0068.g0040, astr_s0068.g0052, astr_s0044.g0005, astr_s0068.g0046, astr_s0068.g0045, astr_s0068.g0039, astr_s0068.g0051	mcac_s0037.g0044	meff_s0142.g0029
HOG0003387	adig_s0054.g212, adig_s0054.g213	XP_029197837.1, XP_029197842.1	aten_s0163.g43, aten_s0163.g42	astr_s0031.g0050, astr_s0033.g0119, astr_s0031.g0048	mcac_s0075.g0022, mcac_s0075.g0018, mcac_s0075.g0017	meff_s0159.g0025, meff_s0090.g0040, meff_s0159.g0022, meff_s0159.g0020
HOG0003389	adig_s0014.g128, adig_s0014.g129, adig_s0014.g130	XP_029210613.1, XP_029210610.1, XP_029210404.1, XP_029207727.1	aten_s0036.g120, aten_s0020.g23, aten_s0020.g26, aten_s0036.g119, aten_s0020.g28, aten_s0020.g27, aten_s0020.g25	astr_s0030.g0114	mcac_s0067.g0033	meff_s0012.g0039
HOG0003391	adig_s0004.g261, adig_s0004.g265	XP_029199607.1	aten_s0087.g24, aten_s0087.g29		mcac_s0284.g0001	meff_s0064.g0037
HOG0003392	adig_s0019.g263	XP_029213964.1	aten_s0059.g105	astr_s0039.g0105	mcac_s0894.g0001, mcac_s0166.g0020	meff_s0375.g0006
HOG0003395	adig_s0072.g6, adig_s0072.g5, adig_s0072.g3, adig_s0072.g28	XP_029205201.1, XP_029209350.1, XP_029205200.1	aten_s0164.g40	astr_s0014.g0116	mcac_s0062.g0051, mcac_s0062.g0050, mcac_s0062.g0053, mcac_s0062.g0052	meff_s0001.g0089, meff_s0001.g0088
HOG0003406	adig_s0019.g265, adig_s0062.g78	XP_029213961.1, XP_029212097.1	aten_s0059.g103, aten_s0040.g64	astr_s0009.g0150, astr_s0013.g0207, astr_s0009.g0149	mcac_s0199.g0040, mcac_s0329.g0026, mcac_s0329.g0027	meff_s0245.g0009, meff_s0011.g0138, meff_s0216.g0045, meff_s0216.g0046
HOG0003408	adig_s0085.g45, adig_s0085.g48, adig_s0085.g46	XP_029207527.1	aten_s0271.g4, aten_s0030.g1, aten_s0271.g8, aten_s0271.g12		mcac_s0279.g0033, mcac_s0461.g0006, mcac_s0748.g0002	meff_s0046.g0041, meff_s0173.g0005, meff_s1891.g0002, meff_s2980.g0001
HOG0003410	adig_s0065.g15	XP_029212845.1	aten_s0107.g10	astr_s0024.g0139	mcac_s0515.g0013	meff_s0084.g0028
HOG0003418				astr_s0556.g0003
HOG0003424	adig_s0059.g59, adig_s0059.g60, adig_s0059.g58, adig_s0059.g57	XP_029181201.1	aten_s0029.g186
HOG0003431	adig_s0012.g84, adig_s0012.g83, adig_s0012.g82	XP_029189808.1, XP_029189807.1, XP_029189812.1	aten_s0043.g3, aten_s0043.g4, aten_s0043.g5	astr_s0086.g0085, astr_s0086.g0084	mcac_s0661.g0008, mcac_s0661.g0009	meff_s0168.g0037
HOG0003432	adig_s0010.g19	XP_029182135.1, XP_029191903.1, XP_029191976.1, XP_029191902.1	aten_s0091.g56, aten_s0091.g57	astr_s0105.g0028	mcac_s0350.g0002, mcac_s0353.g0012, mcac_s0098.g0026	meff_s0044.g0007
HOG0003433	adig_s0010.g56, adig_s0010.g55, adig_s0010.g54	XP_029202609.1, XP_029202870.1	aten_s0091.g11, aten_s0091.g12, aten_s0091.g13		mcac_s0045.g0080	meff_s0107.g0015, meff_s0107.g0011, meff_s0107.g0012, meff_s0107.g0013, meff_s0107.g0014
HOG0003435	adig_s0010.g108, adig_s0009.g20	XP_029202319.1, XP_029202320.1	aten_s0188.g6, aten_s1273.g1	astr_s0007.g0331	mcac_s0040.g0005, mcac_s0148.g0002, mcac_s0723.g0003	meff_s0464.g0002, meff_s0042.g0073, meff_s0685.g0008, meff_s0132.g0037, meff_s0019.g0032, meff_s0415.g0017, meff_s0027.g0051
HOG0003441					mcac_s0087.g0004, mcac_s0087.g0006, mcac_s0087.g0005	meff_s0141.g0001
HOG0003446					mcac_s0375.g0018	meff_s0195.g0024
HOG0003450					mcac_s0609.g0002, mcac_s0375.g0017	meff_s0073.g0018
HOG0003451					mcac_s0225.g0036	meff_s0199.g0031
HOG0003452				astr_s0073.g0035	mcac_s0086.g0030	meff_s0120.g0044
HOG0003454					mcac_s0242.g0007, mcac_s0796.g0002, mcac_s0796.g0001	meff_s0121.g0042, meff_s0121.g0041
HOG0003456	adig_s0007.g18, adig_s0007.g17	XP_029207774.1	aten_s0392.g1, aten_s0392.g2, aten_s0392.g3		mcac_s0106.g0030, mcac_s0106.g0031, mcac_s0106.g0032, mcac_s0106.g0029	meff_s0190.g0006, meff_s0110.g0058, meff_s0110.g0054, meff_s0118.g0011, meff_s0110.g0056, meff_s0110.g0053
HOG0003457	adig_s0007.g126	XP_029188835.1	aten_s0086.g48	astr_s0059.g0013, astr_s0082.g0028	mcac_s0111.g0033	meff_s0023.g0054
HOG0003458	adig_s0007.g127	XP_029188837.1	aten_s0086.g49	astr_s0082.g0027	mcac_s0111.g0032	meff_s0023.g0053
HOG0003460				astr_s0027.g0111
HOG0003461					mcac_s0576.g0003	meff_s0067.g0088
HOG0003467					mcac_s0184.g0029	meff_s0363.g0013
HOG0003469					mcac_s0613.g0002	meff_s0250.g0001
HOG0003470					mcac_s0119.g0012, mcac_s0800.g0002	meff_s2103.g0001
HOG0003471	adig_s0093.g17	XP_029204922.1	aten_s0029.g131	astr_s0115.g0023	mcac_s0706.g0006, mcac_s0706.g0007	meff_s0190.g0051
HOG0003472				astr_s0117.g0042	mcac_s0252.g0001, mcac_s0706.g0005	meff_s0190.g0049, meff_s0190.g0047, meff_s0190.g0048, meff_s0190.g0050, meff_s0190.g0046
HOG0003473	adig_s0005.g357, adig_s0005.g355, adig_s0005.g353	XP_029182500.1, XP_029184604.1, XP_029188904.1, XP_029188885.1	aten_s0075.g98, aten_s0075.g86	astr_s0007.g0135, astr_s0007.g0137	mcac_s0039.g0069, mcac_s0039.g0071, mcac_s0039.g0073	meff_s0024.g0079, meff_s0024.g0081, meff_s0024.g0083
HOG0003477	adig_s0092.g33	XP_029213827.1	aten_s0233.g14	astr_s0061.g0096	mcac_s0041.g0032	meff_s0031.g0097
HOG0003479	adig_s0073.g162, adig_s0073.g164	XP_029198470.1, XP_029198471.1	aten_s0007.g154, aten_s0007.g155, aten_s0007.g153	astr_s0205.g0015, astr_s0205.g0013	mcac_s0162.g0007, mcac_s0162.g0009	meff_s0244.g0013, meff_s0091.g0060, meff_s0091.g0056, meff_s0091.g0054, meff_s0244.g0011
HOG0003480				astr_s0027.g0128	mcac_s0392.g0013	meff_s0088.g0051
HOG0003482	adig_s0360.g2	XP_029190161.1, XP_029190122.1, XP_029180318.1, XP_029190235.1, XP_029180320.1	aten_s1209.g1		mcac_s0392.g0011, mcac_s0392.g0008	meff_s0088.g0049
HOG0003483	adig_s0069.g79, adig_s0069.g98	XP_029199051.1, XP_029199050.1, XP_029191374.1	aten_s0134.g55, aten_s0134.g59, aten_s0134.g56, aten_s0062.g6, aten_s0043.g139	astr_s0047.g0014, astr_s0543.g0002	mcac_s0029.g0047	meff_s0129.g0028
HOG0003487				astr_s0018.g0164, astr_s0128.g0035, astr_s0135.g0017
HOG0003497				astr_s0276.g0004	mcac_s0431.g0021	meff_s0054.g0030, meff_s0393.g0026, meff_s0278.g0035
HOG0003502				astr_s0153.g0050	mcac_s0040.g0013	meff_s0090.g0034
HOG0003507				astr_s0055.g0047
HOG0003509				astr_s0050.g0034
HOG0003512				astr_s0110.g0036, astr_s0064.g0040, astr_s0169.g0003
HOG0003515					mcac_s0449.g0011, mcac_s0221.g0007	meff_s0116.g0035
HOG0003517				astr_s0015.g0232, astr_s0015.g0227, astr_s0015.g0233, astr_s0015.g0230
HOG0003522	adig_s0129.g27, adig_s0064.g90, adig_s0172.g30	XP_029205011.1, XP_029201208.1	aten_s0166.g45, aten_s0089.g45, aten_s0058.g49, aten_s0039.g24	astr_s0105.g0021	mcac_s0105.g0028, mcac_s0279.g0019, mcac_s1103.g0001	meff_s0372.g0015, meff_s0342.g0013
HOG0003527				astr_s0044.g0036, astr_s0192.g0047
HOG0003528				astr_s0087.g0002, astr_s0395.g0008
HOG0003531				astr_s0050.g0086	mcac_s0375.g0003	meff_s0195.g0038
HOG0003536	adig_s0011.g161, adig_s0011.g160, adig_s0011.g163	XP_029182310.1, XP_029187369.1	aten_s0624.g2, aten_s0018.g60	astr_s0001.g0074	mcac_s0282.g0004, mcac_s0282.g0002, mcac_s0564.g0010	meff_s0891.g0002, meff_s0052.g0032, meff_s0052.g0029, meff_s0233.g0007
HOG0003537	adig_s0011.g179, adig_s0011.g178	XP_029205017.1, XP_029205990.1	aten_s0018.g44, aten_s0018.g43	astr_s0001.g0090	mcac_s0126.g0004	meff_s0171.g0038, meff_s0171.g0036
HOG0003547	adig_s0108.g11	XP_029206616.1, XP_029210000.1	aten_s0041.g69, aten_s0093.g88	astr_s0247.g0010, astr_s0365.g0013, astr_s0396.g0007	mcac_s0049.g0016, mcac_s0276.g0033, mcac_s0737.g0003, mcac_s0600.g0001	meff_s0231.g0046, meff_s0028.g0078, meff_s0316.g0004, meff_s0152.g0022
HOG0003551	adig_s0091.g88, adig_s0091.g87	XP_029192998.1, XP_029192993.1	aten_s0126.g31, aten_s0126.g30	astr_s0055.g0025	mcac_s0023.g0036, mcac_s0065.g0040, mcac_s0023.g0041, mcac_s0166.g0036	meff_s0527.g0001, meff_s0026.g0130, meff_s0026.g0127, meff_s0026.g0140, meff_s0026.g0115, meff_s0375.g0019
HOG0003553	adig_s0162.g19, adig_s0056.g55, adig_s0036.g71	XP_029211118.1, XP_029211123.1	aten_s0279.g27, aten_s0095.g31, aten_s1545.g1	astr_s0200.g0010, astr_s0062.g0062	mcac_s0393.g0007, mcac_s0393.g0010, mcac_s0421.g0007, mcac_s0082.g0028, mcac_s0021.g0058	meff_s0149.g0032
HOG0003554	adig_s0163.g9, adig_s0056.g72	XP_029183517.1, XP_029211212.1	aten_s0002.g39, aten_s0095.g8	astr_s0062.g0044	mcac_s0166.g0011, mcac_s0166.g0014	meff_s0313.g0018, meff_s0313.g0017, meff_s1565.g0001
HOG0003561	adig_s0137.g26	XP_029185665.1, XP_029185659.1, XP_029185604.1, XP_029185683.1, XP_029185686.1, XP_029185664.1, XP_029185678.1	aten_s0070.g47, aten_s0070.g37, aten_s0070.g45	astr_s0149.g0043	mcac_s1076.g0001, mcac_s0696.g0008	meff_s0214.g0005, meff_s0001.g0137
HOG0003566	adig_s0031.g123	XP_029193186.1	aten_s0051.g54	astr_s0016.g0016	mcac_s0048.g0039	meff_s0020.g0054
HOG0003567	adig_s0738.g1, adig_s0031.g125, adig_s0031.g127	XP_029193183.1	aten_s0051.g55	astr_s0016.g0017	mcac_s0048.g0038	meff_s0020.g0053
HOG0003571	adig_s0038.g71	XP_029189047.1	aten_s0381.g9	astr_s0017.g0008, astr_s0017.g0009	mcac_s0457.g0008, mcac_s0457.g0009	meff_s0314.g0015, meff_s0314.g0014
HOG0003572				astr_s0017.g0011	mcac_s0457.g0010	meff_s0314.g0013
HOG0003576	adig_s0134.g61, adig_s0529.g1	XP_029209693.1, XP_029181015.1, XP_029183502.1, XP_029207757.1, XP_029180979.1, XP_029209232.1, XP_029210833.1	aten_s0663.g2, aten_s0663.g1, aten_s0309.g1, aten_s0154.g29, aten_s0055.g140	astr_s0283.g0011
HOG0003579	adig_s0149.g4	XP_029209602.1, XP_029209590.1	aten_s0189.g2	astr_s0004.g0283, astr_s0141.g0041, astr_s0060.g0047	mcac_s0024.g0079, mcac_s0613.g0007, mcac_s0024.g0073, mcac_s0175.g0040	meff_s0282.g0002, meff_s0076.g0002, meff_s0177.g0028, meff_s0256.g0014, meff_s0502.g0003, meff_s0256.g0013
HOG0003581	adig_s0107.g62	XP_029205846.1	aten_s0053.g13	astr_s0126.g0003	mcac_s0342.g0021	meff_s0367.g0008
HOG0003587	adig_s0036.g94, adig_s0036.g96, adig_s0036.g95, adig_s0036.g97, adig_s0036.g98	XP_029182405.1, XP_029209049.1, XP_029209053.1, XP_029209045.1	aten_s0159.g12, aten_s0278.g12, aten_s0124.g34	astr_s0087.g0059, astr_s0087.g0058	mcac_s0397.g0007, mcac_s0083.g0004	meff_s0416.g0001
HOG0003590	adig_s0030.g242, adig_s0030.g247, adig_s0030.g246, adig_s0030.g245, adig_s0054.g6, adig_s0008.g134, adig_s0030.g243	XP_029195573.1, XP_029195591.1, XP_029184013.1, XP_029210368.1	aten_s0259.g5, aten_s0259.g4, aten_s0120.g38	astr_s0006.g0063	mcac_s0139.g0005	meff_s0034.g0030
HOG0003591	adig_s0013.g64	XP_029197619.1	aten_s0065.g110, aten_s0067.g189, aten_s0067.g190	astr_s1018.g0001, astr_s0224.g0020, astr_s0125.g0026	mcac_s0026.g0019, mcac_s0026.g0021, mcac_s0026.g0020	meff_s2375.g0001, meff_s0539.g0011, meff_s0009.g0085, meff_s0009.g0088, meff_s0009.g0087, meff_s0009.g0086
HOG0003592	adig_s0054.g58, adig_s0054.g57, adig_s0054.g56	XP_029182482.1, XP_029182472.1	aten_s0033.g1, aten_s0033.g2	astr_s0013.g0081, astr_s0919.g0001	mcac_s0314.g0008, mcac_s0992.g0002, mcac_s0314.g0009, mcac_s0314.g0010	meff_s0138.g0062, meff_s1521.g0001, meff_s0138.g0063, meff_s0138.g0064
HOG0003600	adig_s0075.g73	XP_029207425.1	aten_s0108.g41	astr_s0051.g0108	mcac_s0312.g0010	meff_s0259.g0010
HOG0003602	adig_s0028.g268, adig_s0536.g1, adig_s0014.g150	XP_029192068.1, XP_029213914.1, XP_029207722.1, XP_029182006.1, XP_029213919.1, XP_029206463.1, XP_029213913.1	aten_s0165.g28, aten_s0020.g45, aten_s0506.g2	astr_s0073.g0032	mcac_s0242.g0002	meff_s0121.g0037
HOG0003603	adig_s0059.g35, adig_s0185.g22	XP_029212748.1, XP_029201087.1	aten_s0096.g110, aten_s0003.g163	astr_s0074.g0062	mcac_s0436.g0007, mcac_s0220.g0050, mcac_s0219.g0017, mcac_s0219.g0018, mcac_s0265.g0010	meff_s0115.g0031, meff_s0210.g0012, meff_s0207.g0034, meff_s0302.g0001, meff_s0092.g0101
HOG0003606	adig_s0045.g126, adig_s0045.g122, adig_s0045.g125	XP_029191460.1, XP_029191458.1, XP_029191454.1	aten_s0535.g1, aten_s0157.g47, aten_s0157.g46, aten_s0157.g45	astr_s0067.g0086	mcac_s0165.g0019	meff_s0041.g0050
HOG0003607	adig_s0207.g41, adig_s0207.g43, adig_s0207.g42, adig_s0028.g87	XP_029209335.1, XP_029210237.1, XP_029208706.1, XP_029203795.1	aten_s0172.g56, aten_s0172.g57, aten_s0172.g58	astr_s0002.g0225	mcac_s0008.g0155	meff_s4256.g0001
HOG0003608	adig_s0153.g7, adig_s0153.g8, adig_s0153.g9, adig_s0153.g10, adig_s0719.g1	XP_029211632.1, XP_029211633.1	aten_s0255.g20, aten_s0255.g21, aten_s0255.g22		mcac_s0323.g0012, mcac_s0186.g0015, mcac_s0186.g0016, mcac_s0323.g0011	meff_s0030.g0107, meff_s0089.g0008, meff_s0030.g0108
HOG0003610	adig_s0072.g43	XP_029185709.1	aten_s0070.g1
HOG0003611	adig_s0072.g44	XP_029181916.1, XP_029185708.1	aten_s0164.g3, aten_s0164.g1	astr_s0149.g0059	mcac_s0062.g0020	meff_s0001.g0117
HOG0003613	adig_s0019.g138	XP_029196342.1	aten_s0028.g59	astr_s0037.g0006	mcac_s0011.g0099	meff_s0039.g0071
HOG0003614				astr_s0037.g0002
HOG0003617	adig_s0085.g5, adig_s0735.g1	XP_029183528.1, XP_029201129.1, XP_029182326.1, XP_029183927.1, XP_029203247.1, XP_029183391.1, XP_029209925.1	aten_s0659.g1, aten_s0016.g65		mcac_s1429.g0001, mcac_s1138.g0003	meff_s0302.g0009, meff_s0202.g0024, meff_s0986.g0002, meff_s0606.g0001
HOG0003618	adig_s0017.g136, adig_s0017.g134, adig_s0017.g131, adig_s0017.g132, adig_s0017.g135	XP_029187541.1, XP_029187468.1, XP_029187469.1, XP_029187542.1	aten_s0096.g27, aten_s0096.g24, aten_s0096.g25, aten_s0891.g1	astr_s0017.g0128	mcac_s0224.g0024	meff_s0352.g0006
HOG0003619	adig_s0017.g138, adig_s0017.g140	XP_029187467.1	aten_s0096.g28, aten_s0104.g1	astr_s0017.g0131	mcac_s0224.g0025, mcac_s0224.g0027, mcac_s0224.g0026	meff_s0352.g0005, meff_s0222.g0040, meff_s0222.g0041
HOG0003620	adig_s0017.g145, adig_s0017.g146	XP_029187523.1, XP_029187524.1, XP_029181373.1	aten_s0104.g3, aten_s0104.g7	astr_s0017.g0133, astr_s0017.g0134	mcac_s0224.g0036, mcac_s0224.g0032, mcac_s0224.g0034, mcac_s2017.g0001	meff_s0222.g0032, meff_s0222.g0036, meff_s0222.g0034
HOG0003629	adig_s0268.g21	XP_029206309.1	aten_s0058.g77	astr_s0303.g0017	mcac_s0203.g0007	meff_s0362.g0034
HOG0003630	adig_s0268.g20	XP_029206310.1	aten_s0058.g76	astr_s0303.g0016
HOG0003631					mcac_s0203.g0009	meff_s0362.g0033
HOG0003633	adig_s0218.g11, adig_s0218.g9	XP_029200365.1, XP_029200382.1	aten_s0034.g32, aten_s0034.g34	astr_s0043.g0187, astr_s0043.g0183, astr_s0043.g0182	mcac_s0047.g0029, mcac_s0047.g0028, mcac_s0047.g0027	meff_s0179.g0035, meff_s0179.g0036, meff_s0179.g0037
HOG0003635	adig_s0020.g135	XP_029207308.1	aten_s0017.g161		mcac_s0311.g0031	meff_s0366.g0019
HOG0003637				astr_s0033.g0105
HOG0003638	adig_s0020.g175	XP_029192760.1	aten_s0292.g7, aten_s0292.g6	astr_s0004.g0470, astr_s0483.g0001, astr_s0004.g0473, astr_s0483.g0002, astr_s0004.g0471, astr_s0483.g0003	mcac_s0186.g0034, mcac_s0186.g0035	meff_s0547.g0014
HOG0003642	adig_s0024.g14, adig_s0181.g73	XP_029185589.1, XP_029204816.1	aten_s0056.g99, aten_s0096.g62		mcac_s0450.g0008, mcac_s0450.g0009	meff_s0267.g0011
HOG0003648	adig_s0012.g153	XP_029207269.1, XP_029189355.1	aten_s0045.g14, aten_s0275.g3	astr_s0159.g0012, astr_s0622.g0001, astr_s0159.g0013, astr_s0159.g0018	mcac_s0105.g0015	meff_s0478.g0012
HOG0003651	adig_s0001.g184, adig_s0001.g183, adig_s0001.g185	XP_029188238.1, XP_029188237.1, XP_029188236.1	aten_s0035.g9, aten_s0035.g10, aten_s0035.g8	astr_s0004.g0270, astr_s0004.g0271	mcac_s0189.g0031, mcac_s0189.g0032	meff_s0067.g0039, meff_s0067.g0038
HOG0003653	adig_s0031.g161, adig_s0046.g47	XP_029186442.1	aten_s0041.g56, aten_s0012.g165	astr_s0016.g0047, astr_s0016.g0045	mcac_s0048.g0015	meff_s0020.g0031
HOG0003655	adig_s0201.g7	XP_029187220.1, XP_029187225.1, XP_029187218.1, XP_029187219.1, XP_029187299.1, XP_029187266.1	aten_s0178.g34	astr_s0212.g0021
HOG0003658	adig_s0062.g23	XP_029192613.1	aten_s0373.g10	astr_s0006.g0032	mcac_s0642.g0012, mcac_s1044.g0003, mcac_s0642.g0008, mcac_s0368.g0002, mcac_s0642.g0004, mcac_s0648.g0001	meff_s0576.g0002, meff_s0576.g0007, meff_s0418.g0010, meff_s0947.g0004, meff_s0796.g0002, meff_s0217.g0050
HOG0003659	adig_s0062.g37, adig_s0062.g36, adig_s0062.g35	XP_029192596.1, XP_029192591.1, XP_029192593.1	aten_s0259.g24	astr_s0006.g0043	mcac_s0368.g0019, mcac_s0368.g0018, mcac_s0368.g0017	meff_s0217.g0067, meff_s0217.g0068, meff_s0217.g0066
HOG0003661	adig_s0121.g7	XP_029212490.1	aten_s0260.g13	astr_s0287.g0011	mcac_s0237.g0027, mcac_s0237.g0029, mcac_s0180.g0003, mcac_s0237.g0026, mcac_s0237.g0025	meff_s0469.g0015, meff_s0336.g0002, meff_s0336.g0003, meff_s0336.g0007, meff_s0336.g0005
HOG0003662	adig_s0163.g62, adig_s0163.g61	XP_029214249.1, XP_029205526.1	aten_s0244.g22, aten_s0244.g23	astr_s0001.g0170, astr_s0001.g0171, astr_s0001.g0172	mcac_s0586.g0008, mcac_s0586.g0007	meff_s0165.g0039, meff_s0165.g0038
HOG0003663	adig_s0179.g36	XP_029214241.1, XP_029205275.1	aten_s0104.g30
HOG0003667	adig_s0003.g100	XP_029185850.1	aten_s0006.g239		mcac_s0937.g0007, mcac_s0937.g0006, mcac_s0643.g0018	meff_s0701.g0007, meff_s0701.g0006
HOG0003673	adig_s0047.g52	XP_029202338.1	aten_s0302.g7
HOG0003674				astr_s0110.g0053, astr_s0110.g0054, astr_s0141.g0018, astr_s0783.g0002, astr_s0011.g0015, astr_s0159.g0024
HOG0003676	adig_s0187.g36, adig_s0187.g35	XP_029212009.1	aten_s0011.g22, aten_s0011.g23	astr_s0002.g0153, astr_s0002.g0152	mcac_s0008.g0069, mcac_s0008.g0082, mcac_s0008.g0084, mcac_s0008.g0081	meff_s0016.g0124, meff_s0016.g0111, meff_s0016.g0113, meff_s0016.g0114
HOG0003677	adig_s0046.g100, adig_s0046.g151	XP_029197651.1, XP_029192308.1, XP_029186360.1, XP_029208824.1	aten_s0031.g22, aten_s0031.g19, aten_s0110.g51		mcac_s0939.g0002, mcac_s0097.g0062, mcac_s0194.g0002	meff_s0395.g0018, meff_s0011.g0079
HOG0003678	adig_s0106.g90	XP_029184204.1	aten_s0161.g44	astr_s0071.g0031	mcac_s0473.g0017	meff_s0730.g0003
HOG0003679					mcac_s0113.g0019	meff_s0075.g0053
HOG0003680	adig_s0106.g89	XP_029184181.1	aten_s0161.g43	astr_s0131.g0132	mcac_s0473.g0016	meff_s0730.g0004
HOG0003681	adig_s0028.g59, adig_s0028.g60, adig_s0028.g61, adig_s0028.g58	XP_029196477.1, XP_029196451.1, XP_029210910.1, XP_029203821.1	aten_s0205.g6, aten_s0024.g98, aten_s0046.g6, aten_s0024.g100, aten_s0046.g5, aten_s0046.g4	astr_s0008.g0209, astr_s0008.g0210
HOG0003683	adig_s0007.g68	XP_029189406.1	aten_s0329.g12	astr_s0082.g0042	mcac_s1190.g0003, mcac_s1297.g0003, mcac_s0119.g0007, mcac_s0366.g0018, mcac_s0094.g0018, mcac_s1190.g0004, mcac_s0636.g0001	meff_s0745.g0002, meff_s0022.g0076, meff_s0503.g0004, meff_s0079.g0033, meff_s0004.g0015
HOG0003684	adig_s0250.g17	XP_029205937.1	aten_s0049.g23		mcac_s0088.g0006, mcac_s0125.g0006, mcac_s0125.g0005, mcac_s0088.g0007, mcac_s0088.g0004, mcac_s0125.g0002	meff_s0435.g0001, meff_s0435.g0002, meff_s0104.g0002, meff_s0104.g0003
HOG0003685				astr_s0139.g0012
HOG0003686	adig_s0181.g3, adig_s0181.g48	XP_029185566.1, XP_029206513.1	aten_s0644.g3, aten_s0644.g2, aten_s0056.g72, aten_s0209.g24	astr_s0074.g0050, astr_s0052.g0005	mcac_s0339.g0003, mcac_s0725.g0007, mcac_s0828.g0004	meff_s0186.g0003, meff_s0149.g0006, meff_s0028.g0058
HOG0003687	adig_s0068.g15, adig_s0068.g14	XP_029198190.1, XP_029198194.1, XP_029198230.1	aten_s0346.g2, aten_s0220.g7, aten_s0335.g2, aten_s0424.g2	astr_s0032.g0048	mcac_s0509.g0008, mcac_s0509.g0011, mcac_s0868.g0002	meff_s0143.g0012, meff_s0025.g0086, meff_s0294.g0023
HOG0003688	adig_s0120.g87	XP_029192699.1, XP_029181405.1, XP_029192702.1	aten_s0130.g47, aten_s0053.g23	astr_s0238.g0005, astr_s0403.g0002	mcac_s0034.g0008, mcac_s1592.g0001, mcac_s0120.g0001, mcac_s1162.g0001	meff_s0160.g0006, meff_s0010.g0081, meff_s0386.g0005, meff_s0603.g0014
HOG0003691	adig_s0031.g231	XP_029192335.1	aten_s0149.g20		mcac_s0053.g0071	meff_s0114.g0001
HOG0003692	adig_s0135.g63, adig_s0135.g62, adig_s0135.g64	XP_029189678.1, XP_029189717.1, XP_029189680.1	aten_s0053.g106, aten_s0053.g107, aten_s0053.g110, aten_s0053.g108, aten_s0053.g109	astr_s0009.g0228	mcac_s0120.g0033	meff_s0043.g0025
HOG0003693	adig_s0119.g22, adig_s0119.g23	XP_029209151.1, XP_029210697.1, XP_029210196.1, XP_029181933.1	aten_s0416.g8, aten_s0057.g26		mcac_s0089.g0011, mcac_s0089.g0010	meff_s0131.g0021, meff_s0131.g0022
HOG0003694	adig_s0002.g47	XP_029198090.1, XP_029198032.1, XP_029213321.1	aten_s0102.g12, aten_s0102.g11, aten_s0102.g8, aten_s0207.g2, aten_s0102.g6	astr_s0096.g0044	mcac_s0078.g0045, mcac_s0078.g0042, mcac_s1546.g0002	meff_s0136.g0043, meff_s1154.g0003, meff_s0036.g0021
HOG0003695	adig_s0002.g589, adig_s0002.g585, adig_s0002.g587, adig_s0002.g588	XP_029193522.1, XP_029193519.1, XP_029193521.1	aten_s0002.g266, aten_s0002.g264	astr_s0170.g0031, astr_s0170.g0032	mcac_s0016.g0185, mcac_s0016.g0181	meff_s0565.g0005, meff_s0369.g0024, meff_s0565.g0003
HOG0003696	adig_s0092.g42, adig_s0092.g39, adig_s0092.g41	XP_029213848.1, XP_029213817.1, XP_029213802.1, XP_029213804.1, XP_029213852.1	aten_s0966.g1, aten_s0233.g6		mcac_s0041.g0036, mcac_s0041.g0035	meff_s0031.g0093, meff_s0031.g0094
HOG0003697	adig_s0092.g49, adig_s0092.g50, adig_s0092.g47, adig_s0092.g48	XP_029181322.1, XP_029189147.1, XP_029180570.1, XP_029180566.1, XP_029180568.1, XP_029180564.1	aten_s0356.g4, aten_s0356.g5, aten_s0356.g7	astr_s0061.g0087, astr_s0061.g0086	mcac_s0041.g0041	meff_s0031.g0088
HOG0003698	adig_s0073.g186, adig_s0073.g184, adig_s0073.g187	XP_029198417.1, XP_029198468.1, XP_029198416.1, XP_029198472.1	aten_s0030.g13, aten_s0030.g17, aten_s0030.g15	astr_s0205.g0027
HOG0003699					mcac_s0002.g0181	meff_s0615.g0008, meff_s0615.g0007
HOG0003713				astr_s0055.g0061	mcac_s0927.g0001	meff_s0345.g0006
HOG0003721				astr_s0021.g0048	mcac_s0179.g0008, mcac_s0506.g0004, mcac_s0269.g0013	meff_s1202.g0002, meff_s0039.g0100
HOG0003722				astr_s0032.g0109	mcac_s0082.g0005, mcac_s0558.g0013	meff_s0149.g0027, meff_s0017.g0029
HOG0003724					mcac_s0340.g0002	meff_s0062.g0055
HOG0003725				astr_s0007.g0039, astr_s0007.g0038, astr_s0007.g0040, astr_s0078.g0016, astr_s0007.g0001, astr_s0058.g0002, astr_s0058.g0091
HOG0003726				astr_s0218.g0001
HOG0003727				astr_s0088.g0022
HOG0003731				astr_s0290.g0006	mcac_s1194.g0001	meff_s0245.g0040
HOG0003733					mcac_s0220.g0057, mcac_s0561.g0014	meff_s0018.g0052
HOG0003735					mcac_s0092.g0037, mcac_s0092.g0042, mcac_s0092.g0041, mcac_s0092.g0040, mcac_s1149.g0001	meff_s0074.g0006, meff_s0074.g0010
HOG0003738	adig_s0224.g32	XP_029182146.1	aten_s0055.g2	astr_s0087.g0005	mcac_s0104.g0021	meff_s0039.g0020
HOG0003739	adig_s0145.g103	XP_029210317.1	aten_s0005.g8	astr_s0087.g0007	mcac_s0104.g0019	meff_s0039.g0019
HOG0003742	adig_s0147.g3, adig_s0031.g126, adig_s0077.g53	XP_029208836.1	aten_s1800.g1	astr_s0190.g0035, astr_s0135.g0039	mcac_s3046.g0001, mcac_s0045.g0002, mcac_s0938.g0004	meff_s0467.g0006, meff_s0933.g0003, meff_s0728.g0003, meff_s0045.g0107, meff_s0002.g0097
HOG0003745	adig_s0076.g14	XP_029214524.1	aten_s0215.g13	astr_s0018.g0130	mcac_s0176.g0015	meff_s0049.g0039
HOG0003747				astr_s0347.g0001	mcac_s0098.g0020	meff_s0651.g0004, meff_s0651.g0001, meff_s1010.g0001
HOG0003748	adig_s0064.g66, adig_s0064.g65	XP_029204987.1, XP_029181811.1, XP_029181810.1	aten_s0058.g25		mcac_s0098.g0019, mcac_s1236.g0001	meff_s0104.g0001
HOG0003750	adig_s0210.g2, adig_s0210.g5	XP_029198792.1	aten_s0582.g3, aten_s0582.g1	astr_s0080.g0097, astr_s0080.g0098, astr_s0080.g0096, astr_s0080.g0095	mcac_s0212.g0013, mcac_s0212.g0015, mcac_s0817.g0005	meff_s0172.g0009, meff_s0172.g0011
HOG0003751	adig_s0057.g42	XP_029190870.1	aten_s0077.g8	astr_s0105.g0030	mcac_s0228.g0011	meff_s0130.g0013
HOG0003752	adig_s0057.g41	XP_029190867.1	aten_s0077.g7	astr_s0511.g0002, astr_s0105.g0029	mcac_s0228.g0010	meff_s0130.g0012
HOG0003756					mcac_s0028.g0013	meff_s0086.g0067
HOG0003757	adig_s0272.g7, adig_s0272.g8	XP_029201684.1, XP_029201681.1, XP_029201682.1	aten_s0131.g4	astr_s0083.g0068
HOG0003760	adig_s0081.g98, adig_s0081.g97	XP_029198329.1, XP_029198298.1, XP_029198293.1	aten_s0046.g157, aten_s0046.g159, aten_s0046.g158	astr_s0277.g0014	mcac_s0254.g0027, mcac_s0254.g0029, mcac_s0254.g0028	meff_s0124.g0121, meff_s0124.g0120
HOG0003763	adig_s0011.g227, adig_s0011.g225, adig_s0011.g224	XP_029182723.1, XP_029183108.1, XP_029186928.1	aten_s0324.g5, aten_s0324.g1, aten_s0018.g2, aten_s0634.g1, aten_s0018.g1, aten_s0324.g2	astr_s0001.g0120	mcac_s0480.g0010	meff_s0522.g0011
HOG0003764	adig_s0008.g145, adig_s0008.g144, adig_s0656.g1	XP_029179537.1, XP_029179525.1, XP_029179536.1, XP_029183839.1, XP_029179530.1	aten_s0109.g19, aten_s0182.g4, aten_s1162.g1, aten_s0109.g22	astr_s0107.g0029	mcac_s0469.g0014, mcac_s0009.g0045	meff_s0076.g0088
HOG0003765	adig_s0174.g22, adig_s0174.g21	XP_029196669.1, XP_029196666.1	aten_s0003.g216, aten_s0003.g217, aten_s0003.g218, aten_s0003.g219	astr_s0033.g0143	mcac_s0567.g0025, mcac_s0567.g0026	meff_s2263.g0001, meff_s0158.g0015
HOG0003768	adig_s0070.g16	XP_029210984.1	aten_s0310.g2		mcac_s0031.g0080, mcac_s0063.g0014	meff_s0037.g0023
HOG0003770	adig_s0023.g14, adig_s0023.g16, adig_s0023.g15	XP_029211419.1, XP_029211422.1, XP_029211421.1	aten_s0023.g64, aten_s0023.g65	astr_s0193.g0035	mcac_s0007.g0061, mcac_s0936.g0002, mcac_s0215.g0003	meff_s0135.g0047, meff_s0213.g0001, meff_s0003.g0116
HOG0003776					mcac_s0083.g0007, mcac_s0083.g0005	meff_s0416.g0004, meff_s0416.g0012, meff_s0416.g0002
HOG0003779					mcac_s0224.g0002	meff_s0001.g0135, meff_s0352.g0028
HOG0003780	adig_s0137.g17, adig_s0137.g20, adig_s0137.g16	XP_029185666.1, XP_029185663.1	aten_s0070.g49, aten_s0045.g2, aten_s0045.g3
HOG0003782				astr_s0016.g0142
HOG0003783	adig_s0156.g18	XP_029185978.1	aten_s0072.g28
HOG0003785					mcac_s0543.g0022	meff_s0020.g0137, meff_s0020.g0134
HOG0003786					mcac_s0505.g0014	meff_s0020.g0136
HOG0003787	adig_s0055.g10, adig_s0055.g13, adig_s0055.g14, adig_s0055.g12	XP_029193762.1, XP_029193719.1, XP_029193720.1, XP_029193723.1	aten_s0119.g8, aten_s0119.g11	astr_s0055.g0011	mcac_s0023.g0056	meff_s0054.g0056
HOG0003788	adig_s0055.g62, adig_s0055.g61	XP_029200657.1, XP_029200658.1	aten_s0205.g34, aten_s0205.g35	astr_s0134.g0022, astr_s0134.g0020, astr_s0134.g0023, astr_s0134.g0021	mcac_s0370.g0023, mcac_s0370.g0024	meff_s0327.g0013, meff_s0327.g0012
HOG0003797	adig_s0226.g11, adig_s0047.g21, adig_s0047.g26, adig_s0047.g22, adig_s0047.g23, adig_s0047.g27	XP_029179850.1, XP_029179848.1, XP_029179849.1, XP_029203508.1	aten_s0198.g24, aten_s0198.g23, aten_s0156.g41, aten_s0198.g22		mcac_s0030.g0034	meff_s0043.g0102
HOG0003798	adig_s0196.g33	XP_029183488.1	aten_s0062.g58		mcac_s0002.g0012	meff_s0123.g0027, meff_s0123.g0025
HOG0003799	adig_s0264.g4, adig_s0247.g2	XP_029204644.1	aten_s0028.g196		mcac_s0091.g0032	meff_s0425.g0009, meff_s0425.g0006
HOG0003801	adig_s0264.g6, adig_s0672.g1, adig_s0017.g59, adig_s0264.g7	XP_029204633.1, XP_029204269.1, XP_029204278.1	aten_s0293.g15, aten_s0293.g12, aten_s0293.g13	astr_s0047.g0044, astr_s0047.g0046
HOG0003804	adig_s0036.g87, adig_s0036.g119	XP_029205976.1, XP_029206873.1	aten_s0124.g32, aten_s0023.g30	astr_s0233.g0018	mcac_s0177.g0015, mcac_s0963.g0002, mcac_s0784.g0002, mcac_s0963.g0001	meff_s1207.g0001, meff_s2242.g0002
HOG0003806	adig_s0015.g61, adig_s0015.g63	XP_029191385.1, XP_029191386.1, XP_029194615.1	aten_s0062.g15, aten_s0026.g66, aten_s0062.g16, aten_s0062.g17, aten_s0062.g14, aten_s0062.g11, aten_s0062.g12		mcac_s0232.g0009	meff_s0052.g0096, meff_s0052.g0095
HOG0003807	adig_s0015.g179, adig_s0015.g178	XP_029199397.1, XP_029199443.1	aten_s0084.g57, aten_s0084.g56	astr_s0153.g0006, astr_s0153.g0026	mcac_s0020.g0042, mcac_s0020.g0041	meff_s0161.g0002, meff_s0161.g0003
HOG0003809	adig_s0030.g35	XP_029200106.1, XP_029200089.1	aten_s0014.g51	astr_s0006.g0279, astr_s0005.g0274	mcac_s0100.g0015, mcac_s0036.g0040, mcac_s0100.g0014, mcac_s0036.g0039	meff_s0678.g0001, meff_s0076.g0039, meff_s0076.g0040
HOG0003810				astr_s0015.g0076	mcac_s0067.g0136	meff_s0012.g0146
HOG0003811	adig_s0014.g37	XP_029207805.1	aten_s0128.g40	astr_s0015.g0071	mcac_s0067.g0131	meff_s0012.g0141
HOG0003812	adig_s0014.g31	XP_029207816.1	aten_s0128.g34
HOG0003814					mcac_s0726.g0006, mcac_s0182.g0006	meff_s0298.g0003, meff_s0166.g0028
HOG0003815				astr_s0009.g0232, astr_s0088.g0030
HOG0003817	adig_s0003.g137	XP_029209894.1	aten_s0006.g200, aten_s0006.g202
HOG0003818	adig_s0185.g8	XP_029201054.1	aten_s0003.g174	astr_s0080.g0044
HOG0003819	adig_s0185.g7	XP_029201053.1	aten_s0003.g175		mcac_s0092.g0013, mcac_s0092.g0011	meff_s0115.g0013, meff_s0115.g0012
HOG0003820	adig_s0004.g64, adig_s0004.g65, adig_s0004.g66	XP_029199583.1, XP_029199565.1	aten_s0257.g4, aten_s0257.g5, aten_s0257.g6	astr_s0020.g0133	mcac_s0452.g0004	meff_s0034.g0073, meff_s0077.g0063, meff_s0077.g0064, meff_s0077.g0062, meff_s0003.g0004
HOG0003822	adig_s0004.g259	XP_029199649.1, XP_029199615.1	aten_s0087.g22	astr_s0008.g0057	mcac_s0284.g0005, mcac_s0284.g0007, mcac_s0284.g0006, mcac_s0284.g0004	meff_s0064.g0034, meff_s0064.g0031, meff_s0064.g0033, meff_s0064.g0035
HOG0003823	adig_s0071.g53, adig_s0071.g19	XP_029196798.1, XP_029196773.1	aten_s0003.g57, aten_s0003.g58, aten_s0003.g26	astr_s0006.g0323	mcac_s0153.g0033, mcac_s0497.g0004	meff_s0285.g0031, meff_s0058.g0049, meff_s0058.g0050
HOG0003825	adig_s0150.g26, adig_s0150.g25	XP_029185416.1, XP_029185418.1	aten_s0342.g20	astr_s0268.g0002	mcac_s0476.g0018	meff_s0124.g0005, meff_s1249.g0004
HOG0003826					mcac_s0335.g0005	meff_s1678.g0001
HOG0003827	adig_s0096.g35	XP_029204518.1	aten_s0050.g22		mcac_s0401.g0007	meff_s0650.g0001
HOG0003829				astr_s0120.g0051
HOG0003830	adig_s0509.g3, adig_s0165.g23, adig_s0165.g21	XP_029180392.1, XP_029182397.1	aten_s0286.g21, aten_s1216.g1, aten_s0161.g1	astr_s0256.g0021	mcac_s4896.g0001, mcac_s0115.g0030	meff_s0232.g0024, meff_s4017.g0001
HOG0003831	adig_s0214.g18	XP_029195111.1	aten_s0065.g22	astr_s0005.g0089	mcac_s0014.g0074	meff_s0032.g0042
HOG0003832	adig_s0214.g17	XP_029195108.1	aten_s0065.g23	astr_s0748.g0001, astr_s0005.g0088, astr_s0005.g0086	mcac_s0014.g0076	meff_s0032.g0043
HOG0003833	adig_s0069.g216	XP_029179322.1	aten_s0115.g33	astr_s0069.g0027	mcac_s0007.g0042	meff_s0135.g0065
HOG0003834	adig_s0082.g11	XP_029194125.1	aten_s0031.g76	astr_s0140.g0004, astr_s0069.g0028	mcac_s0262.g0012	meff_s0386.g0002
HOG0003835	adig_s0111.g14, adig_s0111.g15, adig_s0111.g16, adig_s0111.g17	XP_029179717.1	aten_s0379.g18, aten_s0379.g17	astr_s0014.g0080, astr_s0014.g0081	mcac_s0114.g0049, mcac_s0114.g0050, mcac_s0114.g0051	meff_s0236.g0022, meff_s0236.g0021
HOG0003837	adig_s0019.g167	XP_029190334.1	aten_s0028.g35, aten_s0028.g33	astr_s0037.g0049	mcac_s0240.g0021	meff_s0157.g0008
HOG0003842	adig_s0092.g67, adig_s0037.g115	XP_029189132.1	aten_s0022.g95, aten_s0081.g23, aten_s0022.g94	astr_s0080.g0008, astr_s0080.g0009	mcac_s1207.g0001, mcac_s0429.g0007	meff_s0090.g0027, meff_s0090.g0024, meff_s0090.g0026, meff_s2730.g0001
HOG0003845	adig_s0085.g53	XP_029207513.1, XP_029207509.1, XP_029207510.1, XP_029207514.1	aten_s0069.g82, aten_s0271.g14	astr_s0124.g0026	mcac_s0045.g0028, mcac_s0045.g0032	meff_s0062.g0025, meff_s0062.g0023
HOG0003853	adig_s0175.g1, adig_s0175.g6, adig_s0175.g3	XP_029196632.1, XP_029196630.1	aten_s0003.g215, aten_s0003.g213, aten_s0003.g212	astr_s0033.g0149, astr_s0033.g0150	mcac_s0104.g0074	meff_s0158.g0030
HOG0003856	adig_s0192.g18, adig_s0117.g11, adig_s0117.g12	XP_029204458.1, XP_029209279.1, XP_029183859.1	aten_s0867.g2, aten_s0130.g48	astr_s0179.g0032, astr_s0192.g0036	mcac_s0349.g0005, mcac_s0337.g0004, mcac_s2519.g0001	meff_s0102.g0016, meff_s0184.g0057
HOG0003861	adig_s0069.g203, adig_s0053.g74	XP_029179342.1	aten_s0115.g21, aten_s0025.g74, aten_s0025.g73	astr_s0263.g0002	mcac_s0007.g0058, mcac_s0007.g0056, mcac_s0007.g0057, mcac_s0007.g0059	meff_s0135.g0050, meff_s0135.g0051, meff_s0135.g0049
HOG0003863	adig_s0323.g4	XP_029201689.1	aten_s0190.g23	astr_s0083.g0045	mcac_s0028.g0035	meff_s0086.g0041
HOG0003865	adig_s0143.g47, adig_s0087.g32, adig_s0143.g48, adig_s0087.g30	XP_029189031.1, XP_029189038.1, XP_029197947.1	aten_s0200.g9, aten_s0181.g11, aten_s0082.g3	astr_s0326.g0005, astr_s0326.g0007	mcac_s0090.g0033, mcac_s0501.g0010	meff_s0070.g0055, meff_s0070.g0052
HOG0003866					mcac_s0125.g0017	meff_s0014.g0034
HOG0003867	adig_s0026.g44	XP_029210321.1, XP_029209113.1	aten_s0269.g18, aten_s0362.g3	astr_s0031.g0161, astr_s0027.g0031	mcac_s0125.g0016, mcac_s0219.g0002	meff_s0014.g0035, meff_s0390.g0002
HOG0003868	adig_s0026.g51, adig_s0026.g52, adig_s0026.g53	XP_029209115.1, XP_029180289.1	aten_s0362.g10, aten_s0362.g11, aten_s0362.g12	astr_s0027.g0025	mcac_s0479.g0006, mcac_s0479.g0005, mcac_s0479.g0004, mcac_s2440.g0001	meff_s0170.g0012, meff_s0170.g0013
HOG0003873	adig_s0130.g61	XP_029202384.1	aten_s0247.g28	astr_s0018.g0042
HOG0003874				astr_s0007.g0049
HOG0003876	adig_s0145.g77	XP_029186292.1	aten_s0075.g5		mcac_s0499.g0012	meff_s0459.g0015
HOG0003877	adig_s0251.g2, adig_s0251.g5, adig_s0251.g1, adig_s0251.g7	XP_029211630.1, XP_029211601.1	aten_s0004.g109, aten_s0004.g108	astr_s0100.g0023	mcac_s0185.g0032	meff_s0106.g0011, meff_s0106.g0009
HOG0003880	adig_s0012.g266	XP_029201949.1	aten_s0449.g5	astr_s0160.g0014	mcac_s0054.g0008, mcac_s0054.g0007	meff_s0055.g0122, meff_s0055.g0123
HOG0003881	adig_s0002.g185	XP_029194259.1	aten_s0034.g87	astr_s0028.g0158	mcac_s0001.g0139	meff_s0715.g0010
HOG0003882	adig_s0312.g1	XP_029210733.1	aten_s0128.g57	astr_s0127.g0038, astr_s0144.g0038, astr_s0274.g0006, astr_s0295.g0023	mcac_s0224.g0003, mcac_s0323.g0013	meff_s0627.g0003, meff_s0269.g0011, meff_s0032.g0081, meff_s0116.g0051, meff_s1904.g0001
HOG0003885	adig_s0001.g135, adig_s0001.g152	XP_029188210.1, XP_029188120.1, XP_029188113.1	aten_s0306.g7, aten_s0035.g39	astr_s0004.g0232, astr_s0004.g0218, astr_s0004.g0233	mcac_s0374.g0034, mcac_s0576.g0001, mcac_s0374.g0035	meff_s0067.g0091
HOG0003886	adig_s0001.g189, adig_s0001.g188, adig_s0001.g187	XP_029188101.1, XP_029188213.1	aten_s0035.g5, aten_s0035.g6	astr_s0004.g0273, astr_s0004.g0274	mcac_s0189.g0040, mcac_s0189.g0036	meff_s0067.g0027, meff_s0067.g0031, meff_s0067.g0028, meff_s0067.g0032
HOG0003887	adig_s0001.g411	XP_029187234.1	aten_s0178.g10, aten_s0178.g11, aten_s0178.g12	astr_s0048.g0113, astr_s0048.g0120	mcac_s0007.g0001, mcac_s0007.g0003, mcac_s0234.g0013	meff_s0003.g0062, meff_s0003.g0070
HOG0003889	adig_s0010.g139, adig_s0010.g140	XP_029198645.1	aten_s0158.g21		mcac_s0145.g0022, mcac_s0145.g0023	meff_s0133.g0024, meff_s0133.g0025
HOG0003890	adig_s0062.g8, adig_s0062.g7	XP_029192638.1, XP_029192640.1	aten_s0163.g4, aten_s0163.g5	astr_s0006.g0020, astr_s0006.g0021	mcac_s0843.g0001, mcac_s0375.g0010	meff_s0543.g0005, meff_s1704.g0001, meff_s0195.g0031, meff_s0195.g0032
HOG0003892	adig_s0058.g26, adig_s0016.g100, adig_s0016.g19	XP_029179933.1	aten_s0270.g13, aten_s0056.g17, aten_s0045.g66	astr_s0103.g0045, astr_s0262.g0010, astr_s0045.g0034	mcac_s1137.g0002, mcac_s0132.g0018	meff_s0007.g0137, meff_s1246.g0001, meff_s0184.g0062
HOG0003893	adig_s0009.g99, adig_s0009.g98	XP_029213607.1	aten_s0111.g14, aten_s0111.g13	astr_s0343.g0011, astr_s0100.g0038, astr_s0100.g0037, astr_s0100.g0039	mcac_s0010.g0069, mcac_s0010.g0071, mcac_s0010.g0068	meff_s0177.g0020, meff_s0177.g0019, meff_s0177.g0022
HOG0003897	adig_s0160.g22	XP_029182929.1	aten_s0122.g16	astr_s0005.g0251	mcac_s0221.g0011	meff_s0080.g0050
HOG0003900	adig_s0229.g2	XP_029203885.1	aten_s0067.g125	astr_s0025.g0170	mcac_s0234.g0009, mcac_s0366.g0023	meff_s0079.g0026
HOG0003901				astr_s0022.g0201	mcac_s0257.g0004	meff_s0063.g0059, meff_s0063.g0062
HOG0003910				astr_s0097.g0085
HOG0003913				astr_s0051.g0156
HOG0003914	adig_s0068.g132	XP_029184850.1	aten_s0005.g10	astr_s0019.g0115	mcac_s0238.g0019, mcac_s0589.g0003	meff_s0071.g0083
HOG0003917	adig_s0230.g12, adig_s0230.g11	XP_029206841.1	aten_s0041.g73, aten_s0166.g16	astr_s0075.g0044, astr_s0327.g0010, astr_s0395.g0001	mcac_s0277.g0027, mcac_s0317.g0002, mcac_s0317.g0003, mcac_s0090.g0027	meff_s1381.g0001, meff_s0052.g0003, meff_s0286.g0010, meff_s0604.g0002
HOG0003920	adig_s0005.g373	XP_029186181.1	aten_s0075.g65	astr_s0007.g0112	mcac_s0039.g0050	meff_s1420.g0001, meff_s0024.g0059
HOG0003924	adig_s0087.g13, adig_s0087.g14	XP_029183315.1, XP_029182810.1, XP_029209953.1, XP_029209943.1, XP_029209945.1	aten_s0040.g98, aten_s0040.g99, aten_s0040.g97	astr_s0013.g0171	mcac_s0033.g0004	meff_s0026.g0030
HOG0003925				astr_s0018.g0070
HOG0003926	adig_s0025.g198, adig_s0025.g197	XP_029208550.1	aten_s0001.g171	astr_s0018.g0079, astr_s0017.g0172	mcac_s1084.g0003, mcac_s0250.g0016, mcac_s0250.g0021	meff_s0151.g0037, meff_s0151.g0004, meff_s0514.g0004
HOG0003927				astr_s0018.g0069
HOG0003928	adig_s0025.g199	XP_029208547.1	aten_s0001.g173, aten_s0001.g172	astr_s0018.g0074, astr_s0017.g0173, astr_s0018.g0076, astr_s0018.g0077	mcac_s0250.g0020, mcac_s0250.g0022, mcac_s0250.g0018	meff_s0151.g0036, meff_s0151.g0003
HOG0003929	adig_s0101.g98	XP_029193708.1, XP_029193638.1	aten_s0002.g84	astr_s0001.g0252	mcac_s0072.g0041, mcac_s0072.g0047, mcac_s0072.g0046, mcac_s1032.g0002, mcac_s0072.g0044, mcac_s1032.g0003	meff_s0215.g0034, meff_s0215.g0039
HOG0003931	adig_s0124.g52, adig_s0124.g55, adig_s0124.g57, adig_s0124.g48, adig_s0124.g54	XP_029210474.1, XP_029179705.1, XP_029179722.1	aten_s0379.g10, aten_s0379.g12, aten_s0686.g4	astr_s0014.g0084	mcac_s0114.g0056, mcac_s0114.g0058	meff_s0236.g0017
HOG0003949				astr_s0167.g0030, astr_s0053.g0052, astr_s0540.g0001, astr_s0032.g0189, astr_s0187.g0011, astr_s0228.g0036, astr_s0130.g0023, astr_s0161.g0039, astr_s0030.g0074	mcac_s0579.g0003	meff_s0127.g0044, meff_s0319.g0022, meff_s0748.g0007, meff_s0304.g0008
HOG0003951				astr_s0442.g0002, astr_s0026.g0006, astr_s0059.g0036, astr_s0250.g0001	mcac_s0253.g0013, mcac_s0178.g0007, mcac_s0025.g0081, mcac_s0082.g0047, mcac_s0790.g0006, mcac_s0089.g0027, mcac_s0264.g0024, mcac_s0156.g0012	meff_s0162.g0034, meff_s0050.g0046, meff_s0050.g0045, meff_s0008.g0093
HOG0003952				astr_s0141.g0023, astr_s0141.g0026, astr_s0148.g0060	mcac_s0027.g0025, mcac_s0412.g0005, mcac_s0679.g0001, mcac_s0249.g0034, mcac_s0064.g0022, mcac_s0004.g0062, mcac_s0812.g0002	meff_s0145.g0005, meff_s1010.g0002, meff_s0516.g0005, meff_s0093.g0019, meff_s0398.g0024, meff_s0343.g0011
HOG0003954				astr_s0007.g0048	mcac_s0499.g0010	meff_s0293.g0017
HOG0003957				astr_s0212.g0012, astr_s0062.g0099	mcac_s0027.g0002, mcac_s0364.g0002, mcac_s0858.g0003, mcac_s0364.g0006, mcac_s0364.g0008	meff_s0263.g0032, meff_s0263.g0031, meff_s0263.g0026
HOG0003958					mcac_s1932.g0001, mcac_s1156.g0005, mcac_s0372.g0045, mcac_s0064.g0001, mcac_s1187.g0001, mcac_s1746.g0001, mcac_s2998.g0001, mcac_s0083.g0001	meff_s0234.g0003, meff_s1152.g0001, meff_s0070.g0007, meff_s0297.g0001, meff_s0518.g0003, meff_s0155.g0003, meff_s0518.g0004, meff_s0518.g0002
HOG0003959					mcac_s0955.g0002	meff_s0044.g0114, meff_s0044.g0115
HOG0003962	adig_s0224.g6	XP_029202655.1	aten_s0055.g26	astr_s0222.g0014	mcac_s0010.g0050	meff_s0355.g0013
HOG0003963	adig_s0471.g1, adig_s0471.g3, adig_s0471.g2, adig_s0017.g78, adig_s0017.g77	XP_029187618.1, XP_029187614.1	aten_s0008.g139, aten_s0008.g138	astr_s0017.g0072	mcac_s0030.g0014, mcac_s0030.g0015	meff_s0303.g0017, meff_s0303.g0016
HOG0003964	adig_s0116.g14, adig_s0116.g16	XP_029210431.1, XP_029210427.1, XP_029209080.1	aten_s0077.g61, aten_s0077.g64	astr_s1480.g0001, astr_s0151.g0027	mcac_s0237.g0012	meff_s0130.g0060, meff_s0130.g0059
HOG0003966	adig_s0088.g13, adig_s0088.g15, adig_s0027.g99	XP_029183838.1, XP_029204478.1	aten_s0501.g4, aten_s0148.g29, aten_s0045.g76	astr_s0245.g0022, astr_s0295.g0019	mcac_s0802.g0005, mcac_s0090.g0031, mcac_s0844.g0003	meff_s0098.g0023, meff_s0098.g0022
HOG0003968	adig_s0177.g1, adig_s0028.g97, adig_s0027.g166	XP_029195061.1, XP_029209900.1, XP_029203792.1, XP_029194985.1	aten_s0046.g38, aten_s0197.g25	astr_s0014.g0102, astr_s0058.g0028	mcac_s0062.g0066	meff_s0286.g0005, meff_s0001.g0074
HOG0003971	adig_s0076.g41	XP_029201357.1	aten_s0274.g15	astr_s0018.g0157	mcac_s0183.g0015, mcac_s0348.g0014	meff_s0049.g0015
HOG0003972	adig_s0076.g40	XP_029201325.1	aten_s0274.g14	astr_s0018.g0156	mcac_s0183.g0014	meff_s0049.g0016
HOG0003976	adig_s0001.g338, adig_s0211.g15	XP_029211198.1, XP_029205475.1, XP_029205465.1	aten_s0095.g7, aten_s0066.g28, aten_s0066.g30, aten_s0066.g26	astr_s0062.g0046	mcac_s0201.g0034, mcac_s0201.g0035	meff_s0313.g0024
HOG0003977	adig_s0080.g35, adig_s0021.g7, adig_s0021.g5, adig_s0160.g2	XP_029210693.1, XP_029210721.1, XP_029210751.1, XP_029180743.1	aten_s0288.g11, aten_s1138.g1, aten_s0619.g2	astr_s0032.g0051	mcac_s0868.g0006	meff_s0143.g0019
HOG0003978	adig_s0032.g69	XP_029193106.1	aten_s0133.g32	astr_s0038.g0133, astr_s0038.g0131, astr_s0038.g0132
HOG0003979	adig_s0210.g21, adig_s0210.g23	XP_029198804.1, XP_029198826.1	aten_s0094.g12, aten_s1604.g1, aten_s0094.g15	astr_s0036.g0005, astr_s0036.g0007	mcac_s0730.g0017, mcac_s0146.g0001, mcac_s0146.g0004	meff_s0549.g0013, meff_s0248.g0029
HOG0003985	adig_s0008.g113, adig_s0088.g58, adig_s0317.g2	XP_029192516.1, XP_029180444.1, XP_029213216.1	aten_s0302.g13, aten_s0443.g6	astr_s0127.g0040, astr_s0004.g0032, astr_s0873.g0001	mcac_s0099.g0009	meff_s0061.g0063
HOG0003986	adig_s0011.g243	XP_029192931.1	aten_s0324.g19	astr_s0001.g0146	mcac_s0514.g0002, mcac_s0332.g0003, mcac_s0514.g0001, mcac_s0332.g0004, mcac_s0332.g0005, mcac_s1855.g0001, mcac_s0514.g0003	meff_s0115.g0046, meff_s0115.g0045, meff_s0115.g0047
HOG0003987	adig_s0174.g30	XP_029202496.1	aten_s0044.g1	astr_s0014.g0301	mcac_s0238.g0004, mcac_s0238.g0014, mcac_s0238.g0011, mcac_s0610.g0002, mcac_s0872.g0001, mcac_s0238.g0006	meff_s1530.g0002, meff_s0182.g0012, meff_s0182.g0004, meff_s0182.g0008
HOG0003989	adig_s0233.g5	XP_029200640.1	aten_s0118.g3	astr_s0173.g0025	mcac_s0898.g0005	meff_s0231.g0024
HOG0003991	adig_s0091.g41, adig_s0091.g39	XP_029180503.1, XP_029180507.1	aten_s0682.g1, aten_s0441.g12, aten_s0441.g11	astr_s0305.g0009, astr_s0305.g0008	mcac_s0326.g0015	meff_s0060.g0105
HOG0003992	adig_s0051.g39, adig_s0051.g35, adig_s0091.g43, adig_s0091.g44	XP_029183359.1, XP_029183355.1, XP_029183358.1, XP_029180502.1	aten_s0039.g108, aten_s0682.g3	astr_s0305.g0004	mcac_s0326.g0012	meff_s0060.g0108
HOG0003993	adig_s0070.g33, adig_s0070.g32	XP_029202966.1	aten_s0091.g30, aten_s0047.g76, aten_s0047.g80, aten_s0047.g77	astr_s0003.g0289, astr_s0003.g0290	mcac_s0195.g0017, mcac_s1775.g0001	meff_s0211.g0018, meff_s0211.g0019
HOG0003997	adig_s0023.g8, adig_s0023.g6, adig_s0023.g4	XP_029211423.1, XP_029211427.1, XP_029211390.1	aten_s0023.g53, aten_s0023.g57, aten_s0023.g55, aten_s0023.g52	astr_s0193.g0030	mcac_s0177.g0042	meff_s0003.g0108
HOG0004000	adig_s0009.g6, adig_s0208.g15, adig_s0009.g5, adig_s0208.g18	XP_029186655.1, XP_029186723.1, XP_029186698.1	aten_s0087.g4, aten_s0087.g7, aten_s0087.g2	astr_s0278.g0011	mcac_s0138.g0027	meff_s0607.g0007
HOG0004003	adig_s0205.g12	XP_029201756.1	aten_s0115.g44		mcac_s0214.g0008, mcac_s2825.g0001	meff_s1078.g0001
HOG0004004				astr_s0195.g0002	mcac_s0214.g0015	meff_s0202.g0007
HOG0004008	adig_s0044.g60, adig_s0044.g58	XP_029190806.1, XP_029190829.1	aten_s0036.g50
HOG0004009					mcac_s1231.g0001	meff_s0030.g0072
HOG0004011				astr_s0036.g0132	mcac_s0059.g0013	meff_s0093.g0008, meff_s0112.g0030
HOG0004012	adig_s0044.g107, adig_s0438.g1	XP_029180963.1, XP_029180964.1	aten_s0036.g4, aten_s0036.g5		mcac_s0236.g0026	meff_s0150.g0009
HOG0004014	adig_s0029.g28, adig_s0037.g81	XP_029197894.1, XP_029189081.1	aten_s0093.g10, aten_s0022.g57	astr_s0024.g0105, astr_s0080.g0046	mcac_s0094.g0002, mcac_s0218.g0003, mcac_s0606.g0014	meff_s0082.g0083, meff_s0082.g0080, meff_s0035.g0064
HOG0004015	adig_s0029.g116, adig_s0029.g115	XP_029190674.1, XP_029190693.1, XP_029190685.1	aten_s0093.g95	astr_s0008.g0341	mcac_s0878.g0003	meff_s0002.g0077, meff_s0002.g0081, meff_s0002.g0079, meff_s0002.g0082, meff_s0002.g0080, meff_s0163.g0004, meff_s2635.g0001
HOG0004017	adig_s0170.g67	XP_029212526.1	aten_s0009.g192	astr_s0019.g0059	mcac_s1486.g0001, mcac_s0133.g0001	meff_s0465.g0005
HOG0004018	adig_s0220.g10	XP_029180165.1, XP_029209036.1, XP_029182251.1	aten_s0413.g4, aten_s0317.g20	astr_s0146.g0025, astr_s0055.g0008, astr_s0104.g0028, astr_s0150.g0005, astr_s0300.g0011, astr_s0035.g0106, astr_s0130.g0002	mcac_s1535.g0002	meff_s0881.g0005
HOG0004020	adig_s0038.g104, adig_s0038.g103	XP_029198349.1, XP_029198405.1	aten_s0008.g105, aten_s0008.g103	astr_s0017.g0037	mcac_s0030.g0056, mcac_s0068.g0034	meff_s0116.g0010, meff_s0116.g0011
HOG0004024	adig_s0112.g14, adig_s0172.g7, adig_s0115.g22	XP_029204092.1	aten_s0124.g39, aten_s0244.g33	astr_s0241.g0005	mcac_s0275.g0012	meff_s0156.g0026, meff_s0152.g0021, meff_s0003.g0091
HOG0004028				astr_s0005.g0110
HOG0004030	adig_s0175.g26, adig_s0175.g23, adig_s0175.g30, adig_s0190.g28, adig_s0190.g30	XP_029196641.1, XP_029183807.1	aten_s0003.g192, aten_s0003.g195, aten_s0019.g90	astr_s0076.g0001	mcac_s0092.g0028	meff_s0376.g0003
HOG0004034	adig_s0030.g198, adig_s0030.g197	XP_029195559.1, XP_029195604.1	aten_s0085.g38, aten_s0085.g39	astr_s0006.g0101, astr_s0006.g0102	mcac_s0207.g0030, mcac_s0207.g0031	meff_s0034.g0080, meff_s0296.g0001, meff_s0034.g0081
HOG0004035	adig_s0013.g29	XP_029197079.1	aten_s0067.g153	astr_s0004.g0002, astr_s0078.g0035, astr_s0078.g0039	mcac_s0026.g0075, mcac_s0085.g0014	meff_s0009.g0143, meff_s0009.g0141, meff_s1191.g0001, meff_s0775.g0005, meff_s0009.g0144
HOG0004036	adig_s0106.g57	XP_029200005.1	aten_s0161.g11	astr_s0071.g0072	mcac_s0164.g0003	meff_s0766.g0001, meff_s0766.g0003, meff_s0766.g0002
HOG0004037	adig_s0013.g216	XP_029191591.1	aten_s0010.g53	astr_s0002.g0375, astr_s0002.g0379
HOG0004041	adig_s0090.g48, adig_s0546.g2, adig_s0008.g2	XP_029203165.1, XP_029203163.1, XP_029184169.1	aten_s0069.g41, aten_s0578.g1, aten_s0098.g3, aten_s0069.g43	astr_s0099.g0032	mcac_s0539.g0005, mcac_s0539.g0004	meff_s0060.g0068
HOG0004043	adig_s0159.g14, adig_s0071.g3, adig_s0305.g3	XP_029196822.1, XP_029208697.1, XP_029210227.1	aten_s0003.g10, aten_s0935.g1	astr_s0097.g0015	mcac_s0497.g0021	meff_s0058.g0065
HOG0004048	adig_s0161.g31	XP_029186492.1	aten_s0048.g58		mcac_s0288.g0035	meff_s0204.g0044
HOG0004051	adig_s0004.g45	XP_029182102.1, XP_029204451.1	aten_s0257.g24		mcac_s0029.g0001	meff_s1222.g0002
HOG0004053	adig_s0004.g129, adig_s0004.g127, adig_s0004.g128	XP_029212938.1, XP_029212939.1	aten_s0042.g85	astr_s0729.g0001, astr_s0005.g0021	mcac_s0158.g0034	meff_s0255.g0008
HOG0004054	adig_s0004.g177, adig_s0004.g178	XP_029197358.1, XP_029197354.1	aten_s0042.g39	astr_s0008.g0294	mcac_s0073.g0031, mcac_s0091.g0028, mcac_s0122.g0024, mcac_s0122.g0022, mcac_s0122.g0023, mcac_s0122.g0021	meff_s0208.g0025, meff_s0208.g0024
HOG0004056				astr_s0010.g0286
HOG0004057	adig_s0071.g44	XP_029196793.1	aten_s0003.g50	astr_s0031.g0023	mcac_s0153.g0022, mcac_s0153.g0025, mcac_s0545.g0012	meff_s0285.g0039
HOG0004058	adig_s0102.g121, adig_s0102.g59	XP_029211345.1	aten_s0246.g10, aten_s0004.g169	astr_s0014.g0213	mcac_s0013.g0047, mcac_s0013.g0048, mcac_s0013.g0045	meff_s0358.g0009, meff_s0358.g0008, meff_s0358.g0011, meff_s0840.g0002
HOG0004059	adig_s0102.g93	XP_029202574.1, XP_029202598.1	aten_s0204.g28, aten_s0204.g29	astr_s0014.g0236, astr_s0014.g0237	mcac_s0013.g0016, mcac_s0013.g0018, mcac_s0013.g0017	meff_s0408.g0015, meff_s0408.g0017, meff_s0408.g0016
HOG0004060	adig_s0045.g55	XP_029188772.1	aten_s0001.g319	astr_s0021.g0168	mcac_s0693.g0011, mcac_s0008.g0131	meff_s0682.g0002, meff_s0016.g0064
HOG0004063	adig_s0150.g4, adig_s0150.g5	XP_029185346.1, XP_029185347.1, XP_029185263.1	aten_s0208.g3, aten_s0208.g4	astr_s0268.g0018, astr_s0268.g0019	mcac_s0143.g0031, mcac_s0593.g0019, mcac_s0593.g0021, mcac_s0593.g0020	meff_s1655.g0002
HOG0004064	adig_s0110.g11, adig_s0217.g17	XP_029195086.1	aten_s0356.g1	astr_s0136.g0017, astr_s0128.g0004, astr_s0218.g0009, astr_s0129.g0017, astr_s0185.g0010	mcac_s1474.g0003, mcac_s0780.g0005, mcac_s0853.g0007	meff_s3281.g0002, meff_s0494.g0024, meff_s1071.g0003
HOG0004065	adig_s0110.g17	XP_029180667.1	aten_s0939.g3	astr_s0284.g0023, astr_s0106.g0028, astr_s0438.g0001, astr_s0106.g0027	mcac_s0726.g0008, mcac_s0480.g0007, mcac_s0050.g0038	meff_s1114.g0001, meff_s0184.g0040, meff_s0059.g0007, meff_s0264.g0019
HOG0004069	adig_s0207.g22	XP_029209303.1	aten_s0172.g30	astr_s0002.g0199	mcac_s0008.g0123	meff_s0016.g0073
HOG0004070	adig_s0207.g21	XP_029209315.1	aten_s0172.g29	astr_s0002.g0198	mcac_s0008.g0122	meff_s0016.g0074, meff_s0016.g0072
HOG0004072	adig_s0154.g7	XP_029197591.1, XP_029203543.1, XP_029191988.1, XP_029191994.1	aten_s0126.g9, aten_s0126.g10, aten_s0402.g5, aten_s0272.g2, aten_s0721.g1, aten_s0091.g78, aten_s0721.g3	astr_s0417.g0001	mcac_s0223.g0031	meff_s0867.g0001
HOG0004073	adig_s0239.g12	XP_029206745.1	aten_s0029.g101	astr_s0115.g0058	mcac_s0080.g0034	meff_s0268.g0014
HOG0004074	adig_s0082.g55	XP_029197658.1	aten_s0031.g36	astr_s0049.g0059
HOG0004075					mcac_s1694.g0001, mcac_s0012.g0012	meff_s0097.g0024
HOG0004077	adig_s0119.g33, adig_s0119.g53, adig_s0082.g85	XP_029180987.1, XP_029211012.1, XP_029205084.1, XP_029199878.1	aten_s0057.g17, aten_s0059.g44, aten_s0110.g34, aten_s0008.g59, aten_s0174.g30		mcac_s0078.g0011, mcac_s3313.g0001	meff_s0136.g0012
HOG0004083	adig_s0019.g183	XP_029190341.1	aten_s0028.g17	astr_s0037.g0028	mcac_s0240.g0001, mcac_s0240.g0004, mcac_s0011.g0134, mcac_s0240.g0003, mcac_s0240.g0002	meff_s1083.g0001, meff_s0154.g0025, meff_s1083.g0002, meff_s1083.g0003, meff_s0154.g0027
HOG0004084	adig_s0019.g256	XP_029206518.1	aten_s0209.g26	astr_s0001.g0581	mcac_s0828.g0001	meff_s0028.g0060
HOG0004085	adig_s0005.g39	XP_029184700.1	aten_s0005.g177	astr_s0001.g0535	mcac_s2576.g0001	meff_s1352.g0002
HOG0004090	adig_s0049.g179, adig_s0049.g176	XP_029191873.1, XP_029191866.1, XP_029191865.1	aten_s0053.g29, aten_s0013.g201	astr_s0009.g0303, astr_s0009.g0305	mcac_s0813.g0004	meff_s0024.g0124
HOG0004091	adig_s0008.g106	XP_029198742.1, XP_029180878.1, XP_029199645.1, XP_029208974.1, XP_029206620.1, XP_029202288.1, XP_029179908.1	aten_s0436.g4, aten_s0270.g11	astr_s0023.g0023, astr_s0035.g0032	mcac_s0058.g0021	meff_s0154.g0002
HOG0004095	adig_s0003.g150, adig_s0739.g1	XP_029192941.1	aten_s0006.g191	astr_s0149.g0071	mcac_s0128.g0051	meff_s0001.g0235
HOG0004096	adig_s0003.g151	XP_029192939.1	aten_s0006.g190	astr_s0149.g0073	mcac_s0128.g0050	meff_s0001.g0233
HOG0004098	adig_s0020.g176	XP_029192762.1	aten_s0292.g5, aten_s0292.g4	astr_s0295.g0009, astr_s0004.g0466, astr_s0004.g0467, astr_s0295.g0007, astr_s0004.g0469	mcac_s0186.g0039, mcac_s0186.g0036	meff_s0547.g0015, meff_s0030.g0002
HOG0004100	adig_s0009.g166, adig_s0067.g53, adig_s0157.g3	XP_029199485.1, XP_029203343.1	aten_s0307.g7	astr_s0963.g0002, astr_s0043.g0029, astr_s0086.g0063	mcac_s0242.g0042, mcac_s0005.g0100	meff_s0460.g0021
HOG0004101	adig_s0026.g68	XP_029207021.1	aten_s0251.g19	astr_s0078.g0031
HOG0004103	adig_s0059.g29	XP_029212759.1	aten_s0096.g105	astr_s0191.g0024	mcac_s0223.g0030	meff_s0116.g0073
HOG0004104	adig_s0059.g27	XP_029212740.1	aten_s0096.g104	astr_s0191.g0023	mcac_s0223.g0032	meff_s0116.g0072
HOG0004105	adig_s0059.g33, adig_s0101.g30	XP_029212754.1	aten_s0002.g147	astr_s0339.g0003, astr_s0339.g0002	mcac_s0129.g0029	meff_s0344.g0029, meff_s0029.g0095
HOG0004107					mcac_s0223.g0025	meff_s0344.g0028
HOG0004108	adig_s0059.g36, adig_s0059.g37	XP_029212745.1, XP_029212747.1	aten_s0096.g111, aten_s0096.g112, aten_s0096.g114	astr_s0074.g0064, astr_s0074.g0063	mcac_s0219.g0019, mcac_s0265.g0008	meff_s0302.g0002, meff_s0092.g0099
HOG0004109	adig_s0061.g57	XP_029199336.1	aten_s0240.g9	astr_s0095.g0041	mcac_s1318.g0001, mcac_s0142.g0012, mcac_s0006.g0103	meff_s0784.g0006
HOG0004110	adig_s0012.g14, adig_s0012.g13, adig_s0012.g15, adig_s0012.g16	XP_029203112.1, XP_029203124.1	aten_s0043.g76, aten_s0043.g75, aten_s0043.g72	astr_s0224.g0037, astr_s0224.g0040	mcac_s0580.g0009	meff_s0252.g0015
HOG0004112	adig_s0357.g4, adig_s0005.g151	XP_029185516.1	aten_s0005.g296
HOG0004119	adig_s0010.g78	XP_029202306.1	aten_s0047.g128	astr_s0021.g0072	mcac_s0045.g0107	meff_s0107.g0045
HOG0004120	adig_s0010.g77	XP_029201917.1	aten_s0047.g129	astr_s0021.g0073	mcac_s0045.g0106	meff_s0107.g0044
HOG0004128	adig_s0179.g35	XP_029205270.1	aten_s0104.g31	astr_s0026.g0125	mcac_s0069.g0002	meff_s0371.g0009
HOG0004129	adig_s0693.g1	XP_029210162.1, XP_029182373.1	aten_s0069.g53, aten_s0164.g37	astr_s0046.g0057, astr_s0177.g0007, astr_s0056.g0066, astr_s0026.g0068	mcac_s0056.g0022, mcac_s0853.g0002, mcac_s0226.g0032, mcac_s1510.g0002, mcac_s1510.g0001	meff_s0373.g0003
HOG0004130	adig_s0003.g263	XP_029197021.1	aten_s0006.g78	astr_s0311.g0008	mcac_s0009.g0048	meff_s0203.g0007
HOG0004131	adig_s0003.g262	XP_029197020.1	aten_s0006.g79	astr_s0311.g0009	mcac_s0009.g0049	meff_s0203.g0006
HOG0004137	adig_s0058.g16, adig_s0002.g570	XP_029182221.1, XP_029193578.1	aten_s0056.g4, aten_s0002.g251		mcac_s0038.g0004, mcac_s0038.g0005, mcac_s0023.g0012	meff_s0121.g0052, meff_s0121.g0055, meff_s0073.g0036, meff_s0073.g0037
HOG0004138	adig_s0034.g32	XP_029205541.1	aten_s0121.g24	astr_s0010.g0205, astr_s0010.g0203	mcac_s0269.g0002, mcac_s1404.g0002, mcac_s0521.g0013, mcac_s1396.g0002, mcac_s1396.g0001, mcac_s0521.g0014	meff_s0070.g0002, meff_s1219.g0001, meff_s0070.g0001
HOG0004142	adig_s0007.g70	XP_029189523.1	aten_s0329.g10	astr_s0082.g0044	mcac_s1190.g0002, mcac_s0125.g0028, mcac_s0094.g0004, mcac_s0695.g0007	meff_s0266.g0018, meff_s0079.g0034, meff_s0503.g0005, meff_s0041.g0013, meff_s0471.g0005, meff_s0577.g0004
HOG0004144	adig_s0289.g4	XP_029184917.1, XP_029184923.1	aten_s0250.g10, aten_s0250.g11	astr_s0214.g0005	mcac_s0362.g0003	meff_s0310.g0017
HOG0004147	adig_s0006.g293, adig_s0360.g5	XP_029190144.1, XP_029190134.1	aten_s0227.g3	astr_s0115.g0019, astr_s0115.g0017, astr_s0013.g0068	mcac_s0392.g0006, mcac_s0392.g0003, mcac_s0427.g0013	meff_s0157.g0050, meff_s0088.g0046
HOG0004150				astr_s0003.g0116
HOG0004151	adig_s0002.g387	XP_029195220.1	aten_s0001.g93		mcac_s0175.g0012, mcac_s0175.g0011	meff_s0282.g0030, meff_s0282.g0032
HOG0004154	adig_s0005.g156, adig_s0005.g154	XP_029189746.1, XP_029186304.1	aten_s0005.g298	astr_s0001.g0417, astr_s0001.g0419	mcac_s0024.g0064, mcac_s1433.g0002, mcac_s0024.g0065, mcac_s0024.g0062, mcac_s1433.g0001	meff_s1248.g0001
HOG0004155	adig_s0005.g282	XP_029189411.1	aten_s0009.g52	astr_s0007.g0203	mcac_s0045.g0020, mcac_s0230.g0023, mcac_s0045.g0024, mcac_s0045.g0017, mcac_s0687.g0008	meff_s0082.g0058, meff_s0062.g0030, meff_s0062.g0033, meff_s0118.g0003, meff_s0251.g0017
HOG0004156				astr_s0007.g0075
HOG0004162	adig_s0025.g171	XP_029194123.1	aten_s0031.g112, aten_s0031.g113	astr_s1460.g0001, astr_s0017.g0159	mcac_s0537.g0006, mcac_s0768.g0009	meff_s0176.g0012, meff_s0156.g0037, meff_s0156.g0038, meff_s0200.g0002, meff_s0176.g0013
HOG0004163	adig_s0101.g51	XP_029187023.1	aten_s0002.g126		mcac_s0604.g0013, mcac_s0604.g0012	meff_s0887.g0003, meff_s0029.g0047
HOG0004172	adig_s0069.g160, adig_s0069.g159	XP_029209857.1, XP_029209856.1, XP_029209853.1	aten_s0408.g1, aten_s0378.g2, aten_s0408.g2	astr_s0062.g0104	mcac_s0007.g0113, mcac_s0178.g0035	meff_s0752.g0003, meff_s0752.g0001
HOG0004173	adig_s0130.g3, adig_s0130.g5	XP_029181192.1	aten_s0088.g49	astr_s0056.g0048	mcac_s0513.g0002	meff_s0032.g0093
HOG0004174	adig_s0130.g7	XP_029180481.1	aten_s0088.g46	astr_s0056.g0047	mcac_s0513.g0001	meff_s0032.g0094
HOG0004193				astr_s0003.g0309	mcac_s0191.g0008, mcac_s0191.g0015, mcac_s0191.g0011, mcac_s0191.g0007, mcac_s0191.g0013, mcac_s0191.g0012, mcac_s0191.g0016	meff_s0281.g0021, meff_s0281.g0026, meff_s0281.g0025, meff_s0281.g0022, meff_s0281.g0024
HOG0004195				astr_s0248.g0004, astr_s0088.g0067, astr_s0248.g0006, astr_s0088.g0061, astr_s0088.g0071, astr_s0088.g0065, astr_s0088.g0048, astr_s0134.g0042, astr_s0088.g0052, astr_s0088.g0053, astr_s0248.g0010, astr_s0121.g0002, astr_s0088.g0059, astr_s0248.g0014, astr_s0088.g0056
HOG0004202				astr_s0001.g0612, astr_s0001.g0614	mcac_s0063.g0064, mcac_s0097.g0065, mcac_s0184.g0049, mcac_s0177.g0030	meff_s1095.g0002, meff_s0060.g0051, meff_s0169.g0023, meff_s0035.g0069, meff_s1472.g0002, meff_s0093.g0055, meff_s0247.g0015, meff_s0169.g0026, meff_s0798.g0002
HOG0004203				astr_s0039.g0001, astr_s0474.g0002, astr_s0027.g0043, astr_s0030.g0022, astr_s0131.g0083, astr_s0043.g0219	mcac_s0218.g0015, mcac_s0245.g0023, mcac_s0171.g0039, mcac_s0554.g0014, mcac_s0069.g0044	meff_s0494.g0016, meff_s0218.g0035, meff_s1057.g0001, meff_s0167.g0033
HOG0004204				astr_s0011.g0005	mcac_s0524.g0001, mcac_s0177.g0031, mcac_s0160.g0052, mcac_s0177.g0026, mcac_s0587.g0009, mcac_s0177.g0032, mcac_s0177.g0027	meff_s1210.g0001, meff_s0197.g0037, meff_s0339.g0011, meff_s0506.g0018, meff_s1210.g0002, meff_s0197.g0039
HOG0004205					mcac_s0641.g0006, mcac_s1758.g0001	meff_s0223.g0036
HOG0004210					mcac_s4038.g0001, mcac_s0088.g0023, mcac_s0088.g0036, mcac_s0088.g0027, mcac_s0088.g0025, mcac_s0088.g0024, mcac_s0088.g0026, mcac_s0088.g0029	meff_s0243.g0002, meff_s0243.g0007, meff_s0243.g0006, meff_s0243.g0017, meff_s0243.g0010, meff_s0243.g0009, meff_s0243.g0003
HOG0004211					mcac_s0207.g0004, mcac_s0489.g0003, mcac_s1060.g0002, mcac_s0275.g0036	meff_s0556.g0009, meff_s0080.g0005, meff_s0722.g0005, meff_s0080.g0001, meff_s0080.g0016, meff_s0080.g0015, meff_s0085.g0026, meff_s0092.g0052, meff_s0092.g0055, meff_s0176.g0027, meff_s0080.g0003
HOG0004212					mcac_s0720.g0004, mcac_s0923.g0003	meff_s0483.g0001, meff_s0876.g0003, meff_s0105.g0025, meff_s0831.g0002, meff_s0105.g0023, meff_s0105.g0028, meff_s0366.g0001, meff_s0105.g0033, meff_s0483.g0004, meff_s0366.g0008, meff_s0105.g0027, meff_s0483.g0003, meff_s0288.g0003
HOG0004217				astr_s0118.g0018	mcac_s0615.g0014	meff_s0258.g0018, meff_s0258.g0016, meff_s0019.g0003
HOG0004218				astr_s0118.g0014
HOG0004221	adig_s0116.g6	XP_029203581.1, XP_029209277.1	aten_s0391.g9, aten_s0315.g3		mcac_s0268.g0017, mcac_s0687.g0001, mcac_s0122.g0053, mcac_s0582.g0007, mcac_s0669.g0004, mcac_s0137.g0005	meff_s0745.g0005, meff_s0074.g0028, meff_s0745.g0006
HOG0004222	adig_s0186.g18	XP_029180102.1	aten_s0016.g67, aten_s0467.g1, aten_s0016.g64		mcac_s0268.g0002, mcac_s0848.g0006	meff_s0025.g0079, meff_s0202.g0025, meff_s0889.g0001, meff_s0202.g0029, meff_s0202.g0031, meff_s0202.g0030
HOG0004223	adig_s0050.g62, adig_s0222.g2	XP_029210290.1, XP_029182107.1, XP_029207618.1, XP_029207622.1, XP_029207617.1	aten_s0098.g40, aten_s0309.g16, aten_s0229.g4	astr_s0043.g0019	mcac_s0425.g0013	meff_s0134.g0053
HOG0004227	adig_s0018.g105, adig_s0076.g81	XP_029203271.1, XP_029203250.1	aten_s0146.g10, aten_s0191.g8	astr_s0015.g0228, astr_s0060.g0014, astr_s0282.g0036, astr_s0035.g0111	mcac_s0877.g0012, mcac_s0218.g0021	meff_s0042.g0087
HOG0004240				astr_s0038.g0135
HOG0004242					mcac_s0412.g0010	meff_s0258.g0007
HOG0004245	adig_s0202.g22, adig_s0032.g119	XP_029210850.1	aten_s0082.g20	astr_s0054.g0026, astr_s0221.g0014, astr_s0163.g0051	mcac_s0932.g0005	meff_s0209.g0001, meff_s1095.g0001, meff_s1235.g0002, meff_s0594.g0005, meff_s0177.g0012
HOG0004250	adig_s0171.g27	XP_029187808.1	aten_s0060.g81	astr_s0034.g0101	mcac_s0258.g0005	meff_s0072.g0037
HOG0004251	adig_s0148.g58	XP_029196039.1	aten_s0021.g63	astr_s0022.g0248	mcac_s0187.g0055	meff_s0033.g0002
HOG0004256	adig_s0011.g92	XP_029181668.1, XP_029179771.1, XP_029188021.1	aten_s0012.g66		mcac_s0161.g0011, mcac_s2079.g0001, mcac_s1226.g0003	meff_s0265.g0037, meff_s0237.g0058
HOG0004257	adig_s0066.g54	XP_029180404.1, XP_029194188.1	aten_s0039.g96, aten_s0039.g80
HOG0004262	adig_s0070.g25, adig_s0070.g28, adig_s0070.g27, adig_s0070.g26	XP_029202639.1, XP_029201768.1, XP_029201877.1, XP_029201794.1	aten_s0047.g85, aten_s0047.g83, aten_s0047.g84, aten_s0047.g87, aten_s0047.g88
HOG0004263				astr_s0155.g0039, astr_s0155.g0038	mcac_s0260.g0020	meff_s1123.g0001
HOG0004264	adig_s0097.g47	XP_029179392.1, XP_029199546.1	aten_s0056.g106		mcac_s0147.g0060	meff_s0121.g0006
HOG0004270	adig_s0208.g10	XP_029186675.1	aten_s0493.g8		mcac_s0138.g0015	meff_s0506.g0023
HOG0004272	adig_s0042.g140	XP_029195824.1	aten_s0369.g6	astr_s0220.g0021	mcac_s0334.g0020	meff_s0058.g0019
HOG0004273	adig_s0042.g141	XP_029195847.1	aten_s0369.g5	astr_s0220.g0020	mcac_s0334.g0019	meff_s1374.g0002
HOG0004274	adig_s0042.g215	XP_029213019.1, XP_029213016.1	aten_s0003.g257, aten_s0003.g256		mcac_s0565.g0011, mcac_s0520.g0008, mcac_s0565.g0012, mcac_s0520.g0009	meff_s0019.g0025, meff_s0019.g0023
HOG0004275				astr_s0032.g0002
HOG0004276	adig_s0253.g4	XP_029213408.1	aten_s0013.g7	astr_s0038.g0074, astr_s0038.g0075	mcac_s0508.g0004	meff_s0434.g0005
HOG0004277					mcac_s0057.g0015, mcac_s0057.g0017	meff_s0324.g0020, meff_s1747.g0001
HOG0004281	adig_s0055.g83, adig_s0628.g2	XP_029183571.1, XP_029180713.1, XP_029183575.1, XP_029180712.1	aten_s0374.g4, aten_s0528.g1, aten_s0076.g25	astr_s0029.g0065	mcac_s0339.g0043	meff_s0382.g0011, meff_s0096.g0089, meff_s0197.g0025
HOG0004283	adig_s0142.g18	XP_029190471.1, XP_029190470.1	aten_s0117.g90	astr_s0025.g0078	mcac_s0900.g0002	meff_s0096.g0095
HOG0004285	adig_s0156.g29, adig_s0156.g27, adig_s0156.g28	XP_029185984.1, XP_029185956.1	aten_s0072.g36, aten_s0072.g40, aten_s0072.g38	astr_s0016.g0132	mcac_s0505.g0006	meff_s0020.g0126, meff_s0020.g0122
HOG0004289	adig_s0044.g96	XP_029190754.1	aten_s0036.g15	astr_s0101.g0042	mcac_s0236.g0015	meff_s0150.g0020
HOG0004290	adig_s0034.g86	XP_029187358.1	aten_s0261.g24	astr_s0010.g0148	mcac_s0442.g0004	meff_s0099.g0031
HOG0004291	adig_s0055.g30, adig_s0078.g101, adig_s0078.g102	XP_029189443.1	aten_s0079.g100	astr_s0019.g0217, astr_s0019.g0216	mcac_s0272.g0051, mcac_s0272.g0050	meff_s0004.g0128, meff_s0004.g0127, meff_s0004.g0130
HOG0004294	adig_s0113.g48, adig_s0113.g49	XP_029189565.1	aten_s0823.g2, aten_s0138.g1	astr_s0139.g0002	mcac_s3528.g0001, mcac_s0222.g0013	meff_s0043.g0047
HOG0004296	adig_s0002.g438	XP_029194347.1	aten_s0001.g143	astr_s0003.g0166	mcac_s0208.g0024	meff_s0149.g0029
HOG0004297	adig_s0029.g184	XP_029193868.1	aten_s0024.g36	astr_s0008.g0136	mcac_s0333.g0009	meff_s0002.g0148
HOG0004298					mcac_s0392.g0032, mcac_s0392.g0033	meff_s0053.g0032, meff_s0053.g0033
HOG0004301	adig_s0118.g70	XP_029202216.1, XP_029202205.1	aten_s0092.g88, aten_s0092.g89	astr_s0011.g0239, astr_s0011.g0237, astr_s0011.g0238	mcac_s0635.g0008, mcac_s0635.g0007	meff_s0047.g0097, meff_s0047.g0098
HOG0004304	adig_s0182.g23	XP_029212248.1	aten_s0931.g1, aten_s0123.g59	astr_s0288.g0004, astr_s0152.g0018	mcac_s0789.g0004, mcac_s0897.g0003, mcac_s0897.g0004, mcac_s0247.g0001	meff_s0075.g0006, meff_s0242.g0039, meff_s0242.g0036
HOG0004305	adig_s0111.g1, adig_s0375.g5, adig_s0243.g7	XP_029179268.1	aten_s0250.g3	astr_s0027.g0007, astr_s0077.g0015	mcac_s0215.g0027, mcac_s1811.g0003	meff_s0003.g0143, meff_s0095.g0057, meff_s0003.g0142, meff_s1002.g0001
HOG0004306	adig_s0079.g30, adig_s0079.g29	XP_029195488.1, XP_029195476.1	aten_s0011.g133, aten_s0011.g132	astr_s0002.g0048	mcac_s0205.g0019, mcac_s0205.g0020	meff_s0273.g0035, meff_s0273.g0039, meff_s0273.g0040
HOG0004307	adig_s0115.g31, adig_s0009.g172	XP_029212430.1, XP_029209195.1, XP_029184043.1	aten_s0106.g15, aten_s0088.g65, aten_s0129.g5		mcac_s0842.g0006, mcac_s0753.g0001	meff_s0083.g0050, meff_s0894.g0002, meff_s0165.g0008, meff_s0802.g0003
HOG0004310	adig_s0039.g89, adig_s0039.g87, adig_s0039.g88	XP_029179838.1, XP_029179837.1, XP_029179835.1	aten_s0058.g154, aten_s0058.g151, aten_s0058.g153	astr_s0145.g0065, astr_s0157.g0060, astr_s0145.g0066	mcac_s0056.g0031	meff_s0126.g0025
HOG0004311	adig_s0039.g104, adig_s0051.g25, adig_s0039.g102	XP_029206564.1, XP_029202849.1	aten_s0336.g13, aten_s0094.g63, aten_s0336.g12	astr_s0145.g0052	mcac_s0056.g0007, mcac_s0056.g0008	meff_s0626.g0002, meff_s0626.g0001, meff_s0497.g0006
HOG0004312					mcac_s0076.g0037	meff_s0221.g0026
HOG0004314	adig_s0277.g13, adig_s0018.g80, adig_s0022.g51, adig_s0345.g2	XP_029183564.1	aten_s0016.g17, aten_s0127.g11	astr_s0179.g0021	mcac_s0010.g0012, mcac_s0077.g0049, mcac_s0099.g0024, mcac_s0025.g0062	meff_s0336.g0010, meff_s0218.g0017
HOG0004315	adig_s0126.g23	XP_029200233.1	aten_s0021.g143	astr_s0063.g0038	mcac_s0231.g0007, mcac_s0231.g0002, mcac_s0231.g0001, mcac_s1802.g0001, mcac_s1282.g0001, mcac_s0231.g0005, mcac_s0343.g0003	meff_s0027.g0060
HOG0004316	adig_s0015.g199	XP_029199456.1	aten_s0084.g78		mcac_s0020.g0076	meff_s0042.g0016
HOG0004319	adig_s0030.g137	XP_029180237.1	aten_s0085.g97		mcac_s0042.g0001	meff_s0016.g0006, meff_s0307.g0001
HOG0004323	adig_s0013.g202	XP_029191548.1	aten_s0010.g65	astr_s0002.g0395	mcac_s0134.g0035	meff_s0087.g0009
HOG0004324	adig_s0013.g201	XP_029191540.1	aten_s0010.g66	astr_s0002.g0396	mcac_s0134.g0037	meff_s0087.g0007
HOG0004326	adig_s0054.g90, adig_s0054.g92, adig_s0054.g91	XP_029210324.1, XP_029182319.1	aten_s0269.g21, aten_s0269.g22, aten_s0269.g23	astr_s0031.g0159	mcac_s0125.g0012	meff_s1018.g0001, meff_s0014.g0039
HOG0004327	adig_s0054.g222	XP_029192634.1	aten_s0163.g35	astr_s0031.g0041, astr_s0031.g0042	mcac_s0075.g0009, mcac_s0075.g0011	meff_s0159.g0009, meff_s0159.g0011, meff_s0159.g0012, meff_s0159.g0013
HOG0004328	adig_s0075.g49, adig_s0075.g47, adig_s0075.g48	XP_029179980.1, XP_029179978.1	aten_s0108.g15, aten_s0052.g7, aten_s0108.g11, aten_s0108.g14	astr_s0051.g0082, astr_s0051.g0081	mcac_s0546.g0007, mcac_s0546.g0006	meff_s0448.g0028
HOG0004335	adig_s0161.g61	XP_029186555.1	aten_s0048.g27	astr_s0018.g0114	mcac_s0288.g0005	meff_s0353.g0017
HOG0004336	adig_s0161.g3	XP_029186653.1	aten_s0048.g83	astr_s0081.g0035	mcac_s0151.g0036	meff_s0204.g0003
HOG0004337	adig_s0004.g78	XP_029200897.1	aten_s0042.g128	astr_s0203.g0027
HOG0004338	adig_s0258.g22	XP_029180589.1	aten_s0052.g120, aten_s0123.g21	astr_s0121.g0026	mcac_s0011.g0031	meff_s0006.g0046
HOG0004339	adig_s0004.g208	XP_029208119.1, XP_029208120.1, XP_029202054.1, XP_029208138.1, XP_029210011.1, XP_029208923.1	aten_s0172.g52, aten_s0177.g7, aten_s0172.g49, aten_s0037.g35		mcac_s0053.g0032, mcac_s0315.g0027	meff_s0069.g0094
HOG0004340	adig_s0004.g210	XP_029202015.1, XP_029202013.1	aten_s0325.g2, aten_s0003.g272, aten_s0113.g47		mcac_s0056.g0049	meff_s0126.g0037
HOG0004343	adig_s0102.g109, adig_s0102.g110	XP_029206354.1, XP_029206351.1	aten_s0282.g8, aten_s0282.g9	astr_s0014.g0224	mcac_s0013.g0030, mcac_s0013.g0029	meff_s0487.g0013, meff_s0487.g0012
HOG0004345	adig_s0202.g14	XP_029180366.1, XP_029186913.1, XP_029183508.1, XP_029197182.1	aten_s0236.g12, aten_s0008.g1	astr_s0030.g0028, astr_s0042.g0096, astr_s0324.g0011	mcac_s0152.g0023	meff_s0231.g0020, meff_s0055.g0006, meff_s0294.g0007
HOG0004349	adig_s0045.g102	XP_029191497.1	aten_s0289.g15	astr_s0021.g0140	mcac_s0701.g0006, mcac_s0148.g0036, mcac_s0701.g0003, mcac_s0148.g0035, mcac_s0701.g0010, mcac_s0148.g0051, mcac_s0701.g0012	meff_s0102.g0024, meff_s0793.g0001
HOG0004350	adig_s0150.g42	XP_029185314.1	aten_s0342.g6	astr_s0156.g0038	mcac_s0211.g0011	meff_s0124.g0018
HOG0004351	adig_s0150.g46	XP_029185309.1	aten_s0342.g3	astr_s0156.g0037	mcac_s0211.g0015	meff_s0124.g0021
HOG0004353	adig_s0110.g40, adig_s0141.g1, adig_s0043.g36	XP_029191271.1	aten_s0307.g3, aten_s0227.g6, aten_s0025.g104	astr_s0110.g0052, astr_s0376.g0002	mcac_s0060.g0049	meff_s0007.g0172, meff_s0132.g0041, meff_s0437.g0009
HOG0004354	adig_s0096.g33	XP_029204499.1	aten_s0050.g20	astr_s0042.g0073	mcac_s0293.g0001	meff_s0100.g0036
HOG0004361	adig_s0333.g3, adig_s0333.g4	XP_029184176.1	aten_s0062.g95	astr_s0015.g0195	mcac_s0002.g0051	meff_s0004.g0170
HOG0004362	adig_s0277.g7	XP_029183241.1, XP_029210917.1, XP_029188297.1, XP_029188298.1, XP_029188299.1, XP_029210099.1, XP_029188292.1, XP_029188291.1	aten_s0141.g29	astr_s0259.g0003	mcac_s0168.g0023	meff_s0106.g0055
HOG0004363	adig_s0072.g57, adig_s0072.g56, adig_s0002.g215	XP_029185648.1, XP_029204594.1	aten_s0070.g10, aten_s0009.g161	astr_s0028.g0196	mcac_s0001.g0108, mcac_s0001.g0106	meff_s0085.g0053
HOG0004364	adig_s0239.g1	XP_029206751.1	aten_s0029.g113	astr_s0115.g0045	mcac_s0080.g0021	meff_s0268.g0028
HOG0004365	adig_s0239.g2	XP_029206752.1	aten_s0029.g112	astr_s0115.g0046	mcac_s0080.g0022	meff_s0268.g0027
HOG0004366	adig_s0101.g1, adig_s0180.g52, adig_s0101.g2, adig_s0101.g3, adig_s0180.g53	XP_029187019.1	aten_s0002.g182, aten_s0002.g179, aten_s0002.g175	astr_s0001.g0340	mcac_s0533.g0003	meff_s0198.g0041
HOG0004368	adig_s0122.g6, adig_s0122.g5	XP_029199718.1, XP_029199700.1	aten_s1063.g1, aten_s0131.g15, aten_s0131.g17	astr_s0003.g0352	mcac_s0042.g0050, mcac_s1558.g0002	meff_s0379.g0004, meff_s0035.g0032
HOG0004372				astr_s0052.g0087	mcac_s0011.g0109	meff_s0154.g0050
HOG0004374	adig_s0037.g133	XP_029198705.1	aten_s0078.g24	astr_s0023.g0026	mcac_s0060.g0053	meff_s0275.g0012
HOG0004385	adig_s0173.g14	XP_029193994.1	aten_s0084.g34	astr_s0097.g0044	mcac_s0400.g0011, mcac_s0400.g0012	meff_s0557.g0014, meff_s1653.g0001, meff_s0557.g0013
HOG0004389	adig_s0049.g52, adig_s0049.g53	XP_029195713.1, XP_029195714.1	aten_s0049.g118, aten_s0049.g117	astr_s0136.g0053, astr_s0136.g0052	mcac_s0079.g0049, mcac_s0079.g0048	meff_s0187.g0019, meff_s0187.g0020
HOG0004390	adig_s0136.g3	XP_029206576.1, XP_029197056.1, XP_029209935.1, XP_029192710.1, XP_029210424.1, XP_029210061.1	aten_s0105.g35, aten_s0144.g10	astr_s0163.g0039, astr_s0131.g0123	mcac_s0519.g0003	meff_s0249.g0006
HOG0004394	adig_s0244.g7	XP_029185724.1, XP_029185725.1	aten_s0070.g30, aten_s0070.g31	astr_s0149.g0037, astr_s0149.g0038	mcac_s0696.g0001, mcac_s0021.g0042	meff_s0059.g0045
HOG0004400	adig_s0104.g38	XP_029209789.1	aten_s0208.g40	astr_s0041.g0062	mcac_s0154.g0030	meff_s0300.g0033
HOG0004401	adig_s0104.g65	XP_029205690.1	aten_s0212.g26	astr_s0041.g0079	mcac_s0154.g0024	meff_s0300.g0026
HOG0004402	adig_s0035.g22	XP_029194933.1	aten_s0067.g23	astr_s0022.g0161	mcac_s0243.g0039	meff_s0033.g0060
HOG0004403	adig_s0035.g24	XP_029207928.1	aten_s0067.g22	astr_s0022.g0160	mcac_s0243.g0038	meff_s0033.g0061
HOG0004404	adig_s0035.g43, adig_s0035.g44	XP_029208515.1, XP_029208440.1	aten_s0234.g5, aten_s0234.g6	astr_s0022.g0142, astr_s0022.g0141	mcac_s0243.g0015, mcac_s0243.g0014, mcac_s0243.g0013	meff_s0033.g0086, meff_s0033.g0087
HOG0004405	adig_s0035.g107	XP_029208415.1	aten_s0030.g92	astr_s0022.g0080	mcac_s0002.g0098	meff_s0057.g0079
HOG0004406	adig_s0035.g108	XP_029208277.1	aten_s0030.g91	astr_s0022.g0079	mcac_s0002.g0099	meff_s0057.g0078
HOG0004407	adig_s0035.g120	XP_029207200.1, XP_029207216.1	aten_s0030.g78	astr_s0022.g0067
HOG0004408				astr_s0022.g0068
HOG0004410					mcac_s0074.g0051	meff_s0109.g0016
HOG0004412				astr_s0021.g0013, astr_s0073.g0010
HOG0004413	adig_s0020.g38, adig_s0020.g37	XP_029209727.1, XP_029205470.1	aten_s0017.g65, aten_s0017.g63	astr_s0029.g0011	mcac_s0638.g0006, mcac_s0638.g0005, mcac_s0638.g0003	meff_s0147.g0024, meff_s0147.g0023, meff_s0147.g0021
HOG0004416	adig_s0166.g42	XP_029190985.1	aten_s0013.g79	astr_s0176.g0036, astr_s0176.g0033, astr_s0176.g0032, astr_s0176.g0035	mcac_s0121.g0057, mcac_s0121.g0058, mcac_s0121.g0059	meff_s0485.g0004, meff_s0485.g0009, meff_s0485.g0008
HOG0004417	adig_s0132.g14	XP_029213674.1	aten_s0019.g14	astr_s0081.g0092	mcac_s0633.g0010	meff_s0081.g0012
HOG0004418	adig_s0132.g15	XP_029213689.1	aten_s0019.g13	astr_s0081.g0089	mcac_s0352.g0002	meff_s0081.g0013
HOG0004420	adig_s0026.g83, adig_s0026.g82	XP_029200915.1, XP_029200906.1	aten_s0251.g4, aten_s0251.g5	astr_s0010.g0009, astr_s0010.g0008, astr_s0010.g0007	mcac_s0265.g0015, mcac_s0265.g0014	meff_s0092.g0107, meff_s0092.g0105
HOG0004421	adig_s0024.g84	XP_029185459.1	aten_s0096.g37, aten_s0232.g11		mcac_s0265.g0009, mcac_s0219.g0020	meff_s0627.g0006, meff_s0092.g0100
HOG0004422	adig_s0024.g91	XP_029208850.1, XP_029208846.1, XP_029208849.1	aten_s0249.g24, aten_s0232.g1, aten_s0249.g25, aten_s0232.g3, aten_s0232.g4, aten_s0295.g3		mcac_s0612.g0005, mcac_s0612.g0004	meff_s0097.g0060, meff_s0097.g0058
HOG0004423	adig_s0024.g95, adig_s0024.g94, adig_s0024.g96, adig_s0024.g93	XP_029180153.1, XP_029180151.1, XP_029180152.1	aten_s0295.g7, aten_s0295.g8, aten_s0295.g6	astr_s0152.g0016	mcac_s0294.g0022	meff_s0001.g0033
HOG0004424	adig_s0024.g98, adig_s0024.g101, adig_s0024.g103, adig_s0024.g99	XP_029181892.1, XP_029204133.1, XP_029204155.1, XP_029180155.1	aten_s0295.g10	astr_s0152.g0014	mcac_s0294.g0024	meff_s0001.g0030, meff_s3759.g0001
HOG0004429	adig_s0158.g13	XP_029205259.1	aten_s0170.g39	astr_s0119.g0025	mcac_s0019.g0073, mcac_s0019.g0075	meff_s0160.g0042, meff_s0160.g0043
HOG0004430	adig_s0051.g49, adig_s0158.g56	XP_029206633.1, XP_029204746.1	aten_s0025.g13, aten_s0170.g1	astr_s0257.g0005, astr_s0257.g0008	mcac_s0130.g0019, mcac_s0130.g0021	meff_s0794.g0001, meff_s0451.g0021, meff_s0451.g0020
HOG0004431	adig_s0061.g15	XP_029194870.1, XP_029179756.1	aten_s0343.g4, aten_s0100.g62, aten_s0619.g1, aten_s0343.g9	astr_s0146.g0011	mcac_s1317.g0001, mcac_s0193.g0007	meff_s0091.g0034, meff_s0039.g0085, meff_s0879.g0001, meff_s0409.g0021
HOG0004432	adig_s0061.g20	XP_029199611.1, XP_029208592.1, XP_029208661.1	aten_s0004.g74, aten_s0150.g2, aten_s0069.g47	astr_s0283.g0005, astr_s0117.g0041	mcac_s0564.g0004	meff_s0122.g0043
HOG0004433	adig_s0061.g26	XP_029206152.1	aten_s0532.g2	astr_s0055.g0042	mcac_s0113.g0034	meff_s0075.g0040, meff_s0345.g0001
HOG0004436	adig_s0287.g5, adig_s0287.g7	XP_029213638.1, XP_029212109.1, XP_029212117.1	aten_s0089.g37, aten_s0089.g39	astr_s0044.g0099	mcac_s0160.g0027, mcac_s0160.g0030	meff_s0014.g0079, meff_s0014.g0077
HOG0004437	adig_s0145.g43, adig_s0145.g44, adig_s0145.g42	XP_029186160.1, XP_029186158.1	aten_s0027.g94, aten_s0027.g95, aten_s0027.g93	astr_s0058.g0010	mcac_s0283.g0019, mcac_s0283.g0020	meff_s0075.g0023, meff_s0075.g0022
HOG0004438	adig_s0012.g43	XP_029203110.1	aten_s0043.g48	astr_s0004.g0078	mcac_s0004.g0003	meff_s0984.g0002
HOG0004439	adig_s0012.g23	XP_029203106.1	aten_s0043.g65	astr_s0255.g0022	mcac_s0416.g0006	meff_s0453.g0015
HOG0004440	adig_s0018.g108	XP_029180809.1, XP_029206609.1	aten_s0234.g21, aten_s0045.g55		mcac_s0400.g0024, mcac_s0249.g0007, mcac_s0148.g0010, mcac_s0022.g0004	meff_s0184.g0053, meff_s0214.g0008, meff_s0231.g0017, meff_s0328.g0023, meff_s0319.g0031
HOG0004442	adig_s0001.g129, adig_s0001.g130	XP_029188129.1, XP_029188128.1	aten_s0306.g13, aten_s0306.g12	astr_s0004.g0213, astr_s1401.g0001, astr_s0004.g0212	mcac_s0374.g0027, mcac_s0374.g0028	meff_s0067.g0098, meff_s0067.g0097
HOG0004443	adig_s0001.g171	XP_029188186.1	aten_s0035.g20	astr_s0004.g0259	mcac_s0189.g0020	meff_s0067.g0050
HOG0004444	adig_s0001.g170	XP_029188185.1	aten_s0035.g22	astr_s0004.g0257	mcac_s0189.g0017	meff_s0067.g0052
HOG0004448	adig_s0500.g3, adig_s0100.g65, adig_s0100.g64, adig_s0100.g68	XP_029197743.1, XP_029197746.1, XP_029197705.1	aten_s0044.g35	astr_s0209.g0021	mcac_s0453.g0008, mcac_s1595.g0001, mcac_s1030.g0003	meff_s0454.g0012, meff_s0655.g0008
HOG0004449	adig_s0010.g73	XP_029202113.1	aten_s0047.g132	astr_s0021.g0075, astr_s0021.g0076, astr_s0021.g0080	mcac_s0045.g0098, mcac_s0045.g0099	meff_s0107.g0034, meff_s0107.g0035
HOG0004450				astr_s0662.g0002
HOG0004452	adig_s0179.g31, adig_s0179.g30, adig_s0179.g29	XP_029205282.1	aten_s0104.g35	astr_s0026.g0117	mcac_s0069.g0008, mcac_s0069.g0009, mcac_s0069.g0007	meff_s0371.g0001, meff_s0371.g0002, meff_s0371.g0003, meff_s0184.g0001
HOG0004456	adig_s0009.g75, adig_s0009.g74	XP_029191961.1, XP_029202128.1	aten_s0210.g17, aten_s0210.g18, aten_s0210.g16	astr_s0115.g0041
HOG0004459	adig_s0144.g23	XP_029189642.1	aten_s0052.g84	astr_s0057.g0034, astr_s0122.g0057	mcac_s0302.g0027, mcac_s0302.g0024, mcac_s0328.g0012, mcac_s0005.g0011	meff_s0197.g0004, meff_s0197.g0003, meff_s0013.g0122
HOG0004461	adig_s0078.g70, adig_s0078.g71	XP_029189398.1, XP_029189397.1	aten_s0079.g73, aten_s0079.g74	astr_s0019.g0190	mcac_s0172.g0024, mcac_s0172.g0025, mcac_s0172.g0026	meff_s0004.g0100, meff_s0004.g0101, meff_s0004.g0102
HOG0004465	adig_s0114.g44	XP_029180426.1	aten_s0151.g40	astr_s0072.g0029	mcac_s0196.g0024	meff_s0110.g0017
HOG0004466	adig_s0114.g43	XP_029210491.1	aten_s0151.g39	astr_s0072.g0030	mcac_s0196.g0023	meff_s0110.g0016
HOG0004468	adig_s0034.g54, adig_s0034.g59	XP_029205377.1, XP_029205362.1	aten_s0121.g5, aten_s0261.g2	astr_s0010.g0223, astr_s0010.g0220	mcac_s0372.g0027, mcac_s0521.g0001	meff_s2430.g0001, meff_s0099.g0004
HOG0004470	adig_s0046.g135, adig_s0046.g136, adig_s0046.g137	XP_029193265.1, XP_029193254.1	aten_s0110.g38, aten_s0110.g37	astr_s0009.g0166	mcac_s0217.g0015, mcac_s0217.g0014	meff_s0996.g0003, meff_s0025.g0023, meff_s0025.g0022
HOG0004473	adig_s0106.g61, adig_s0106.g60	XP_029199991.1, XP_029200027.1, XP_029199993.1	aten_s0161.g15	astr_s0071.g0069, astr_s0477.g0002	mcac_s0164.g0007, mcac_s2821.g0001, mcac_s0164.g0006	meff_s0048.g0007, meff_s0048.g0006
HOG0004474				astr_s0071.g0037	mcac_s0473.g0011	meff_s0048.g0033
HOG0004475	adig_s0106.g85	XP_029184214.1	aten_s0161.g39	astr_s0071.g0039	mcac_s0473.g0010	meff_s0048.g0032
HOG0004476	adig_s0007.g96	XP_029188939.1	aten_s0086.g15	astr_s0125.g0030	mcac_s0188.g0015	meff_s0896.g0003
HOG0004477	adig_s0002.g35	XP_029213279.1	aten_s0207.g12	astr_s0316.g0007	mcac_s0078.g0032	meff_s0136.g0032
HOG0004484	adig_s0181.g92, adig_s0181.g93, adig_s0181.g91	XP_029179419.1, XP_029179411.1, XP_029179414.1	aten_s0096.g125, aten_s0096.g126		mcac_s0304.g0012, mcac_s0020.g0008	meff_s0186.g0047, meff_s0186.g0048, meff_s0161.g0041, meff_s0116.g0068
HOG0004486	adig_s0006.g25, adig_s0006.g24, adig_s0006.g23	XP_029196900.1	aten_s0241.g38	astr_s0042.g0094, astr_s0064.g0005	mcac_s0150.g0029, mcac_s0150.g0027	meff_s0146.g0006, meff_s0146.g0007
HOG0004487	adig_s0006.g59, adig_s0006.g56, adig_s0006.g58	XP_029196893.1, XP_029199101.1, XP_029196904.1	aten_s0312.g2, aten_s0312.g1, aten_s0241.g8, aten_s0241.g9	astr_s0042.g0119	mcac_s0410.g0009	meff_s0361.g0017
HOG0004488	adig_s0006.g271, adig_s0006.g265	XP_029190237.1, XP_029190231.1	aten_s0076.g28, aten_s0076.g34	astr_s0027.g0081, astr_s0027.g0088	mcac_s0554.g0017, mcac_s0554.g0006	meff_s0218.g0029, meff_s0218.g0043
HOG0004489	adig_s0006.g303, adig_s0006.g304, adig_s0006.g306, adig_s0006.g302, adig_s0006.g301	XP_029199755.1, XP_029199754.1, XP_029199752.1, XP_029190240.1, XP_029199751.1	aten_s0054.g34, aten_s0054.g35, aten_s0054.g38, aten_s0054.g39
HOG0004494	adig_s0120.g9, adig_s0120.g10	XP_029191285.1	aten_s0015.g120	astr_s0010.g0067	mcac_s0016.g0014	meff_s0568.g0008
HOG0004495	adig_s0120.g36, adig_s0120.g34, adig_s0120.g35, adig_s0120.g37	XP_029191165.1	aten_s0015.g96, aten_s0015.g95, aten_s0015.g97, aten_s0015.g94, aten_s0015.g93	astr_s0010.g0092	mcac_s0016.g0042	meff_s0092.g0024
HOG0004496	adig_s0120.g38, adig_s0120.g39	XP_029191244.1	aten_s0015.g92, aten_s0015.g90	astr_s0010.g0093	mcac_s0016.g0046, mcac_s0016.g0047	meff_s1583.g0003, meff_s0092.g0027, meff_s1583.g0002, meff_s0092.g0028
HOG0004497	adig_s0107.g67	XP_029205859.1	aten_s0053.g8		mcac_s0342.g0005	meff_s0367.g0019
HOG0004498	adig_s0107.g66	XP_029205858.1	aten_s0053.g9	astr_s0190.g0036	mcac_s0342.g0006, mcac_s0342.g0009	meff_s0367.g0016
HOG0004499	adig_s0033.g31	XP_029211202.1	aten_s0434.g4, aten_s0292.g2	astr_s0032.g0180	mcac_s0615.g0006, mcac_s0598.g0008, mcac_s0190.g0004, mcac_s0302.g0012	meff_s0027.g0017, meff_s0163.g0024, meff_s0388.g0004, meff_s0319.g0043, meff_s0231.g0032
HOG0004501	adig_s0258.g6	XP_029212220.1	aten_s0123.g34	astr_s0121.g0011	mcac_s0068.g0051	meff_s0591.g0002
HOG0004502	adig_s0258.g7	XP_029212180.1	aten_s0123.g33	astr_s0121.g0010	mcac_s0068.g0050	meff_s0591.g0003
HOG0004504	adig_s0005.g394	XP_029186125.1	aten_s0075.g46	astr_s0007.g0085	mcac_s0039.g0026	meff_s0024.g0033
HOG0004505	adig_s0005.g393	XP_029186124.1	aten_s0075.g47	astr_s0007.g0084	mcac_s0039.g0027	meff_s0024.g0034
HOG0004508					mcac_s0009.g0057	meff_s0001.g0151
HOG0004509				astr_s1217.g0001, astr_s0106.g0041, astr_s0106.g0039
HOG0004510	adig_s0073.g14	XP_029187877.1	aten_s0007.g18	astr_s0106.g0038
HOG0004511	adig_s0073.g126, adig_s0073.g125, adig_s0073.g122	XP_029192436.1, XP_029192367.1	aten_s0007.g122, aten_s0007.g121, aten_s0007.g119	astr_s0114.g0040
HOG0004512					mcac_s0516.g0003, mcac_s0516.g0001	meff_s0091.g0002
HOG0004516	adig_s0162.g9	XP_029180952.1	aten_s0279.g18	astr_s0065.g0096	mcac_s0096.g0041	meff_s0138.g0021
HOG0004517	adig_s0162.g10	XP_029180951.1	aten_s0279.g19	astr_s0065.g0097	mcac_s0096.g0042	meff_s0138.g0022
HOG0004518				astr_s0214.g0019	mcac_s0010.g0041, mcac_s0010.g0042	meff_s0355.g0005, meff_s0355.g0006
HOG0004519	adig_s0025.g140, adig_s0025.g127	XP_029202688.1, XP_029211348.1	aten_s0055.g49
HOG0004522	adig_s0101.g101	XP_029193656.1	aten_s0002.g82	astr_s0001.g0251	mcac_s0143.g0061	meff_s0029.g0002
HOG0004550				astr_s0021.g0025	mcac_s0178.g0020	meff_s0050.g0030
HOG0004557				astr_s0061.g0002, astr_s0005.g0145, astr_s0068.g0059, astr_s0006.g0187, astr_s0046.g0037, astr_s0021.g0208, astr_s0267.g0003, astr_s0122.g0030, astr_s0129.g0060	mcac_s0442.g0002, mcac_s0003.g0002	meff_s0324.g0060, meff_s0194.g0011, meff_s0324.g0059
HOG0004558				astr_s0065.g0071, astr_s0065.g0069, astr_s0065.g0073, astr_s0065.g0070, astr_s0065.g0072	mcac_s0324.g0020, mcac_s0324.g0019	meff_s0537.g0005, meff_s0537.g0003, meff_s0537.g0007, meff_s0537.g0006
HOG0004559				astr_s0121.g0049, astr_s0083.g0012, astr_s0083.g0010	mcac_s0030.g0073, mcac_s0030.g0074, mcac_s0030.g0075, mcac_s0030.g0071, mcac_s0030.g0072, mcac_s0267.g0019	meff_s0472.g0002, meff_s0198.g0047, meff_s1940.g0001, meff_s0472.g0001, meff_s0472.g0014
HOG0004564				astr_s0171.g0016, astr_s0064.g0034, astr_s0176.g0010, astr_s0064.g0033, astr_s0040.g0079, astr_s0163.g0031, astr_s0030.g0089	mcac_s0964.g0001, mcac_s1490.g0003, mcac_s0950.g0002, mcac_s0171.g0058	meff_s0551.g0003, meff_s0330.g0010, meff_s0342.g0027
HOG0004565				astr_s0032.g0064	mcac_s0690.g0007	meff_s2405.g0001
HOG0004570					mcac_s0359.g0034	meff_s0119.g0045, meff_s0006.g0057
HOG0004576					mcac_s0688.g0004, mcac_s0027.g0008, mcac_s0643.g0005, mcac_s0027.g0060	meff_s0224.g0015
HOG0004579					mcac_s0157.g0023, mcac_s0157.g0026, mcac_s0157.g0024, mcac_s0157.g0029, mcac_s0169.g0039	meff_s0037.g0045, meff_s0037.g0060, meff_s0037.g0046
HOG0004580					mcac_s0250.g0007, mcac_s0250.g0008	meff_s0151.g0044
HOG0004586	adig_s0251.g16, adig_s0251.g17, adig_s0074.g6, adig_s0116.g43, adig_s0116.g45	XP_029210105.1, XP_029190903.1	aten_s0004.g97, aten_s0077.g34	astr_s0020.g0066	mcac_s0138.g0003	meff_s0506.g0015
HOG0004588	adig_s0027.g153	XP_029195014.1	aten_s0197.g40
HOG0004589				astr_s0014.g0350	mcac_s0062.g0079	meff_s0001.g0061
HOG0004590				astr_s0028.g0194
HOG0004591	adig_s0027.g195, adig_s0027.g197	XP_029188289.1, XP_029183252.1, XP_029188287.1	aten_s0141.g27	astr_s0259.g0002	mcac_s0168.g0021, mcac_s0168.g0022	meff_s0106.g0056, meff_s0106.g0054
HOG0004592	adig_s0050.g17	XP_029186888.1	aten_s0027.g44	astr_s0058.g0061	mcac_s2374.g0001, mcac_s0335.g0008, mcac_s0043.g0065	meff_s0293.g0033, meff_s0152.g0012
HOG0004593	adig_s0076.g20, adig_s0076.g18	XP_029214512.1	aten_s0215.g16		mcac_s0176.g0017	meff_s0049.g0037
HOG0004594				astr_s0018.g0136	mcac_s0499.g0019	meff_s0459.g0008
HOG0004596	adig_s0076.g28	XP_029214506.1	aten_s0215.g28	astr_s0018.g0145, astr_s0018.g0146	mcac_s0176.g0027	meff_s0049.g0028
HOG0004597	adig_s0076.g95, adig_s0057.g19	XP_029203573.1, XP_029210695.1, XP_029204091.1	aten_s0646.g1		mcac_s3540.g0001, mcac_s0096.g0055, mcac_s0180.g0002, mcac_s0588.g0014, mcac_s0282.g0042	meff_s0061.g0028, meff_s2024.g0002
HOG0004598	adig_s0076.g104	XP_029209939.1	aten_s0064.g13
HOG0004601	adig_s0076.g112	XP_029187763.1, XP_029199514.1	aten_s0116.g2	astr_s0353.g0003, astr_s0077.g0050, astr_s0050.g0092, astr_s0169.g0027, astr_s0055.g0015, astr_s0110.g0033, astr_s0238.g0029	mcac_s0482.g0011	meff_s0186.g0026
HOG0004603	adig_s0211.g1, adig_s0211.g5, adig_s0211.g6, adig_s0211.g4	XP_029185631.1, XP_029209451.1, XP_029209450.1	aten_s0066.g4, aten_s0066.g5		mcac_s0008.g0008	meff_s0421.g0014, meff_s0421.g0013
HOG0004610	adig_s0169.g13, adig_s0066.g67, adig_s0390.g1	XP_029187298.1	aten_s0214.g18, aten_s0478.g5
HOG0004611	adig_s0390.g2, adig_s0103.g37	XP_029190119.1, XP_029185667.1	aten_s0121.g1	astr_s0098.g0041
HOG0004619	adig_s0308.g6	XP_029204933.1, XP_029208705.1	aten_s0334.g7, aten_s0101.g33, aten_s0703.g1	astr_s0011.g0280	mcac_s0703.g0006, mcac_s0095.g0043	meff_s0016.g0008, meff_s0603.g0012, meff_s0323.g0007, meff_s0134.g0024
HOG0004624	adig_s0086.g21, adig_s0132.g69, adig_s0369.g1, adig_s0210.g6, adig_s0432.g1, adig_s0123.g18, adig_s0316.g1, adig_s0090.g29, adig_s0090.g35	XP_029188269.1, XP_029186472.1, XP_029184135.1	aten_s0179.g23
HOG0004627	adig_s0057.g54	XP_029190906.1	aten_s0077.g18	astr_s0105.g0040, astr_s0105.g0043	mcac_s2900.g0001, mcac_s0228.g0021	meff_s0130.g0024, meff_s0130.g0023
HOG0004629	adig_s0081.g38	XP_029194557.1	aten_s0046.g94	astr_s0293.g0009	mcac_s0246.g0029, mcac_s1070.g0001, mcac_s0246.g0031, mcac_s0197.g0004, mcac_s0197.g0003	meff_s0525.g0003, meff_s0426.g0021, meff_s0309.g0002, meff_s0309.g0001
HOG0004631	adig_s0011.g14	XP_029201276.1	aten_s0465.g3	astr_s0148.g0065	mcac_s0200.g0006, mcac_s0023.g0035, mcac_s0275.g0010, mcac_s0231.g0003, mcac_s0244.g0015, mcac_s0358.g0020, mcac_s0490.g0003	meff_s0007.g0007
HOG0004633	adig_s0267.g1, adig_s0267.g2, adig_s0174.g2	XP_029209700.1	aten_s0323.g18, aten_s0323.g19, aten_s0003.g234	astr_s0033.g0132	mcac_s0850.g0004, mcac_s0850.g0006, mcac_s0567.g0029	meff_s0158.g0012
HOG0004637	adig_s0091.g4, adig_s0091.g2	XP_029192239.1, XP_029192237.1, XP_029192235.1	aten_s0775.g2	astr_s0009.g0291	mcac_s0011.g0009, mcac_s0778.g0004	meff_s4752.g0001, meff_s0546.g0002, meff_s0546.g0005
HOG0004638	adig_s0091.g68, adig_s0091.g69	XP_029200572.1, XP_029200569.1	aten_s0122.g43, aten_s0122.g44	astr_s0012.g0008	mcac_s0059.g0007, mcac_s0059.g0021	meff_s0112.g0036
HOG0004643	adig_s0097.g12, adig_s0097.g11, adig_s0097.g10	XP_029212363.1, XP_029212372.1	aten_s0117.g8, aten_s0117.g5	astr_s0067.g0006, astr_s0067.g0007	mcac_s0294.g0038, mcac_s0196.g0030	meff_s0001.g0017, meff_s0110.g0022
HOG0004644	adig_s0097.g16, adig_s0097.g15	XP_029212381.1, XP_029212353.1	aten_s0117.g2	astr_s0015.g0034	mcac_s0653.g0008, mcac_s0074.g0006	meff_s0148.g0004, meff_s0148.g0003, meff_s0125.g0022
HOG0004646	adig_s0023.g34, adig_s0023.g32	XP_029211456.1, XP_029211446.1, XP_029211492.1, XP_029211490.1, XP_029211466.1	aten_s0023.g75, aten_s0075.g103	astr_s0193.g0009	mcac_s0215.g0012	meff_s0003.g0125
HOG0004649	adig_s0056.g71	XP_029211156.1, XP_029183486.1	aten_s0095.g13, aten_s0021.g24	astr_s0062.g0047, astr_s0332.g0011	mcac_s0201.g0032	meff_s0050.g0084, meff_s0048.g0058
HOG0004650	adig_s0208.g6	XP_029186055.1, XP_029185965.1, XP_029192075.1	aten_s0004.g79, aten_s0165.g29	astr_s0097.g0114	mcac_s0194.g0113, mcac_s0010.g0055	meff_s0020.g0161
HOG0004652	adig_s0042.g30, adig_s0042.g31	XP_029206919.1, XP_029206911.1	aten_s0074.g65, aten_s0074.g64	astr_s0067.g0094	mcac_s0165.g0006, mcac_s0165.g0005	meff_s0041.g0038, meff_s0041.g0037, meff_s0041.g0036
HOG0004654	adig_s0205.g26, adig_s0205.g24, adig_s0205.g25	XP_029201763.1, XP_029201789.1	aten_s0124.g13, aten_s0124.g11, aten_s0124.g12	astr_s0084.g0029, astr_s0084.g0030	mcac_s0163.g0089	meff_s0294.g0026, meff_s0294.g0025
HOG0004657	adig_s0156.g41	XP_029209365.1	aten_s0152.g19	astr_s0016.g0123, astr_s0016.g0121	mcac_s1050.g0001, mcac_s0879.g0006, mcac_s0879.g0005, mcac_s1050.g0002	meff_s0020.g0111, meff_s0020.g0110
HOG0004658					mcac_s0050.g0012	meff_s0225.g0013, meff_s0225.g0012
HOG0004659	adig_s0168.g22	XP_029203307.1	aten_s0433.g3	astr_s0011.g0257, astr_s0011.g0253	mcac_s2931.g0001, mcac_s0050.g0011	meff_s0225.g0015
HOG0004660	adig_s0283.g1	XP_029205504.1, XP_029182497.1	aten_s0134.g1, aten_s0287.g20, aten_s0134.g2, aten_s0287.g21	astr_s0047.g0140, astr_s0048.g0001, astr_s0047.g0138
HOG0004661	adig_s0019.g242, adig_s0328.g1, adig_s0040.g82	XP_029206498.1	aten_s0209.g13, aten_s0947.g1	astr_s0052.g0019	mcac_s0136.g0041	meff_s0440.g0008, meff_s0028.g0039
HOG0004663	adig_s0125.g73	XP_029191084.1	aten_s0004.g55	astr_s0054.g0086, astr_s0054.g0080, astr_s0054.g0088, astr_s0054.g0091	mcac_s0116.g0004, mcac_s0304.g0033	meff_s0018.g0037, meff_s0018.g0036, meff_s0186.g0025
HOG0004664	adig_s0118.g125	XP_029199847.1	aten_s1302.g2	astr_s0053.g0091	mcac_s0043.g0054	meff_s0047.g0038
HOG0004666	adig_s0038.g73	XP_029189007.1	aten_s0008.g72	astr_s0017.g0012	mcac_s0141.g0013	meff_s0166.g0019
HOG0004667	adig_s0003.g52, adig_s0692.g1, adig_s0003.g46	XP_029185859.1, XP_029185914.1	aten_s0127.g39, aten_s0127.g32	astr_s0032.g0023	mcac_s1117.g0002, mcac_s0070.g0038	meff_s0063.g0064, meff_s0063.g0054
HOG0004668	adig_s0003.g53, adig_s0692.g2	XP_029185890.1, XP_029185857.1	aten_s0127.g40, aten_s0127.g41
HOG0004669				astr_s0032.g0022	mcac_s0168.g0020	meff_s0106.g0057
HOG0004670					mcac_s0278.g0022	meff_s0216.g0013
HOG0004673	adig_s0169.g6	XP_029209467.1, XP_029181742.1, XP_029207837.1, XP_029209921.1	aten_s0066.g3, aten_s0220.g22, aten_s0611.g1	astr_s0124.g0029	mcac_s0045.g0010, mcac_s2696.g0001	meff_s0062.g0042
HOG0004689				astr_s0084.g0035
HOG0004691	adig_s0039.g36, adig_s0039.g35, adig_s0039.g34	XP_029206237.1, XP_029182498.1	aten_s0058.g101, aten_s0058.g103		mcac_s0493.g0017	meff_s1227.g0001, meff_s0362.g0040
HOG0004692	adig_s0039.g38	XP_029206223.1	aten_s0058.g105	astr_s0115.g0057	mcac_s0599.g0003, mcac_s0599.g0002	meff_s0211.g0062
HOG0004695	adig_s0345.g1	XP_029182258.1	aten_s0462.g1	astr_s0010.g0293, astr_s0037.g0007	mcac_s0041.g0092, mcac_s0041.g0093, mcac_s0047.g0016	meff_s0031.g0043, meff_s0031.g0041, meff_s0172.g0047
HOG0004696	adig_s0126.g58	XP_029179561.1	aten_s0021.g109	astr_s0059.g0129	mcac_s0303.g0002, mcac_s1198.g0002, mcac_s1426.g0002, mcac_s0303.g0001, mcac_s0818.g0004, mcac_s0001.g0046, mcac_s0001.g0047	meff_s0013.g0033
HOG0004701	adig_s0030.g109, adig_s0145.g105	XP_029210314.1	aten_s0095.g11, aten_s0111.g59, aten_s0111.g61, aten_s0111.g60	astr_s0070.g0003	mcac_s0130.g0034	meff_s0688.g0003, meff_s0840.g0001
HOG0004705				astr_s0061.g0077
HOG0004706	adig_s0030.g260	XP_029195536.1	aten_s0259.g14	astr_s0006.g0055	mcac_s0084.g0005	meff_s0438.g0008
HOG0004708	adig_s0185.g15	XP_029201050.1	aten_s0003.g168	astr_s0226.g0029	mcac_s0755.g0010	meff_s0115.g0022
HOG0004709	adig_s0013.g87	XP_029197453.1	aten_s0010.g178		mcac_s0044.g0063	meff_s0192.g0033
HOG0004710	adig_s0013.g99	XP_029197195.1	aten_s0010.g168	astr_s0068.g0012	mcac_s0044.g0047, mcac_s0044.g0046, mcac_s0044.g0044	meff_s0192.g0020, meff_s0192.g0019, meff_s0192.g0018
HOG0004711	adig_s0054.g95, adig_s0054.g94, adig_s0054.g96	XP_029198501.1, XP_029198532.1, XP_029198499.1	aten_s0269.g26, aten_s0269.g25, aten_s0269.g27	astr_s0031.g0157	mcac_s0125.g0010	meff_s0014.g0041
HOG0004714	adig_s0073.g177, adig_s0075.g94, adig_s0073.g178	XP_029198432.1	aten_s0007.g166, aten_s0636.g5	astr_s0205.g0025	mcac_s0080.g0001, mcac_s0312.g0037	meff_s0244.g0001, meff_s1644.g0001, meff_s0259.g0036
HOG0004715	adig_s0075.g197, adig_s0075.g196, adig_s0075.g187	XP_029211727.1, XP_029211658.1, XP_029211728.1, XP_029202459.1	aten_s0112.g62, aten_s0112.g67, aten_s0112.g69, aten_s0112.g60		mcac_s0233.g0023	meff_s0306.g0016
HOG0004716	adig_s0075.g193, adig_s0075.g192, adig_s0075.g194	XP_029211742.1, XP_029211741.1, XP_029210389.1	aten_s0112.g65		mcac_s0696.g0013, mcac_s0062.g0003	meff_s0001.g0132, meff_s1016.g0002, meff_s1016.g0003
HOG0004717	adig_s0014.g34	XP_029207823.1	aten_s0128.g37	astr_s0015.g0074	mcac_s0067.g0134	meff_s0012.g0144
HOG0004719	adig_s0014.g63, adig_s0014.g62, adig_s0014.g64	XP_029213551.1	aten_s0057.g41, aten_s0057.g42	astr_s0015.g0052, astr_s0015.g0053	mcac_s0067.g0110, mcac_s0067.g0109	meff_s0012.g0118, meff_s0012.g0116
HOG0004720	adig_s0014.g164	XP_029184592.1	aten_s0075.g83	astr_s0007.g0132	mcac_s0039.g0068	meff_s0024.g0078
HOG0004722	adig_s0012.g1, adig_s0129.g20	XP_029180364.1	aten_s0166.g40, aten_s0166.g36, aten_s0166.g37, aten_s0166.g34, aten_s0236.g1, aten_s0851.g2	astr_s0224.g0032	mcac_s0580.g0002	meff_s1174.g0003
HOG0004723	adig_s0004.g43	XP_029199487.1	aten_s0257.g26	astr_s0023.g0107	mcac_s0152.g0012, mcac_s0152.g0011, mcac_s0152.g0009, mcac_s0152.g0008	meff_s0628.g0011, meff_s0430.g0001
HOG0004724	adig_s0051.g75	XP_029179631.1	aten_s0025.g39	astr_s0047.g0133	mcac_s0270.g0023	meff_s0276.g0017
HOG0004726	adig_s0004.g211, adig_s0709.g1	XP_029202090.1, XP_029192053.1	aten_s0010.g8, aten_s0113.g48, aten_s0003.g273, aten_s0325.g3		mcac_s0056.g0048, mcac_s1058.g0003	meff_s0400.g0020
HOG0004727	adig_s0004.g257	XP_029199644.1	aten_s0087.g20	astr_s0008.g0059	mcac_s0284.g0010, mcac_s0284.g0009	meff_s0064.g0026, meff_s0064.g0025, meff_s0064.g0028, meff_s0064.g0027
HOG0004734	adig_s0150.g43	XP_029185369.1	aten_s0342.g5, aten_s0342.g4	astr_s0118.g0008, astr_s0118.g0010, astr_s0118.g0012, astr_s0118.g0007	mcac_s0211.g0012	meff_s0536.g0002
HOG0004735	adig_s0207.g18, adig_s0207.g16, adig_s0207.g17	XP_029208969.1, XP_029209039.1	aten_s0172.g26, aten_s0172.g25	astr_s0002.g0196	mcac_s0008.g0119, mcac_s0008.g0118, mcac_s0008.g0120	meff_s0016.g0077
HOG0004739	adig_s0007.g6	XP_029182091.1	aten_s0256.g19
HOG0004743	adig_s0239.g5	XP_029206775.1	aten_s0029.g109	astr_s0115.g0049	mcac_s0080.g0026	meff_s0268.g0024
HOG0004744	adig_s0139.g44, adig_s0139.g45	XP_029208744.1	aten_s0101.g28, aten_s0101.g27	astr_s0765.g0001, astr_s0025.g0034, astr_s0552.g0001	mcac_s0263.g0011	meff_s0072.g0022, meff_s2329.g0001, meff_s0719.g0001
HOG0004749	adig_s0111.g47, adig_s0018.g32	XP_029206730.1, XP_029182879.1	aten_s0202.g5, aten_s0034.g62	astr_s0014.g0055, astr_s0093.g0045	mcac_s0114.g0020, mcac_s0012.g0079	meff_s0236.g0047, meff_s0238.g0008
HOG0004751	adig_s0019.g147	XP_029196396.1	aten_s0028.g51	astr_s0052.g0090	mcac_s0011.g0106	meff_s0039.g0065
HOG0004752				astr_s0066.g0112, astr_s0198.g0037
HOG0004753	adig_s0019.g175, adig_s0019.g173	XP_029190291.1, XP_029190292.1, XP_029190288.1	aten_s0028.g28, aten_s0028.g27	astr_s0037.g0042, astr_s0037.g0043	mcac_s0307.g0030	meff_s0095.g0023, meff_s0154.g0014
HOG0004757	adig_s0017.g19, adig_s0017.g23, adig_s0017.g20, adig_s0017.g22	XP_029212644.1, XP_029212641.1, XP_029212643.1	aten_s0061.g30, aten_s0061.g31	astr_s0130.g0062	mcac_s0336.g0004	meff_s0007.g0061
HOG0004758	adig_s0098.g105	XP_029189907.1	aten_s0135.g10
HOG0004759				astr_s0011.g0112	mcac_s0037.g0032	meff_s0073.g0006, meff_s0073.g0010
HOG0004760				astr_s0011.g0109, astr_s0666.g0001	mcac_s0005.g0121	meff_s0073.g0012
HOG0004761	adig_s0060.g81	XP_029206618.1, XP_029203263.1, XP_029181689.1	aten_s0348.g2	astr_s0131.g0068, astr_s0036.g0149, astr_s0060.g0027, astr_s0095.g0017, astr_s0066.g0074	mcac_s1049.g0002	meff_s0340.g0003
HOG0004763	adig_s0008.g10	XP_029208413.1	aten_s0071.g41	astr_s0035.g0068	mcac_s0066.g0031	meff_s1486.g0001
HOG0004767	adig_s0218.g17, adig_s0218.g18, adig_s0218.g16	XP_029200396.1, XP_029200383.1	aten_s0034.g27, aten_s0034.g28	astr_s0043.g0200, astr_s0043.g0191, astr_s0043.g0193	mcac_s0047.g0033	meff_s0179.g0030
HOG0004768	adig_s0020.g69	XP_029205269.1	aten_s0017.g95	astr_s0033.g0027
HOG0004769	adig_s0100.g35	XP_029202807.1	aten_s0044.g64	astr_s0165.g0030	mcac_s0670.g0006	meff_s0477.g0008
HOG0004771	adig_s0020.g71	XP_029205908.1	aten_s0017.g96	astr_s0033.g0028, astr_s0033.g0029, astr_s0033.g0030	mcac_s0061.g0044	meff_s0019.g0080
HOG0004772	adig_s0020.g154, adig_s0020.g153	XP_029207088.1, XP_029207086.1	aten_s0314.g8, aten_s0314.g9	astr_s0033.g0114, astr_s0033.g0113	mcac_s0157.g0015	meff_s0211.g0038, meff_s0211.g0039
HOG0004774	adig_s0024.g107	XP_029204143.1	aten_s0295.g18	astr_s0010.g0013
HOG0004775	adig_s0024.g106	XP_029204157.1	aten_s0295.g17	astr_s0010.g0012	mcac_s0294.g0031	meff_s0315.g0031, meff_s0001.g0022
HOG0004780	adig_s0059.g65	XP_029181502.1	aten_s0029.g181, aten_s0029.g180	astr_s0056.g0076, astr_s0056.g0077, astr_s0056.g0079	mcac_s0667.g0010, mcac_s0082.g0002, mcac_s0667.g0011	meff_s0051.g0064
HOG0004781	adig_s0145.g91	XP_029186219.1	aten_s0075.g17		mcac_s0039.g0005	meff_s0024.g0013
HOG0004784	adig_s0145.g110, adig_s0145.g109	XP_029210315.1, XP_029210313.1	aten_s0076.g12, aten_s0111.g55		mcac_s0205.g0011	meff_s0543.g0018, meff_s0543.g0017, meff_s0543.g0009
HOG0004785	adig_s0012.g49	XP_029182152.1	aten_s0043.g41	astr_s0004.g0083	mcac_s0004.g0013	meff_s0003.g0014
HOG0004787	adig_s0012.g136	XP_029189310.1	aten_s0275.g20	astr_s0086.g0001, astr_s0159.g0046, astr_s0086.g0005, astr_s0159.g0042	mcac_s1419.g0003, mcac_s0105.g0035	meff_s0481.g0009, meff_s0481.g0010, meff_s0481.g0011
HOG0004788	adig_s0012.g214	XP_029189345.1	aten_s0206.g26	astr_s0160.g0075, astr_s0070.g0029, astr_s0160.g0077	mcac_s0678.g0008, mcac_s0542.g0002, mcac_s0011.g0087, mcac_s0542.g0004	meff_s0055.g0068, meff_s0039.g0083, meff_s0039.g0086
HOG0004790	adig_s0018.g49, adig_s0112.g23, adig_s0018.g104	XP_029183953.1, XP_029211653.1, XP_029190239.1	aten_s0248.g6	astr_s0203.g0024, astr_s0162.g0024, astr_s0043.g0147, astr_s0217.g0015	mcac_s0647.g0005	meff_s0556.g0001
HOG0004792	adig_s0184.g14, adig_s0184.g13	XP_029181898.1, XP_029181887.1	aten_s0088.g15, aten_s0088.g16	astr_s1071.g0001, astr_s0240.g0002, astr_s0240.g0003	mcac_s2328.g0001, mcac_s0032.g0009	meff_s0246.g0009
HOG0004795	adig_s0062.g72, adig_s0062.g73	XP_029213734.1	aten_s0040.g70	astr_s0013.g0202	mcac_s0329.g0032	meff_s0216.g0053
HOG0004796	adig_s0062.g96, adig_s0062.g89	XP_029213335.1, XP_029213139.1	aten_s0040.g38, aten_s0040.g44, aten_s0040.g51	astr_s0013.g0224	mcac_s0329.g0007, mcac_s0329.g0008	meff_s0216.g0021, meff_s0216.g0032
HOG0004797	adig_s0062.g98, adig_s0062.g99	XP_029213322.1	aten_s0040.g42, aten_s0040.g35	astr_s0013.g0227	mcac_s0329.g0005, mcac_s0329.g0002	meff_s0216.g0023, meff_s0216.g0026, meff_s0216.g0025
HOG0004798	adig_s0163.g31	XP_029185456.1, XP_029184352.1	aten_s0002.g21, aten_s0002.g20	astr_s0001.g0194, astr_s0001.g0195	mcac_s0128.g0022, mcac_s0128.g0023	meff_s0094.g0008, meff_s0094.g0009
HOG0004799	adig_s0163.g73	XP_029190169.1	aten_s0244.g12	astr_s0001.g0160, astr_s0126.g0041, astr_s0001.g0611	mcac_s1235.g0002	meff_s0683.g0005, meff_s0049.g0041, meff_s0683.g0006, meff_s0194.g0021
HOG0004800	adig_s0003.g126, adig_s0003.g127	XP_029185743.1, XP_029185749.1, XP_029185747.1, XP_029185748.1	aten_s0006.g212, aten_s0006.g211, aten_s0006.g214, aten_s0006.g213	astr_s0032.g0160, astr_s0032.g0161
HOG0004801	adig_s0003.g178	XP_029192955.1	aten_s0006.g160, aten_s0006.g159	astr_s0060.g0076, astr_s0060.g0082, astr_s0060.g0075	mcac_s0018.g0052, mcac_s0018.g0049, mcac_s0018.g0048	meff_s0001.g0176, meff_s0001.g0178
HOG0004802	adig_s0003.g179	XP_029192859.1	aten_s0006.g158	astr_s0060.g0081, astr_s0060.g0074	mcac_s0018.g0050, mcac_s0018.g0051, mcac_s0018.g0047	meff_s0001.g0177, meff_s0001.g0179, meff_s0001.g0175, meff_s0001.g0180
HOG0004803	adig_s0003.g226, adig_s0003.g199	XP_029196968.1, XP_029192885.1	aten_s0006.g119, aten_s0006.g140	astr_s0060.g0098, astr_s0060.g0092	mcac_s0009.g0024, mcac_s0018.g0064	meff_s0203.g0030, meff_s0001.g0165
HOG0004805	adig_s0003.g202	XP_029192882.1	aten_s0006.g137	astr_s0060.g0089	mcac_s0018.g0061	meff_s0001.g0168
HOG0004806	adig_s0009.g108, adig_s0009.g102	XP_029213586.1, XP_029213591.1	aten_s0111.g22, aten_s0111.g16	astr_s0272.g0026, astr_s0343.g0008	mcac_s0010.g0091, mcac_s0010.g0074	meff_s0339.g0016, meff_s0177.g0016
HOG0004808	adig_s0078.g170, adig_s0120.g79	XP_029191297.1	aten_s0032.g1	astr_s0019.g0232	mcac_s0321.g0009, mcac_s0321.g0010, mcac_s0321.g0008	meff_s0428.g0008, meff_s1263.g0001, meff_s0428.g0009, meff_s0428.g0007
HOG0004809	adig_s0236.g6, adig_s0236.g2	XP_029206685.1, XP_029206678.1	aten_s0344.g12, aten_s0344.g10	astr_s0043.g0030	mcac_s0425.g0021, mcac_s0369.g0024, mcac_s0369.g0027	meff_s0134.g0042, meff_s0168.g0034
HOG0004810	adig_s0167.g1, adig_s0167.g3	XP_029207452.1, XP_029207453.1, XP_029207451.1	aten_s0003.g137, aten_s0003.g139, aten_s0003.g135	astr_s0280.g0024	mcac_s0054.g0105, mcac_s0415.g0001	meff_s0028.g0016
HOG0004811	adig_s0167.g4, adig_s0167.g2	XP_029207442.1, XP_029207454.1	aten_s0003.g134, aten_s0003.g136	astr_s0280.g0023	mcac_s0054.g0104, mcac_s0745.g0002, mcac_s0054.g0097	meff_s0028.g0015, meff_s0028.g0014
HOG0004813				astr_s0003.g0158	mcac_s0208.g0009, mcac_s0208.g0012	meff_s0149.g0017
HOG0004819	adig_s0016.g16	XP_029208224.1	aten_s0171.g15	astr_s0174.g0027	mcac_s0077.g0001	meff_s0006.g0197
HOG0004821	adig_s0016.g83	XP_029189166.1	aten_s0147.g6		mcac_s0206.g0030	meff_s0205.g0006
HOG0004823				astr_s0064.g0050
HOG0004825	adig_s0106.g77, adig_s0106.g79	XP_029200019.1, XP_029183929.1, XP_029182360.1, XP_029199989.1	aten_s0161.g33, aten_s0161.g35, aten_s0161.g34	astr_s0032.g0154	mcac_s0128.g0073	meff_s0570.g0007
HOG0004827	adig_s0028.g266	XP_029192034.1	aten_s0165.g27		mcac_s0242.g0004	meff_s0121.g0039
HOG0004828	adig_s0028.g257	XP_029200741.1	aten_s0083.g4	astr_s0073.g0039	mcac_s0038.g0010	meff_s0099.g0034
HOG0004835	adig_s0022.g97	XP_029212624.1, XP_029212662.1	aten_s0061.g37, aten_s0061.g36	astr_s0097.g0083	mcac_s0181.g0005, mcac_s0181.g0002, mcac_s0181.g0008	meff_s0029.g0078, meff_s0029.g0080, meff_s0029.g0073, meff_s0029.g0074
HOG0004838				astr_s0084.g0040	mcac_s0698.g0003	meff_s0104.g0029
HOG0004839	adig_s0181.g52, adig_s0181.g53	XP_029185560.1	aten_s0056.g75	astr_s0018.g0030	mcac_s0033.g0057, mcac_s0033.g0058	meff_s0026.g0085
HOG0004841	adig_s0006.g105, adig_s0006.g104	XP_029199094.1, XP_029199093.1	aten_s0230.g3, aten_s0230.g4	astr_s0042.g0159, astr_s0042.g0158	mcac_s0256.g0002, mcac_s0256.g0001	meff_s0089.g0038, meff_s0089.g0039
HOG0004844	adig_s0120.g111	XP_029202394.1	aten_s0015.g17	astr_s0010.g0179	mcac_s0016.g0134	meff_s0175.g0053
HOG0004846	adig_s0066.g7	XP_029181617.1	aten_s0100.g45	astr_s0097.g0075	mcac_s0445.g0015, mcac_s0103.g0040, mcac_s0655.g0007	meff_s1843.g0002, meff_s0015.g0051, meff_s0015.g0070, meff_s0015.g0052, meff_s0015.g0068
HOG0004853	adig_s0274.g11, adig_s0274.g10, adig_s0274.g9	XP_029200544.1, XP_029183863.1	aten_s0050.g43, aten_s0050.g42	astr_s0057.g0011	mcac_s0100.g0051	meff_s0520.g0004, meff_s0520.g0003, meff_s0520.g0001
HOG0004855	adig_s0160.g25	XP_029182926.1	aten_s0122.g18		mcac_s0080.g0031, mcac_s1249.g0002	meff_s0268.g0018
HOG0004859	adig_s0193.g15	XP_029203947.1	aten_s0017.g15		mcac_s0077.g0033	meff_s0017.g0095
HOG0004860				astr_s0128.g0046
HOG0004861				astr_s0029.g0118
HOG0004863	adig_s0031.g54	XP_029202252.1	aten_s0069.g66	astr_s0012.g0051	mcac_s0031.g0076	meff_s0037.g0028
HOG0004864	adig_s0031.g80, adig_s0031.g79, adig_s0031.g81	XP_029193159.1	aten_s0051.g15, aten_s0051.g18	astr_s0110.g0017	mcac_s0369.g0007	meff_s0323.g0004, meff_s0168.g0016
HOG0004865	adig_s0117.g46	XP_029195500.1	aten_s0011.g76	astr_s0002.g0106	mcac_s0008.g0016	meff_s0421.g0006
HOG0004867	adig_s0002.g518, adig_s0119.g26	XP_029193834.1, XP_029205063.1	aten_s0001.g220, aten_s0057.g23	astr_s0003.g0249	mcac_s0089.g0017, mcac_s0697.g0004	meff_s0131.g0015, meff_s0311.g0011, meff_s0540.g0002
HOG0004868	adig_s0002.g56, adig_s0002.g57	XP_029198106.1, XP_029198105.1	aten_s0102.g16, aten_s0102.g17	astr_s0096.g0050, astr_s0096.g0051	mcac_s0078.g0050, mcac_s0078.g0051	meff_s0136.g0048, meff_s0136.g0049
HOG0004869	adig_s0002.g450, adig_s0073.g179, adig_s0073.g180	XP_029193376.1	aten_s0636.g4	astr_s0205.g0026, astr_s0020.g0043	mcac_s0116.g0079, mcac_s0557.g0007, mcac_s0039.g0017	meff_s0365.g0012, meff_s0024.g0025
HOG0004871				astr_s0062.g0084, astr_s0062.g0075, astr_s0039.g0015, astr_s0556.g0002, astr_s0556.g0004
HOG0004872	adig_s0095.g5	XP_029198140.1	aten_s0177.g6	astr_s0266.g0006	mcac_s0302.g0003	meff_s0197.g0023
HOG0004878	adig_s0093.g31, adig_s0504.g2, adig_s0093.g22, adig_s0093.g29	XP_029204891.1, XP_029204886.1	aten_s0364.g7, aten_s0364.g4	astr_s0013.g0066	mcac_s0252.g0005	meff_s0190.g0043
HOG0004879	adig_s0005.g69, adig_s0005.g70, adig_s0005.g72	XP_029188061.1, XP_029188052.1, XP_029188107.1	aten_s0005.g209, aten_s0005.g211, aten_s0005.g210	astr_s0001.g0508	mcac_s0136.g0033	meff_s0068.g0029
HOG0004880	adig_s0063.g40, adig_s0063.g41	XP_029211878.1, XP_029211913.1	aten_s0084.g115, aten_s0084.g114	astr_s0012.g0158	mcac_s0622.g0002, mcac_s0622.g0001	meff_s0474.g0012, meff_s0474.g0013, meff_s0849.g0001
HOG0004881	adig_s0092.g17	XP_029213853.1	aten_s0233.g31	astr_s0061.g0112
HOG0004883				astr_s0061.g0113	mcac_s0041.g0014	meff_s0031.g0113
HOG0004884	adig_s0087.g15	XP_029182529.1	aten_s0040.g100	astr_s0013.g0169	mcac_s0033.g0007, mcac_s0033.g0008, mcac_s0033.g0010, mcac_s0033.g0009	meff_s0026.g0035, meff_s0026.g0036, meff_s0026.g0038, meff_s0026.g0037
HOG0004885	adig_s0101.g11, adig_s0101.g97	XP_029187057.1, XP_029193640.1	aten_s0002.g167, aten_s0002.g85	astr_s0001.g0322	mcac_s0129.g0005, mcac_s0072.g0042	meff_s0134.g0004, meff_s0215.g0035
HOG0004890	adig_s0069.g93, adig_s0069.g96	XP_029191366.1, XP_029191370.1	aten_s0062.g2, aten_s0043.g137, aten_s0043.g135, aten_s0062.g3	astr_s0047.g0016	mcac_s1849.g0001, mcac_s0029.g0049	meff_s0129.g0026
HOG0004891	adig_s0069.g152, adig_s0069.g151	XP_029205750.1, XP_029205746.1	aten_s0408.g8, aten_s0408.g7, aten_s0408.g9	astr_s0093.g0058	mcac_s0346.g0045	meff_s0614.g0008, meff_s0105.g0007
HOG0004892	adig_s0130.g39	XP_029202374.1	aten_s0247.g10	astr_s0018.g0063	mcac_s0049.g0062, mcac_s0984.g0002, mcac_s0984.g0003	meff_s0151.g0015, meff_s0151.g0016, meff_s0151.g0014, meff_s0151.g0017
HOG0004894	adig_s0124.g43, adig_s0124.g45, adig_s0124.g47	XP_029210473.1, XP_029210068.1, XP_029210066.1, XP_029210072.1	aten_s0379.g8, aten_s0170.g51, aten_s0379.g5	astr_s0006.g0058
HOG0004931				astr_s0021.g0207, astr_s0021.g0206, astr_s0142.g0002, astr_s0021.g0205, astr_s0142.g0001, astr_s0142.g0007, astr_s0142.g0004, astr_s0142.g0006, astr_s0072.g0049, astr_s0010.g0110, astr_s0029.g0035, astr_s0010.g0111, astr_s0236.g0015
HOG0004943				astr_s1292.g0001, astr_s0010.g0189	mcac_s0016.g0126	meff_s0175.g0047
HOG0004947				astr_s0005.g0187, astr_s0223.g0009	mcac_s0003.g0033, mcac_s0401.g0012, mcac_s0142.g0002, mcac_s1633.g0001, mcac_s0848.g0009	meff_s0495.g0017, meff_s0160.g0003, meff_s0231.g0010, meff_s0105.g0019, meff_s0480.g0015, meff_s0103.g0042
HOG0004952				astr_s0021.g0141	mcac_s0701.g0007, mcac_s0148.g0032, mcac_s0567.g0002, mcac_s0701.g0005, mcac_s0701.g0001	meff_s0102.g0022, meff_s0102.g0023, meff_s0102.g0026, meff_s0102.g0027, meff_s0102.g0029, meff_s0102.g0025
HOG0004958					mcac_s0963.g0004, mcac_s0082.g0008, mcac_s0153.g0051, mcac_s0008.g0114, mcac_s0012.g0022	meff_s0051.g0061, meff_s0073.g0083, meff_s0353.g0022, meff_s0794.g0002, meff_s0097.g0014
HOG0004959					mcac_s0544.g0015, mcac_s0544.g0016, mcac_s0091.g0002, mcac_s0339.g0036, mcac_s0339.g0032, mcac_s0339.g0024, mcac_s0339.g0035, mcac_s0339.g0026	meff_s0054.g0026, meff_s0054.g0025, meff_s0382.g0003, meff_s0382.g0001, meff_s0382.g0004
HOG0004960					mcac_s0460.g0006	meff_s0357.g0005
HOG0004963					mcac_s0489.g0013, mcac_s0479.g0017, mcac_s0294.g0020, mcac_s0489.g0014, mcac_s0489.g0012	meff_s0152.g0060, meff_s1063.g0002, meff_s0152.g0061, meff_s0864.g0005, meff_s0170.g0024, meff_s0001.g0031, meff_s0001.g0036, meff_s0001.g0035
HOG0004971	adig_s0027.g159	XP_029195005.1	aten_s0197.g34	astr_s0014.g0356
HOG0004972					mcac_s0062.g0073, mcac_s0062.g0074	meff_s0001.g0067
HOG0004973					mcac_s0002.g0121	meff_s0057.g0057
HOG0004974	adig_s0050.g46	XP_029204614.1	aten_s0027.g18	astr_s0058.g0084	mcac_s0403.g0004, mcac_s0335.g0003	meff_s0293.g0004, meff_s0293.g0005, meff_s1191.g0002, meff_s0152.g0003
HOG0004975	adig_s0077.g22, adig_s0077.g19	XP_029183019.1	aten_s0169.g33	astr_s0088.g0040, astr_s0088.g0039	mcac_s0299.g0005, mcac_s0811.g0007	meff_s0748.g0004, meff_s0748.g0005
HOG0004977	adig_s0076.g17, adig_s0130.g69	XP_029214500.1, XP_029202343.1	aten_s1011.g1	astr_s0101.g0031	mcac_s0400.g0025, mcac_s0400.g0023, mcac_s0400.g0026	meff_s0002.g0244, meff_s0002.g0245
HOG0004982				astr_s0317.g0012
HOG0004985	adig_s0080.g40, adig_s0080.g36, adig_s0200.g17	XP_029210785.1, XP_029206035.1	aten_s0426.g2	astr_s0032.g0052	mcac_s0868.g0007	meff_s0652.g0001, meff_s1619.g0001, meff_s0143.g0020
HOG0004991	adig_s0148.g30, adig_s0148.g32	XP_029183484.1, XP_029183487.1	aten_s0021.g32, aten_s0021.g34	astr_s0154.g0040	mcac_s0303.g0018, mcac_s0170.g0053	meff_s0048.g0046, meff_s0048.g0047
HOG0004992	adig_s0057.g2, adig_s0065.g120, adig_s0065.g121	XP_029188529.1	aten_s0011.g182, aten_s0011.g184	astr_s0002.g0324	mcac_s0684.g0003	meff_s0141.g0017, meff_s0141.g0021, meff_s0141.g0018
HOG0004994	adig_s0081.g108	XP_029198286.1	aten_s0046.g169	astr_s0277.g0005	mcac_s0254.g0016	meff_s0124.g0131
HOG0004996					mcac_s0182.g0028	meff_s0110.g0008
HOG0004997	adig_s0127.g21, adig_s0071.g114, adig_s0382.g4, adig_s0562.g1	XP_029206522.1	aten_s0203.g10, aten_s0296.g2	astr_s0002.g0283	mcac_s0441.g0013	meff_s0032.g0047, meff_s0249.g0008, meff_s0419.g0017
HOG0005002	adig_s0011.g68, adig_s0011.g65	XP_029198460.1, XP_029187473.1, XP_029207901.1	aten_s0636.g1, aten_s0012.g88, aten_s0012.g90		mcac_s0002.g0182, mcac_s0161.g0030	meff_s0237.g0038
HOG0005003	adig_s0174.g59	XP_029202891.1	aten_s0258.g3	astr_s0094.g0025	mcac_s0408.g0012, mcac_s0130.g0002, mcac_s0130.g0005, mcac_s0408.g0010	meff_s0391.g0009, meff_s0083.g0019
HOG0005006	adig_s0188.g2	XP_029211783.1	aten_s0014.g80	astr_s0006.g0304
HOG0005008	adig_s0188.g12	XP_029211768.1, XP_029211771.1	aten_s0014.g89	astr_s0006.g0314	mcac_s0036.g0031, mcac_s0036.g0033, mcac_s0036.g0034	meff_s0655.g0001, meff_s0076.g0047, meff_s0076.g0045
HOG0005009	adig_s0019.g35, adig_s0108.g8	XP_029182644.1	aten_s0048.g87, aten_s0081.g64	astr_s0069.g0055	mcac_s0202.g0041, mcac_s0371.g0026, mcac_s0428.g0014, mcac_s0004.g0036	meff_s0068.g0112, meff_s0775.g0006
HOG0005011					mcac_s0023.g0049	meff_s0054.g0051
HOG0005012	adig_s0043.g28, adig_s0152.g26	XP_029182350.1	aten_s0116.g1	astr_s0048.g0082	mcac_s0602.g0001, mcac_s0531.g0015, mcac_s1086.g0001	meff_s0004.g0019, meff_s0088.g0021, meff_s0543.g0013, meff_s0017.g0021
HOG0005013	adig_s0026.g73, adig_s0070.g102, adig_s0070.g101	XP_029207017.1, XP_029184590.1	aten_s0251.g14, aten_s0047.g11	astr_s0027.g0020	mcac_s0006.g0006, mcac_s0006.g0019	meff_s0305.g0016
HOG0005014	adig_s0028.g312, adig_s0362.g1	XP_029192040.1, XP_029209539.1, XP_029203269.1	aten_s0022.g98, aten_s0022.g97	astr_s0080.g0004, astr_s0080.g0003	mcac_s0429.g0005	meff_s0090.g0029
HOG0005016	adig_s0023.g11, adig_s0023.g12	XP_029211393.1, XP_029211488.1, XP_029211489.1, XP_029211444.1, XP_029211396.1, XP_029211395.1, XP_029211475.1, XP_029211461.1	aten_s0023.g60, aten_s0023.g61
HOG0005017				astr_s0193.g0021	mcac_s3124.g0001	meff_s0003.g0120
HOG0005018	adig_s0023.g20, adig_s0023.g21	XP_029211445.1	aten_s0023.g68
HOG0005019	adig_s0023.g19	XP_029211472.1	aten_s0023.g67
HOG0005022	adig_s0105.g46	XP_029185055.1	aten_s0033.g74	astr_s0091.g0039	mcac_s0925.g0001	meff_s0109.g0060
HOG0005027	adig_s0056.g65	XP_029211218.1	aten_s0095.g20	astr_s0062.g0054	mcac_s0001.g0021, mcac_s0201.g0022	meff_s0118.g0007, meff_s0050.g0072
HOG0005028	adig_s0042.g10, adig_s0042.g20	XP_029181048.1, XP_029198217.1	aten_s0074.g75, aten_s0144.g8, aten_s0144.g31, aten_s0144.g33, aten_s0231.g4, aten_s0144.g12
HOG0005029	adig_s0042.g108, adig_s0042.g109, adig_s0042.g107	XP_029195849.1	aten_s0074.g12	astr_s0220.g0037	mcac_s0761.g0008, mcac_s0761.g0006	meff_s0315.g0021, meff_s0315.g0022
HOG0005030	adig_s0142.g85, adig_s0001.g49, adig_s0042.g165, adig_s0042.g166	XP_029179460.1, XP_029209899.1, XP_029204393.1	aten_s0117.g20, aten_s0008.g2, aten_s0019.g66, aten_s0019.g68, aten_s0019.g65
HOG0005031	adig_s0020.g36, adig_s0177.g17	XP_029205484.1, XP_029208329.1	aten_s0017.g62, aten_s0332.g7	astr_s0200.g0009, astr_s0029.g0015	mcac_s0638.g0002, mcac_s0058.g0028	meff_s0147.g0020
HOG0005034				astr_s0013.g0085
HOG0005041					mcac_s0567.g0019	meff_s0158.g0025, meff_s1004.g0001
HOG0005043	adig_s0113.g19, adig_s0113.g16, adig_s0113.g17	XP_029189659.1	aten_s0138.g27	astr_s0122.g0020, astr_s0122.g0023, astr_s0122.g0024	mcac_s0167.g0028	meff_s0330.g0008, meff_s0330.g0011
HOG0005044	adig_s0144.g24, adig_s0113.g87	XP_029189537.1, XP_029189538.1, XP_029189544.1	aten_s0052.g85, aten_s0052.g86		mcac_s0108.g0018, mcac_s0108.g0017	meff_s0056.g0067, meff_s0558.g0007, meff_s0056.g0066
HOG0005047	adig_s0026.g65, adig_s0206.g21	XP_029180093.1, XP_029200917.1	aten_s0087.g39, aten_s0087.g40	astr_s0152.g0010	mcac_s0265.g0017	meff_s0640.g0002, meff_s0640.g0004, meff_s0640.g0005
HOG0005051	adig_s0125.g46	XP_029191142.1	aten_s0065.g109
HOG0005052				astr_s0002.g0310, astr_s0002.g0309	mcac_s0135.g0038	meff_s0181.g0021
HOG0005053				astr_s0054.g0049	mcac_s0298.g0013	meff_s0018.g0102
HOG0005055	adig_s0220.g15	XP_029206824.1	aten_s0081.g34	astr_s0004.g0039	mcac_s0373.g0008	meff_s0316.g0014
HOG0005068	adig_s0343.g4, adig_s0242.g1	XP_029182103.1, XP_029209870.1, XP_029209173.1, XP_029209587.1, XP_029211004.1	aten_s0338.g5, aten_s0197.g11, aten_s0125.g14		mcac_s2161.g0001	meff_s0001.g0087
HOG0005069	adig_s0079.g41	XP_029188551.1	aten_s0011.g143	astr_s0024.g0007, astr_s0024.g0008, astr_s0024.g0002, astr_s0002.g0041	mcac_s0430.g0020, mcac_s0430.g0018	meff_s0273.g0026, meff_s0273.g0028
HOG0005071	adig_s0036.g42, adig_s0036.g41	XP_029200316.1, XP_029200291.1, XP_029200314.1	aten_s0125.g39, aten_s0125.g38, aten_s0125.g37	astr_s0281.g0012	mcac_s0203.g0043	meff_s0362.g0002
HOG0005072	adig_s0036.g110	XP_029206854.1, XP_029206843.1	aten_s0023.g18	astr_s0087.g0051, astr_s0105.g0046, astr_s0087.g0063	mcac_s0182.g0022, mcac_s0182.g0023, mcac_s0163.g0099	meff_s0294.g0039
HOG0005073	adig_s0039.g140	XP_029207180.1	aten_s0078.g60	astr_s0265.g0019	mcac_s0228.g0005, mcac_s0228.g0004, mcac_s0550.g0016	meff_s0130.g0007, meff_s0921.g0001, meff_s0130.g0006, meff_s0130.g0005
HOG0005076					mcac_s0051.g0041	meff_s0129.g0060
HOG0005077	adig_s0248.g13	XP_029186896.1	aten_s0026.g137	astr_s0005.g0013
HOG0005078	adig_s0015.g23	XP_029186933.1	aten_s0026.g107	astr_s0036.g0120
HOG0005080	adig_s0030.g101	XP_029179750.1, XP_029179712.1	aten_s0321.g14, aten_s0189.g16	astr_s0006.g0201	mcac_s0387.g0012, mcac_s0100.g0032	meff_s0052.g0011, meff_s0394.g0005
HOG0005082					mcac_s0207.g0036	meff_s0034.g0086
HOG0005084	adig_s0013.g44, adig_s0013.g42	XP_029196563.1	aten_s0249.g28, aten_s0067.g168, aten_s0249.g29	astr_s0078.g0059, astr_s0078.g0064	mcac_s0026.g0051, mcac_s0026.g0054	meff_s0009.g0121
HOG0005086				astr_s0068.g0036, astr_s0068.g0042, astr_s0068.g0044
HOG0005092	adig_s0054.g85, adig_s0054.g86	XP_029210328.1, XP_029210327.1	aten_s0269.g13, aten_s0269.g14	astr_s0031.g0165	mcac_s0125.g0022, mcac_s0125.g0021	meff_s0014.g0031, meff_s4798.g0001
HOG0005094	adig_s0054.g119	XP_029198479.1	aten_s0097.g16	astr_s0031.g0128
HOG0005096	adig_s0075.g185	XP_029211659.1, XP_029211723.1	aten_s0112.g58, aten_s0112.g59, aten_s0112.g61	astr_s0172.g0021	mcac_s1985.g0001, mcac_s0233.g0026	meff_s0306.g0013
HOG0005098	adig_s0014.g3	XP_029183444.1	aten_s0128.g7, aten_s0454.g2, aten_s0454.g6, aten_s0454.g7	astr_s0015.g0099	mcac_s0478.g0009, mcac_s0478.g0007	meff_s0378.g0016, meff_s0378.g0017
HOG0005100	adig_s0014.g148, adig_s0014.g147	XP_029207714.1, XP_029207710.1	aten_s0020.g42, aten_s0020.g41	astr_s0015.g0015	mcac_s0067.g0078, mcac_s0067.g0079	meff_s0012.g0083, meff_s0012.g0084
HOG0005101				astr_s0209.g0001
HOG0005104	adig_s0161.g10, adig_s0161.g8, adig_s0161.g9	XP_029186564.1	aten_s0048.g77, aten_s0048.g78	astr_s0081.g0029	mcac_s0151.g0031	meff_s0528.g0001, meff_s0794.g0003, meff_s0204.g0010
HOG0005105	adig_s0004.g42, adig_s0004.g46	XP_029199431.1, XP_029199226.1	aten_s0257.g27, aten_s0257.g25	astr_s0023.g0105	mcac_s0152.g0004, mcac_s0372.g0026	meff_s0430.g0005, meff_s0430.g0007
HOG0005107	adig_s0004.g110, adig_s0004.g111	XP_029212884.1, XP_029212943.1	aten_s0042.g99, aten_s0042.g98	astr_s0112.g0058	mcac_s0158.g0048, mcac_s0158.g0047	meff_s0304.g0031, meff_s1452.g0001
HOG0005108	adig_s0051.g33, adig_s0004.g156	XP_029209867.1, XP_029183631.1, XP_029183628.1	aten_s0125.g13, aten_s0243.g20		mcac_s0031.g0011	meff_s0080.g0029, meff_s0199.g0019, meff_s0048.g0095
HOG0005109	adig_s0071.g100, adig_s0071.g99, adig_s0071.g98	XP_029203391.1, XP_029203393.1	aten_s0003.g101, aten_s0003.g100, aten_s0003.g99	astr_s0149.g0025	mcac_s0225.g0022	meff_s2867.g0002
HOG0005111	adig_s0102.g96	XP_029202571.1	aten_s0204.g34, aten_s0204.g31	astr_s0014.g0232, astr_s0014.g0235, astr_s0014.g0234, astr_s0014.g0233, astr_s0014.g0238	mcac_s0013.g0020	meff_s0487.g0001
HOG0005112	adig_s0102.g115	XP_029206369.1	aten_s0246.g21, aten_s0282.g13	astr_s0014.g0220	mcac_s0013.g0035, mcac_s0013.g0041	meff_s0487.g0018
HOG0005113	adig_s0102.g119, adig_s0102.g118	XP_029206344.1, XP_029206368.1	aten_s0246.g15, aten_s0246.g16, aten_s0246.g17, aten_s0246.g14	astr_s0014.g0216	mcac_s0013.g0043	meff_s0358.g0014
HOG0005114	adig_s0124.g31, adig_s0051.g85, adig_s0353.g3, adig_s0353.g4, adig_s0124.g32	XP_029180177.1, XP_029206048.1	aten_s0069.g36	astr_s0014.g0094	mcac_s0073.g0057	meff_s0236.g0004
HOG0005115	adig_s0045.g82, adig_s0045.g81	XP_029188757.1, XP_029188791.1	aten_s0001.g348, aten_s0001.g347	astr_s0021.g0150, astr_s0021.g0151	mcac_s0148.g0007, mcac_s0148.g0006	meff_s0042.g0067
HOG0005116	adig_s0045.g139, adig_s0045.g140	XP_029191493.1, XP_029191484.1	aten_s0157.g28, aten_s0157.g29	astr_s0138.g0044	mcac_s0180.g0044, mcac_s0197.g0037, mcac_s0180.g0041	meff_s0021.g0092
HOG0005119					mcac_s0099.g0006	meff_s0288.g0005
HOG0005123	adig_s0214.g15	XP_029195093.1	aten_s0065.g25	astr_s0005.g0085, astr_s0005.g0083	mcac_s0014.g0081, mcac_s0014.g0082	meff_s0032.g0055
HOG0005125	adig_s0072.g15, adig_s0072.g16	XP_029205211.1, XP_029205212.1	aten_s0164.g31, aten_s0164.g30	astr_s0014.g0124	mcac_s0062.g0044, mcac_s0062.g0043, mcac_s0062.g0042	meff_s0001.g0097, meff_s0001.g0098
HOG0005130	adig_s0239.g14, adig_s0239.g13	XP_029206781.1, XP_029206782.1	aten_s0029.g99, aten_s0029.g100	astr_s0115.g0059	mcac_s0080.g0036, mcac_s0080.g0035	meff_s0268.g0012, meff_s0268.g0013
HOG0005132					mcac_s0033.g0017	meff_s0026.g0048
HOG0005134	adig_s0087.g21	XP_029182134.1	aten_s0040.g105
HOG0005135	adig_s0089.g50, adig_s0089.g49	XP_029199483.1	aten_s0354.g11		mcac_s0132.g0025	meff_s0274.g0025
HOG0005141	adig_s0139.g65	XP_029180117.1	aten_s0101.g6	astr_s0025.g0010, astr_s0062.g0092	mcac_s0616.g0002, mcac_s2779.g0001, mcac_s0616.g0004	meff_s0417.g0015, meff_s0417.g0017, meff_s0810.g0001
HOG0005142	adig_s0111.g20	XP_029203204.1, XP_029194949.1, XP_029208439.1, XP_029179636.1, XP_029186591.1, XP_029194950.1	aten_s0067.g40	astr_s0042.g0038, astr_s0018.g0109	mcac_s0288.g0008	meff_s0353.g0013
HOG0005144	adig_s0083.g71	XP_029195239.1	aten_s0029.g64	astr_s0065.g0018	mcac_s1179.g0002, mcac_s1179.g0003, mcac_s1266.g0001, mcac_s0074.g0040	meff_s0403.g0001, meff_s0190.g0007, meff_s0403.g0005
HOG0005145	adig_s0019.g274	XP_029213957.1	aten_s0059.g94	astr_s0039.g0118	mcac_s0269.g0030	meff_s0153.g0051
HOG0005148					mcac_s0244.g0010	meff_s0349.g0010
HOG0005149	adig_s0037.g95, adig_s0037.g96	XP_029189090.1	aten_s0022.g69, aten_s0022.g70	astr_s0080.g0029	mcac_s0244.g0009	meff_s0349.g0009
HOG0005152					mcac_s1148.g0002	meff_s0911.g0001
HOG0005155	adig_s0037.g151, adig_s0017.g11, adig_s0037.g150	XP_029212436.1, XP_029205299.1, XP_029205330.1	aten_s0072.g54	astr_s0018.g0003	mcac_s0207.g0025	meff_s0034.g0075
HOG0005156				astr_s0116.g0010
HOG0005158				astr_s0301.g0001
HOG0005159	adig_s0085.g22	XP_029207743.1	aten_s0005.g231	astr_s0005.g0091	mcac_s0437.g0006	meff_s0873.g0002
HOG0005162	adig_s0017.g2, adig_s0022.g59	XP_029184261.1	aten_s0283.g11, aten_s0104.g6	astr_s0032.g0210, astr_s0032.g0220	mcac_s0031.g0084, mcac_s0355.g0004	meff_s0037.g0018, meff_s1393.g0002, meff_s0480.g0003
HOG0005163	adig_s0017.g36	XP_029183342.1, XP_029197263.1	aten_s0148.g3	astr_s0129.g0037, astr_s0169.g0031	mcac_s0231.g0033, mcac_s0004.g0122, mcac_s1066.g0001	meff_s0010.g0033, meff_s0178.g0038
HOG0005168	adig_s0098.g38, adig_s0098.g40	XP_029189960.1, XP_029189953.1	aten_s0225.g34	astr_s0011.g0181, astr_s0011.g0180	mcac_s0005.g0044	meff_s0013.g0089
HOG0005169	adig_s0107.g4, adig_s0060.g11, adig_s0060.g10	XP_029213115.1, XP_029213118.1, XP_029213119.1	aten_s0276.g14, aten_s0276.g16	astr_s0117.g0026	mcac_s0266.g0009	meff_s0008.g0015
HOG0005170	adig_s0049.g125	XP_029198936.1	aten_s0049.g49	astr_s0139.g0051	mcac_s0691.g0008	meff_s0025.g0007
HOG0005175	adig_s0021.g60, adig_s0021.g62, adig_s0021.g63	XP_029197387.1	aten_s0082.g60, aten_s0231.g26		mcac_s0640.g0025, mcac_s0640.g0026	meff_s0189.g0004, meff_s0189.g0005
HOG0005176	adig_s0237.g4	XP_029198713.1, XP_029198702.1, XP_029198703.1	aten_s0078.g42, aten_s0078.g43	astr_s0023.g0002	mcac_s0128.g0009, mcac_s0128.g0008, mcac_s0128.g0010	meff_s0500.g0003, meff_s0500.g0002
HOG0005179				astr_s0023.g0011
HOG0005180	adig_s0053.g76, adig_s0053.g70	XP_029212302.1, XP_029212326.1	aten_s0025.g68, aten_s0025.g75	astr_s0047.g0102	mcac_s0093.g0026	meff_s0447.g0009
HOG0005181	adig_s0053.g91	XP_029208458.1	aten_s0025.g51, aten_s0025.g52	astr_s0047.g0092, astr_s1039.g0002, astr_s0047.g0093, astr_s1039.g0001	mcac_s0093.g0021	meff_s0150.g0061, meff_s0150.g0063
HOG0005182	adig_s0053.g98, adig_s0034.g127	XP_029208454.1	aten_s0025.g47, aten_s0015.g166	astr_s0047.g0085, astr_s0010.g0027	mcac_s0093.g0016, mcac_s0059.g0022	meff_s0150.g0056, meff_s0112.g0037
HOG0005183	adig_s0104.g23	XP_029208001.1	aten_s0190.g39, aten_s0190.g41	astr_s0083.g0025, astr_s0083.g0022	mcac_s0028.g0053, mcac_s0028.g0055	meff_s0086.g0026, meff_s0086.g0024
HOG0005185	adig_s0104.g74, adig_s0104.g73	XP_029179355.1	aten_s0212.g19	astr_s0313.g0005, astr_s0070.g0009, astr_s0313.g0004	mcac_s0154.g0014, mcac_s0154.g0015	meff_s0300.g0017
HOG0005188				astr_s0007.g0299	mcac_s0154.g0005	meff_s0300.g0008
HOG0005189					mcac_s0339.g0012	meff_s0186.g0012
HOG0005192					mcac_s0358.g0009	meff_s0318.g0007
HOG0005193				astr_s0315.g0001
HOG0005194	adig_s0268.g7	XP_029206267.1	aten_s0058.g65	astr_s0026.g0001
HOG0005195	adig_s0268.g11	XP_029206275.1	aten_s0058.g69	astr_s0011.g0003, astr_s0011.g0001, astr_s0004.g0063, astr_s0004.g0066, astr_s0070.g0001, astr_s0011.g0002	mcac_s0358.g0003	meff_s2437.g0001
HOG0005196	adig_s0020.g136, adig_s0020.g137	XP_029211071.1, XP_029207326.1	aten_s0017.g163, aten_s0017.g162	astr_s0033.g0106	mcac_s1898.g0001	meff_s0332.g0005, meff_s0332.g0001, meff_s0366.g0020, meff_s0332.g0004
HOG0005197	adig_s0385.g2, adig_s0184.g45	XP_029181145.1, XP_029181143.1	aten_s0264.g40
HOG0005198					mcac_s0930.g0002	meff_s0821.g0004
HOG0005199					mcac_s1007.g0002, mcac_s2803.g0001	meff_s2000.g0001
HOG0005200	adig_s0166.g54, adig_s0166.g53	XP_029190957.1	aten_s0013.g69, aten_s0013.g70	astr_s0038.g0008	mcac_s0121.g0068	meff_s0087.g0038
HOG0005201					mcac_s0121.g0069	meff_s0087.g0039
HOG0005206	adig_s0024.g105	XP_029204132.1, XP_029204138.1, XP_029204135.1	aten_s0295.g14, aten_s0295.g16, aten_s0295.g15		mcac_s0294.g0029, mcac_s0294.g0030	meff_s0001.g0024, meff_s0001.g0023
HOG0005207	adig_s0024.g120, adig_s0024.g121	XP_029204141.1	aten_s0492.g3, aten_s0492.g2	astr_s0010.g0016, astr_s0010.g0017	mcac_s0294.g0039, mcac_s0294.g0040	meff_s0001.g0016, meff_s0001.g0015
HOG0005208	adig_s0059.g100	XP_029182614.1	aten_s0029.g139		mcac_s0908.g0003, mcac_s0908.g0005, mcac_s0845.g0002, mcac_s0845.g0001, mcac_s0174.g0002	meff_s0051.g0001, meff_s0051.g0003, meff_s0051.g0002, meff_s0051.g0004
HOG0005209	adig_s0158.g35	XP_029204796.1	aten_s0170.g21	astr_s0076.g0041	mcac_s0665.g0004	meff_s0164.g0024
HOG0005216	adig_s0012.g79	XP_029189844.1	aten_s0043.g8	astr_s0086.g0089	mcac_s0369.g0021	meff_s0168.g0035, meff_s0168.g0031
HOG0005223	adig_s0001.g128	XP_029188150.1	aten_s0306.g14	astr_s0004.g0211	mcac_s0374.g0025	meff_s0067.g0100
HOG0005224	adig_s0001.g228, adig_s0001.g227	XP_029188145.1, XP_029188144.1	aten_s0035.g69, aten_s0035.g62, aten_s0035.g63	astr_s1196.g0001	mcac_s0220.g0010	meff_s0188.g0050, meff_s0188.g0049
HOG0005226					mcac_s0144.g0018	meff_s2945.g0001
HOG0005228	adig_s0001.g424, adig_s0001.g425	XP_029182594.1, XP_029187275.1	aten_s0178.g23	astr_s0048.g0108	mcac_s0234.g0017	meff_s0003.g0075
HOG0005229	adig_s0184.g11	XP_029181871.1	aten_s0088.g18	astr_s0240.g0005, astr_s0240.g0006	mcac_s0032.g0007, mcac_s0032.g0006	meff_s0246.g0012, meff_s0246.g0011, meff_s1129.g0001, meff_s0246.g0021
HOG0005233	adig_s0201.g22, adig_s0201.g20, adig_s0201.g19	XP_029187283.1, XP_029187284.1, XP_029187285.1	aten_s0570.g1, aten_s0358.g11		mcac_s0311.g0015, mcac_s0139.g0024	meff_s0034.g0058
HOG0005234	adig_s0062.g13, adig_s0062.g12	XP_029192641.1, XP_029192647.1	aten_s0373.g2, aten_s0163.g1	astr_s0006.g0023	mcac_s0648.g0009, mcac_s0648.g0010	meff_s0217.g0042, meff_s0217.g0041
HOG0005235	adig_s0062.g97	XP_029213287.1, XP_029213130.1	aten_s0040.g37, aten_s0040.g43	astr_s0013.g0226	mcac_s0329.g0003, mcac_s0329.g0006	meff_s0216.g0022
HOG0005238	adig_s0003.g159, adig_s0003.g160	XP_029192914.1, XP_029192920.1	aten_s0006.g179, aten_s0006.g178	astr_s0141.g0032	mcac_s0018.g0010, mcac_s0018.g0011	meff_s0001.g0214, meff_s0001.g0213
HOG0005239	adig_s0003.g176, adig_s0003.g177	XP_029192903.1	aten_s0006.g163, aten_s0006.g162	astr_s0060.g0084, astr_s0060.g0085	mcac_s0018.g0054, mcac_s0018.g0055	meff_s0001.g0173, meff_s0001.g0172
HOG0005240	adig_s0003.g283, adig_s0003.g284, adig_s0003.g282	XP_029201630.1, XP_029201632.1, XP_029201633.1	aten_s0141.g2, aten_s0141.g1	astr_s0133.g0022	mcac_s0009.g0073	meff_s0113.g0073
HOG0005241	adig_s0003.g303	XP_029201612.1	aten_s0006.g18	astr_s0133.g0039	mcac_s0009.g0094, mcac_s0009.g0092	meff_s0113.g0055
HOG0005243	adig_s0009.g25	XP_029208365.1	aten_s0511.g1	astr_s0216.g0005	mcac_s0097.g0025	meff_s0060.g0008
HOG0005244				astr_s0109.g0020
HOG0005245	adig_s0009.g27, adig_s0009.g29	XP_029182361.1, XP_029208350.1	aten_s0301.g4		mcac_s0097.g0023	meff_s0060.g0006
HOG0005247	adig_s0176.g1	XP_029198774.1	aten_s0851.g1	astr_s0124.g0041	mcac_s0181.g0007, mcac_s0060.g0058	meff_s1677.g0001, meff_s0275.g0007, meff_s0009.g0098, meff_s0009.g0096
HOG0005249	adig_s0051.g77, adig_s0051.g78	XP_029179607.1, XP_029179610.1	aten_s0025.g41, aten_s0025.g42	astr_s0047.g0050	mcac_s0093.g0002, mcac_s0093.g0004	meff_s0830.g0001, meff_s0150.g0041
HOG0005250	adig_s0034.g119	XP_029187402.1	aten_s0015.g175	astr_s0010.g0119
HOG0005251	adig_s0034.g118	XP_029187457.1	aten_s0015.g176	astr_s0010.g0120	mcac_s0059.g0012	meff_s0112.g0031
HOG0005252	adig_s0006.g320, adig_s0006.g319, adig_s0046.g48	XP_029199733.1, XP_029199738.1	aten_s0054.g24, aten_s0054.g23	astr_s0126.g0037	mcac_s0543.g0002, mcac_s0731.g0008	meff_s0185.g0032
HOG0005255	adig_s0066.g5, adig_s0046.g82	XP_029210947.1, XP_029186318.1	aten_s0100.g43, aten_s0031.g9	astr_s0309.g0005	mcac_s0201.g0045, mcac_s0426.g0001, mcac_s0201.g0046	meff_s0183.g0011
HOG0005256	adig_s0046.g115, adig_s0046.g116, adig_s0046.g114	XP_029197670.1	aten_s0031.g32, aten_s0031.g33	astr_s0049.g0055, astr_s0049.g0047	mcac_s0012.g0009, mcac_s0012.g0010	meff_s0097.g0026
HOG0005257	adig_s0046.g120, adig_s0046.g119	XP_029193276.1, XP_029193277.1	aten_s0110.g21, aten_s0110.g22	astr_s0009.g0151	mcac_s0063.g0066	meff_s0609.g0012
HOG0005259	adig_s0246.g10	XP_029204112.1	aten_s0094.g27	astr_s0036.g0011	mcac_s0146.g0006	meff_s0248.g0027
HOG0005263	adig_s0028.g84	XP_029203775.1	aten_s0046.g27	astr_s0008.g0228	mcac_s0034.g0062	meff_s0002.g0228
HOG0005264	adig_s0028.g180, adig_s0028.g181	XP_029210801.1	aten_s0083.g82	astr_s0208.g0001, astr_s0184.g0016	mcac_s0646.g0006, mcac_s0254.g0014	meff_s0229.g0042, meff_s0124.g0133
HOG0005267	adig_s0229.g5, adig_s0229.g6	XP_029203876.1	aten_s0067.g122	astr_s1419.g0001, astr_s0025.g0178	mcac_s0366.g0014	meff_s0079.g0036
HOG0005277	adig_s0147.g22	XP_029213874.1	aten_s0064.g25		mcac_s1922.g0001	meff_s0139.g0019
HOG0005279	adig_s0006.g120	XP_029204976.1	aten_s0069.g10	astr_s0042.g0068	mcac_s0186.g0005, mcac_s0256.g0020, mcac_s0186.g0004, mcac_s0256.g0021	meff_s0089.g0022, meff_s3512.g0001, meff_s0089.g0021
HOG0005280	adig_s0274.g14	XP_029200484.1, XP_029200483.1	aten_s0185.g4	astr_s0042.g0055	mcac_s0042.g0056, mcac_s0042.g0055	meff_s0451.g0010, meff_s0451.g0009
HOG0005282					mcac_s0440.g0015	meff_s0034.g0012
HOG0005285				astr_s0015.g0146, astr_s0015.g0150
HOG0005290					mcac_s0016.g0022	meff_s0092.g0005
HOG0005291	adig_s0120.g21	XP_029191253.1	aten_s0015.g111	astr_s0010.g0073
HOG0005292	adig_s0120.g20	XP_029191257.1	aten_s0015.g112	astr_s0010.g0074
HOG0005293	adig_s0120.g45	XP_029191262.1, XP_029191261.1	aten_s0015.g83, aten_s0015.g84, aten_s0015.g85, aten_s0015.g82	astr_s0010.g0099	mcac_s0016.g0053	meff_s0092.g0034, meff_s0092.g0033
HOG0005294	adig_s0120.g123, adig_s0120.g122	XP_029202441.1, XP_029202408.1	aten_s0015.g4, aten_s0112.g89, aten_s0015.g5	astr_s0010.g0169, astr_s0010.g0170	mcac_s0016.g0143	meff_s0175.g0061
HOG0005296	adig_s0120.g133	XP_029202438.1	aten_s0112.g80	astr_s0010.g0160	mcac_s0016.g0152	meff_s0175.g0069
HOG0005298	adig_s0193.g8, adig_s0193.g7	XP_029203936.1, XP_029203940.1	aten_s0017.g22, aten_s0017.g23	astr_s0029.g0109, astr_s0029.g0106, astr_s0029.g0107	mcac_s0077.g0040	meff_s0017.g0103
HOG0005300				astr_s0005.g0270, astr_s0005.g0294, astr_s0420.g0001, astr_s0053.g0044	mcac_s0281.g0023	meff_s0220.g0011
HOG0005301	adig_s0135.g1	XP_029192253.1	aten_s0053.g42	astr_s0009.g0286, astr_s0009.g0289	mcac_s0011.g0002, mcac_s0453.g0038, mcac_s0025.g0087	meff_s0025.g0063, meff_s0317.g0020, meff_s0025.g0060
HOG0005302	adig_s0135.g49, adig_s0135.g50	XP_029189716.1, XP_029189734.1	aten_s0053.g90	astr_s0009.g0242, astr_s0009.g0241	mcac_s0120.g0017, mcac_s0120.g0018	meff_s0043.g0010, meff_s0043.g0011
HOG0005306				astr_s0076.g0047	mcac_s0796.g0005	meff_s0551.g0015
HOG0005310				astr_s0003.g0122	mcac_s0175.g0017	meff_s0282.g0025
HOG0005311	adig_s0002.g128	XP_029194244.1	aten_s0034.g144	astr_s0028.g0104	mcac_s0682.g0005	meff_s0201.g0052
HOG0005313	adig_s0002.g504	XP_029194821.1	aten_s0001.g207	astr_s0003.g0233, astr_s0003.g0232	mcac_s0140.g0041, mcac_s0140.g0040	meff_s0279.g0037, meff_s0279.g0036
HOG0005319	adig_s0005.g66	XP_029187954.1	aten_s0005.g205, aten_s0005.g206	astr_s0001.g0514, astr_s0001.g0513	mcac_s0173.g0004, mcac_s0173.g0002, mcac_s0136.g0036	meff_s0068.g0033, meff_s0002.g0219
HOG0005321	adig_s0005.g392	XP_029186123.1	aten_s0075.g48	astr_s0007.g0043, astr_s0007.g0080, astr_s0007.g0081, astr_s0007.g0078	mcac_s0704.g0006, mcac_s0039.g0030	meff_s0459.g0004, meff_s0024.g0037
HOG0005322	adig_s0063.g25, adig_s0063.g23	XP_029211900.1, XP_029211901.1, XP_029211902.1	aten_s0084.g135, aten_s0084.g133, aten_s0084.g132	astr_s0012.g0174	mcac_s0641.g0004	meff_s0242.g0020
HOG0005324				astr_s0005.g0253
HOG0005326	adig_s0073.g22	XP_029187949.1	aten_s0007.g25	astr_s0106.g0029	mcac_s0145.g0010	meff_s0133.g0017
HOG0005335	adig_s0101.g7, adig_s0101.g6	XP_029187083.1	aten_s0002.g171, aten_s0002.g172	astr_s0001.g0336	mcac_s0129.g0001, mcac_s0129.g0002	meff_s1052.g0001, meff_s4067.g0001, meff_s1052.g0002
HOG0005338	adig_s0101.g96	XP_029193637.1	aten_s0002.g86	astr_s0001.g0253	mcac_s0072.g0039	meff_s0215.g0032
HOG0005342	adig_s0130.g8	XP_029181669.1	aten_s0088.g45	astr_s0056.g0046	mcac_s1613.g0001, mcac_s0406.g0010, mcac_s0020.g0043, mcac_s0406.g0016, mcac_s0406.g0014	meff_s0042.g0052, meff_s0161.g0001
HOG0005345				astr_s0036.g0080	mcac_s3105.g0001	meff_s0399.g0010
HOG0005358				astr_s0167.g0004
HOG0005368				astr_s0017.g0112
HOG0005376					mcac_s0077.g0019	meff_s0017.g0085
HOG0005384				astr_s0141.g0012
HOG0005392				astr_s0098.g0021	mcac_s0318.g0020	meff_s0283.g0002, meff_s0460.g0007, meff_s0283.g0007
HOG0005406				astr_s0092.g0009, astr_s0063.g0014, astr_s0059.g0145, astr_s1351.g0001	mcac_s0309.g0019, mcac_s0137.g0036, mcac_s2060.g0001, mcac_s0326.g0008, mcac_s0966.g0001	meff_s0028.g0012, meff_s0022.g0075
HOG0005407				astr_s0466.g0002, astr_s0199.g0011	mcac_s0138.g0007, mcac_s0160.g0050, mcac_s0138.g0008	meff_s0028.g0038
HOG0005409				astr_s0029.g0017, astr_s0039.g0160, astr_s0141.g0015, astr_s0162.g0015, astr_s0070.g0087	mcac_s0690.g0009	meff_s0172.g0016, meff_s0008.g0004, meff_s0040.g0048
HOG0005411				astr_s0008.g0074	mcac_s0315.g0004, mcac_s0284.g0028, mcac_s0284.g0027, mcac_s0315.g0003	meff_s0064.g0002, meff_s0492.g0004, meff_s0064.g0006, meff_s0064.g0003, meff_s0492.g0003, meff_s0064.g0004
HOG0005412				astr_s0045.g0039	mcac_s0027.g0007, mcac_s1137.g0003, mcac_s0027.g0036	meff_s0224.g0011, meff_s0290.g0001, meff_s0684.g0002, meff_s0040.g0056, meff_s0684.g0004
HOG0005413				astr_s0067.g0125, astr_s0067.g0063, astr_s0067.g0066, astr_s0067.g0067	mcac_s0357.g0006, mcac_s0357.g0007, mcac_s0357.g0005, mcac_s0357.g0004	meff_s0461.g0015, meff_s2576.g0002, meff_s2576.g0001
HOG0005416				astr_s0191.g0006, astr_s0191.g0004
HOG0005417					mcac_s0169.g0003	meff_s0436.g0012
HOG0005421					mcac_s0099.g0030, mcac_s0116.g0043	meff_s0134.g0016, meff_s0540.g0013, meff_s0006.g0084
HOG0005423					mcac_s0071.g0023, mcac_s0311.g0040, mcac_s0914.g0003	meff_s0993.g0001, meff_s0354.g0005, meff_s0354.g0003, meff_s0359.g0007, meff_s0366.g0011, meff_s0382.g0015, meff_s0359.g0008, meff_s0354.g0002
HOG0005426					mcac_s3076.g0001	meff_s0006.g0096, meff_s0219.g0003, meff_s0219.g0002, meff_s0553.g0010, meff_s0006.g0099, meff_s0149.g0056, meff_s0124.g0066, meff_s0033.g0120, meff_s0113.g0009, meff_s0219.g0001
HOG0005434				astr_s0118.g0017	mcac_s0615.g0013, mcac_s0615.g0015	meff_s0258.g0015, meff_s0258.g0017, meff_s0019.g0004
HOG0005435	adig_s0116.g33, adig_s0116.g35	XP_029190877.1	aten_s0077.g45	astr_s0105.g0059	mcac_s0228.g0035, mcac_s0228.g0033	meff_s0130.g0039, meff_s0130.g0037
HOG0005437	adig_s0186.g3, adig_s0186.g4	XP_029188001.1, XP_029188005.1, XP_029188080.1, XP_029188029.1, XP_029188084.1	aten_s0142.g47		mcac_s0006.g0116	meff_s0426.g0009
HOG0005438	adig_s0077.g6, adig_s0003.g49	XP_029185875.1	aten_s0072.g53, aten_s0072.g52, aten_s0072.g48, aten_s0127.g36	astr_s0032.g0025	mcac_s0070.g0041	meff_s0063.g0057
HOG0005439	adig_s0077.g43, adig_s0077.g42	XP_029199717.1	aten_s0024.g119	astr_s0070.g0082	mcac_s0643.g0001, mcac_s1839.g0001, mcac_s3063.g0001	meff_s0105.g0006, meff_s0122.g0055
HOG0005441	adig_s0076.g30	XP_029201314.1	aten_s0274.g3, aten_s0215.g30	astr_s0018.g0149	mcac_s0176.g0029, mcac_s0183.g0003	meff_s0049.g0026, meff_s0049.g0025
HOG0005442	adig_s0019.g267, adig_s0076.g33	XP_029213968.1, XP_029201318.1	aten_s0059.g101, aten_s0274.g6	astr_s0039.g0110	mcac_s0166.g0024	meff_s0375.g0010
HOG0005444	adig_s0064.g53, adig_s0064.g52	XP_029194778.1	aten_s0058.g5	astr_s0317.g0005, astr_s0039.g0155	mcac_s0018.g0044, mcac_s0098.g0003	meff_s2246.g0002
HOG0005445	adig_s0064.g88, adig_s0064.g89	XP_029205013.1, XP_029205012.1	aten_s0058.g48, aten_s0058.g47, aten_s0058.g46	astr_s0105.g0020	mcac_s0051.g0001	meff_s0340.g0027
HOG0005447	adig_s0048.g70	XP_029201447.1	aten_s0139.g68, aten_s0139.g66	astr_s0120.g0061	mcac_s0032.g0043, mcac_s0032.g0042, mcac_s0032.g0044	meff_s0196.g0036, meff_s0196.g0035
HOG0005451	adig_s0080.g57, adig_s0200.g13	XP_029181124.1, XP_029206040.1, XP_029206039.1	aten_s0140.g42	astr_s0032.g0054	mcac_s0663.g0008	meff_s0652.g0004, meff_s0143.g0024
HOG0005452	adig_s0032.g71	XP_029201475.1	aten_s0133.g30, aten_s0181.g37, aten_s0517.g7, aten_s0029.g4	astr_s1490.g0001	mcac_s0030.g0053, mcac_s0673.g0011	meff_s0002.g0044
HOG0005455	adig_s0090.g47, adig_s0546.g1, adig_s0667.g2, adig_s0008.g1	XP_029209338.1, XP_029203169.1	aten_s0098.g4	astr_s0099.g0033	mcac_s0539.g0006	meff_s0060.g0067
HOG0005456	adig_s0148.g31	XP_029196078.1, XP_029183480.1	aten_s0021.g82, aten_s0021.g33	astr_s0135.g0020, astr_s0134.g0037	mcac_s0268.g0029	meff_s0013.g0011, meff_s1106.g0001
HOG0005462	adig_s0081.g49	XP_029194585.1	aten_s0046.g105	astr_s0289.g0003, astr_s0086.g0092	mcac_s0396.g0024	meff_s2590.g0002
HOG0005463	adig_s0052.g10	XP_029207864.1	aten_s0313.g4	astr_s0005.g0120, astr_s0005.g0125, astr_s0005.g0127, astr_s0005.g0119, astr_s0005.g0122	mcac_s0456.g0003	meff_s0178.g0031
HOG0005471				astr_s0001.g0035
HOG0005473	adig_s0011.g233, adig_s0011.g234, adig_s0163.g84	XP_029195063.1, XP_029190195.1	aten_s0244.g2	astr_s0001.g0153	mcac_s0804.g0002	meff_s0115.g0055
HOG0005480	adig_s0091.g28	XP_029183086.1	aten_s0132.g53	astr_s0259.g0026	mcac_s0378.g0006	meff_s0106.g0037, meff_s0106.g0039, meff_s0106.g0032
HOG0005481	adig_s0091.g34	XP_029180518.1	aten_s0441.g7	astr_s0272.g0015	mcac_s0326.g0019	meff_s0060.g0101
HOG0005492	adig_s0023.g82	XP_029189044.1	aten_s0229.g23		mcac_s0148.g0009, mcac_s0502.g0016, mcac_s0119.g0024, mcac_s0745.g0014	meff_s0393.g0024, meff_s0025.g0075, meff_s0007.g0133
HOG0005497	adig_s0056.g27	XP_029211238.1	aten_s0254.g13
HOG0005500	adig_s0056.g51	XP_029211188.1	aten_s0095.g34	astr_s0062.g0065	mcac_s0021.g0053	meff_s0862.g0001
HOG0005501	adig_s0042.g26	XP_029206891.1	aten_s0074.g69	astr_s0067.g0089, astr_s0067.g0090	mcac_s0165.g0010, mcac_s0165.g0011	meff_s0041.g0042
HOG0005502	adig_s0042.g158	XP_029195820.1, XP_029195835.1, XP_029208271.1, XP_029195851.1, XP_029195852.1	aten_s0019.g76	astr_s0220.g0017	mcac_s0334.g0015	meff_s0058.g0015
HOG0005503	adig_s0042.g160, adig_s0042.g161	XP_029208275.1, XP_029208272.1	aten_s0019.g73, aten_s0019.g72	astr_s0220.g0002	mcac_s0571.g0005, mcac_s0571.g0004	meff_s0018.g0140
HOG0005505					mcac_s0276.g0002	meff_s0152.g0052
HOG0005506	adig_s0042.g181	XP_029204365.1	aten_s0019.g50	astr_s0202.g0035, astr_s0202.g0033	mcac_s0501.g0001	meff_s0191.g0033
HOG0005507	adig_s0255.g19, adig_s0019.g32	XP_029193980.1	aten_s0060.g22	astr_s0097.g0078	mcac_s0879.g0004, mcac_s2479.g0001, mcac_s0179.g0011	meff_s1659.g0001, meff_s0054.g0028
HOG0005511	adig_s0150.g19, adig_s0044.g43	XP_029185360.1, XP_029179258.1, XP_029190838.1	aten_s0208.g20, aten_s0208.g19, aten_s0036.g64	astr_s0268.g0004	mcac_s0476.g0012	meff_s0021.g0002
HOG0005514	adig_s0113.g22	XP_029189616.1	aten_s0138.g24	astr_s0051.g0004	mcac_s0167.g0021, mcac_s0721.g0011, mcac_s0167.g0020	meff_s0084.g0012, meff_s1811.g0001, meff_s4689.g0001
HOG0005516	adig_s0474.g1, adig_s0093.g47	XP_029203734.1, XP_029203739.1	aten_s0340.g22, aten_s0340.g19, aten_s0156.g1	astr_s0013.g0054	mcac_s0252.g0023	meff_s0190.g0026
HOG0005517	adig_s0063.g72, adig_s0206.g6, adig_s0063.g70, adig_s0054.g107	XP_029198528.1	aten_s0087.g54, aten_s0097.g31	astr_s0031.g0141	mcac_s0018.g0079	meff_s0109.g0021
HOG0005523	adig_s0222.g15, adig_s0222.g16, adig_s0222.g14	XP_029212720.1, XP_029212683.1	aten_s0020.g17	astr_s0196.g0026	mcac_s0171.g0038	meff_s0452.g0010
HOG0005528	adig_s0038.g94	XP_029198411.1	aten_s0008.g91	astr_s0017.g0026	mcac_s0068.g0020	meff_s0116.g0033, meff_s2795.g0001, meff_s0116.g0024
HOG0005529	adig_s0290.g2, adig_s0290.g6	XP_029196046.1	aten_s0021.g86, aten_s0021.g92		mcac_s0001.g0065, mcac_s0001.g0064	meff_s0013.g0019
HOG0005533	adig_s0134.g40	XP_029187750.1	aten_s0118.g41, aten_s0142.g40, aten_s1005.g1	astr_s0061.g0030	mcac_s1682.g0003, mcac_s0029.g0034, mcac_s0213.g0022	meff_s0031.g0017
HOG0005535	adig_s0036.g57, adig_s0232.g10	XP_029183448.1, XP_029204041.1	aten_s0236.g4, aten_s0484.g2		mcac_s0025.g0053, mcac_s0163.g0061, mcac_s0325.g0002	meff_s0551.g0014, meff_s0022.g0021
HOG0005536	adig_s0036.g84	XP_029205970.1, XP_029205957.1	aten_s0124.g27, aten_s0124.g29	astr_s0928.g0001	mcac_s0037.g0010, mcac_s0037.g0013	meff_s0142.g0056
HOG0005540	adig_s0161.g68, adig_s0189.g48	XP_029210926.1, XP_029182970.1	aten_s0048.g21	astr_s0042.g0007	mcac_s0353.g0025, mcac_s2411.g0001	meff_s0260.g0033, meff_s0260.g0031
HOG0005542	adig_s0190.g1	XP_029204703.1	aten_s0065.g61, aten_s0065.g63, aten_s0065.g60, aten_s0065.g62	astr_s0147.g0016, astr_s0147.g0012	mcac_s0014.g0034, mcac_s0014.g0032	meff_s0433.g0001
HOG0005543	adig_s0126.g15, adig_s0126.g14	XP_029200267.1, XP_029200265.1	aten_s0021.g155, aten_s0021.g154	astr_s0325.g0006	mcac_s0343.g0014	meff_s0997.g0001, meff_s0027.g0077
HOG0005544				astr_s0059.g0130	mcac_s0727.g0009	meff_s0109.g0050
HOG0005545	adig_s0015.g127	XP_029185109.1	aten_s0007.g169	astr_s0036.g0010	mcac_s0151.g0029	meff_s2186.g0001
HOG0005548	adig_s0030.g37	XP_029200073.1	aten_s0014.g47	astr_s0006.g0277, astr_s0006.g0278	mcac_s0742.g0009, mcac_s0742.g0008	meff_s0450.g0015, meff_s0450.g0014
HOG0005550	adig_s0030.g128	XP_029213759.1	aten_s0189.g41, aten_s1350.g1	astr_s0006.g0171	mcac_s0351.g0006	meff_s1710.g0001, meff_s0230.g0029, meff_s0230.g0028
HOG0005551	adig_s0030.g226	XP_029195612.1	aten_s0085.g15	astr_s0006.g0076	mcac_s2637.g0001	meff_s0034.g0053
HOG0005552					mcac_s0139.g0019	meff_s3475.g0001
HOG0005553	adig_s0030.g231	XP_029195599.1, XP_029182409.1	aten_s0085.g12, aten_s0085.g9
HOG0005554	adig_s0151.g3	XP_029209441.1, XP_029209505.1	aten_s0517.g5	astr_s0011.g0297	mcac_s0076.g0035, mcac_s0174.g0004, mcac_s0031.g0087	meff_s0003.g0058, meff_s0132.g0021, meff_s0363.g0012
HOG0005555					mcac_s0134.g0021	meff_s2089.g0001
HOG0005557	adig_s0279.g3, adig_s0026.g56, adig_s0026.g58	XP_029209123.1	aten_s0362.g16, aten_s0362.g13	astr_s0011.g0279	mcac_s0950.g0003	meff_s0479.g0022, meff_s0027.g0025
HOG0005559	adig_s0075.g131, adig_s0075.g136, adig_s0075.g108	XP_029197159.1, XP_029197149.1	aten_s0693.g2, aten_s0112.g8	astr_s0051.g0154, astr_s0051.g0153	mcac_s0124.g0006	meff_s0025.g0088
HOG0005560	adig_s0075.g156	XP_029211698.1, XP_029202444.1	aten_s0112.g27, aten_s0112.g73	astr_s0172.g0050	mcac_s0645.g0010, mcac_s0645.g0011	meff_s0705.g0005
HOG0005561	adig_s0075.g172	XP_029211660.1	aten_s0112.g43
HOG0005562					mcac_s0015.g0007	meff_s0029.g0070, meff_s0306.g0001
HOG0005563				astr_s0172.g0033
HOG0005564	adig_s0155.g27	XP_029182697.1	aten_s0168.g13	astr_s0005.g0315	mcac_s0299.g0007, mcac_s0818.g0001, mcac_s0299.g0004, mcac_s0910.g0001, mcac_s0818.g0002	meff_s0167.g0042
HOG0005567	adig_s0014.g16	XP_029184294.1	aten_s0128.g21	astr_s0015.g0088	mcac_s0478.g0022	meff_s0378.g0003
HOG0005568	adig_s0014.g143, adig_s0014.g144, adig_s0014.g145	XP_029207718.1	aten_s0020.g37, aten_s0020.g39	astr_s0015.g0017	mcac_s0067.g0081	meff_s0012.g0086
HOG0005569	adig_s0185.g27	XP_029201092.1	aten_s0003.g159
HOG0005570				astr_s0226.g0019	mcac_s0418.g0021, mcac_s0406.g0002	meff_s0210.g0042
HOG0005571					mcac_s0418.g0018	meff_s0210.g0036
HOG0005572	adig_s0004.g194	XP_029197359.1	aten_s0042.g27	astr_s0008.g0310	mcac_s0122.g0003, mcac_s0018.g0070, mcac_s0026.g0030	meff_s0208.g0005, meff_s0990.g0001, meff_s0009.g0097
HOG0005573	adig_s0004.g202, adig_s0004.g205, adig_s0004.g212	XP_029202036.1, XP_029202039.1	aten_s0003.g271, aten_s0042.g19	astr_s0008.g0101, astr_s0008.g0100	mcac_s0315.g0041	meff_s0069.g0108
HOG0005574	adig_s0071.g15, adig_s0071.g14	XP_029196757.1, XP_029196772.1	aten_s0003.g20	astr_s0097.g0005	mcac_s0497.g0009, mcac_s0497.g0010	meff_s0058.g0055
HOG0005575	adig_s0071.g20	XP_029196778.1	aten_s0003.g27, aten_s0003.g28	astr_s0031.g0003, astr_s0031.g0005, astr_s0031.g0004	mcac_s0497.g0003	meff_s0058.g0048
HOG0005576	adig_s0071.g85	XP_029203350.1, XP_029203351.1	aten_s0003.g87	astr_s0097.g0124	mcac_s0153.g0076, mcac_s0153.g0077	meff_s0413.g0021, meff_s0413.g0020
HOG0005578	adig_s0102.g116	XP_029206363.1	aten_s0246.g20, aten_s0282.g17, aten_s0282.g14	astr_s0014.g0219	mcac_s0013.g0036	meff_s0358.g0019, meff_s0358.g0017, meff_s0358.g0016, meff_s0358.g0020
HOG0005579	adig_s0102.g123	XP_029211711.1	aten_s0246.g8	astr_s0014.g0211	mcac_s0013.g0055, mcac_s0013.g0054	meff_s0358.g0002, meff_s0358.g0003
HOG0005580					mcac_s0051.g0069	meff_s0239.g0016
HOG0005581	adig_s0248.g17	XP_029186917.1	aten_s0026.g132	astr_s0005.g0016
HOG0005582	adig_s0248.g16	XP_029186918.1	aten_s0026.g133
HOG0005583	adig_s0045.g96	XP_029191518.1	aten_s0289.g21	astr_s0021.g0143, astr_s0155.g0031	mcac_s0148.g0040, mcac_s0148.g0042	meff_s0102.g0007, meff_s1157.g0001, meff_s0102.g0010
HOG0005584	adig_s0045.g147, adig_s0045.g148, adig_s0045.g146	XP_029191439.1	aten_s0157.g21	astr_s0138.g0053	mcac_s0197.g0027	meff_s0511.g0001, meff_s2245.g0001, meff_s0309.g0021
HOG0005586	adig_s0096.g36	XP_029204523.1	aten_s0050.g25, aten_s0050.g23, aten_s0050.g26	astr_s0042.g0071	mcac_s0236.g0007, mcac_s0236.g0006	meff_s0100.g0029
HOG0005590	adig_s0154.g10	XP_029197596.1, XP_029203551.1	aten_s0402.g2, aten_s0184.g42	astr_s0118.g0065	mcac_s0006.g0007, mcac_s0006.g0014	meff_s0305.g0021, meff_s0305.g0020
HOG0005594	adig_s0214.g8, adig_s0214.g7	XP_029195090.1	aten_s0065.g33, aten_s0065.g34	astr_s0005.g0076	mcac_s0014.g0091	meff_s0032.g0063
HOG0005595	adig_s0214.g20, adig_s0214.g19, adig_s0214.g21	XP_029195116.1, XP_029195115.1	aten_s0065.g21, aten_s0065.g20		mcac_s0014.g0073, mcac_s0014.g0072	meff_s0032.g0041
HOG0005596	adig_s0072.g26	XP_029210405.1, XP_029211547.1, XP_029210279.1, XP_029185706.1, XP_029185646.1, XP_029205214.1, XP_029205192.1	aten_s0164.g21, aten_s0143.g3
HOG0005599				astr_s0115.g0072
HOG0005600	adig_s0239.g27	XP_029206749.1	aten_s0029.g83		mcac_s0080.g0051	meff_s0174.g0019
HOG0005603	adig_s0257.g12	XP_029183287.1	aten_s0040.g118	astr_s0013.g0142	mcac_s0033.g0034, mcac_s0033.g0032, mcac_s0033.g0033	meff_s0026.g0064, meff_s0026.g0063
HOG0005604	adig_s0089.g31	XP_029179917.1, XP_029194905.1	aten_s0067.g74	astr_s0022.g0256, astr_s1221.g0001	mcac_s0187.g0063, mcac_s0187.g0065	meff_s0033.g0012
HOG0005608				astr_s0135.g0011
HOG0005609	adig_s0089.g41	XP_029199508.1	aten_s0311.g4	astr_s0219.g0007	mcac_s0387.g0018	meff_s0052.g0007
HOG0005613	adig_s0139.g53	XP_029208396.1	aten_s0101.g17, aten_s0101.g19	astr_s0478.g0001, astr_s0025.g0022	mcac_s0263.g0021	meff_s0417.g0004
HOG0005614	adig_s0245.g8	XP_029185189.1, XP_029185191.1	aten_s0007.g215	astr_s0011.g0056, astr_s0690.g0003, astr_s0011.g0057	mcac_s2066.g0001, mcac_s0517.g0005	meff_s0073.g0077
HOG0005618	adig_s0082.g12, adig_s0082.g13	XP_029194177.1	aten_s0031.g74, aten_s0031.g75	astr_s1209.g0001, astr_s0140.g0002	mcac_s2757.g0001, mcac_s0262.g0013	meff_s0127.g0033
HOG0005621	adig_s0019.g156	XP_029196385.1	aten_s0028.g44		mcac_s1956.g0001, mcac_s0011.g0116, mcac_s0163.g0028	meff_s0154.g0044, meff_s0002.g0026, meff_s0002.g0028, meff_s2379.g0001
HOG0005625	adig_s0037.g122	XP_029198694.1, XP_029192193.1	aten_s0078.g36	astr_s0362.g0002, astr_s0014.g0291	mcac_s0770.g0003, mcac_s0117.g0039, mcac_s0117.g0038	meff_s0500.g0010, meff_s0049.g0081
HOG0005626	adig_s0037.g128	XP_029198685.1	aten_s0078.g30
HOG0005627					mcac_s0001.g0003	meff_s0323.g0006
HOG0005630				astr_s0044.g0072
HOG0005634	adig_s0017.g62	XP_029187520.1	aten_s0008.g117	astr_s0017.g0055	mcac_s0782.g0004, mcac_s0030.g0042	meff_s0043.g0110
HOG0005638				astr_s0011.g0207	mcac_s0005.g0015	meff_s2225.g0001
HOG0005640	adig_s0049.g5	XP_029195786.1	aten_s0049.g159	astr_s0183.g0027	mcac_s0049.g0011	meff_s0028.g0068
HOG0005641	adig_s0049.g4	XP_029195784.1	aten_s0049.g160
HOG0005642	adig_s0049.g23, adig_s0049.g24, adig_s0049.g25	XP_029195759.1	aten_s0049.g146	astr_s0030.g0078	mcac_s0049.g0028, mcac_s0049.g0027	meff_s0028.g0089, meff_s0028.g0088
HOG0005643	adig_s0049.g30, adig_s0049.g97	XP_029195658.1, XP_029198987.1	aten_s0049.g76	astr_s0136.g0061, astr_s0139.g0060	mcac_s0043.g0043	meff_s0187.g0010, meff_s0047.g0051
HOG0005644	adig_s0049.g130, adig_s0049.g129	XP_029198913.1, XP_029196247.1, XP_029198962.1	aten_s0049.g42, aten_s0049.g43		mcac_s0345.g0020	meff_s0050.g0008, meff_s0050.g0007
HOG0005648	adig_s0136.g4, adig_s0319.g4	XP_029182271.1, XP_029182499.1, XP_029182567.1	aten_s0041.g62, aten_s0039.g56	astr_s0303.g0010	mcac_s0203.g0018	meff_s0362.g0026
HOG0005650	adig_s0219.g14, adig_s0212.g1	XP_029209037.1	aten_s0056.g12, aten_s0223.g27	astr_s0012.g0002, astr_s0094.g0044	mcac_s0235.g0014, mcac_s0745.g0016	meff_s0061.g0029
HOG0005653	adig_s0065.g41	XP_029212812.1	aten_s0038.g103	astr_s0023.g0055	mcac_s0513.g0004, mcac_s0513.g0006, mcac_s0513.g0005	meff_s0044.g0102, meff_s0044.g0105, meff_s0044.g0104
HOG0005654	adig_s0065.g47	XP_029198616.1	aten_s0038.g96	astr_s0108.g0058	mcac_s0015.g0102	meff_s0044.g0087
HOG0005657	adig_s0065.g105, adig_s0065.g106	XP_029188486.1	aten_s0010.g22	astr_s0002.g0336	mcac_s0433.g0005, mcac_s0433.g0006	meff_s0141.g0036, meff_s0141.g0038, meff_s0141.g0035
HOG0005659					mcac_s0060.g0059	meff_s0275.g0006
HOG0005660	adig_s0237.g11	XP_029198717.1	aten_s0127.g2	astr_s0023.g0036
HOG0005662	adig_s0053.g2	XP_029188079.1	aten_s0265.g32, aten_s0265.g30		mcac_s0035.g0098, mcac_s0035.g0097	meff_s0447.g0050, meff_s0447.g0051
HOG0005664	adig_s0035.g170, adig_s0035.g171	XP_029207724.1	aten_s0030.g30, aten_s0030.g29	astr_s0022.g0020	mcac_s0002.g0157	meff_s0057.g0017
HOG0005665	adig_s0562.g3, adig_s0562.g2	XP_029197207.1	aten_s0070.g38		mcac_s0252.g0030, mcac_s2405.g0001, mcac_s0038.g0026, mcac_s0276.g0006	meff_s0190.g0017, meff_s0099.g0056
HOG0005666	adig_s0143.g23, adig_s0058.g18	XP_029198018.1, XP_029196920.1, XP_029196944.1	aten_s0056.g6	astr_s0045.g0098	mcac_s0090.g0042, mcac_s2398.g0001	meff_s0090.g0055
HOG0005668	adig_s0020.g11, adig_s0020.g12	XP_029183224.1	aten_s0017.g39	astr_s0029.g0066, astr_s0029.g0062	mcac_s0339.g0044, mcac_s0339.g0041	meff_s0382.g0012, meff_s0382.g0009
HOG0005669	adig_s0020.g106	XP_029205097.1, XP_029205092.1, XP_029205120.1	aten_s0017.g126	astr_s0065.g0125	mcac_s0073.g0033	meff_s0595.g0002, meff_s0289.g0026
HOG0005670	adig_s0020.g125	XP_029207306.1	aten_s0272.g12, aten_s0017.g150	astr_s0033.g0088, astr_s0033.g0089	mcac_s0311.g0016, mcac_s0311.g0014	meff_s2431.g0001, meff_s0105.g0043
HOG0005671	adig_s0020.g156, adig_s0020.g157	XP_029207089.1, XP_029180228.1	aten_s0314.g5, aten_s0314.g6	astr_s0033.g0116	mcac_s0157.g0018	meff_s0211.g0036, meff_s0211.g0028
HOG0005674				astr_s0381.g0001
HOG0005675	adig_s0020.g183	XP_029192811.1	aten_s0167.g2, aten_s0089.g93	astr_s0004.g0461	mcac_s0186.g0042, mcac_s0040.g0083	meff_s0030.g0014, meff_s3045.g0002
HOG0005676	adig_s0040.g20, adig_s0040.g19	XP_029203430.1	aten_s0218.g14		mcac_s0035.g0067, mcac_s0035.g0069, mcac_s0035.g0068	meff_s0117.g0064, meff_s0117.g0063
HOG0005679	adig_s0132.g50, adig_s0132.g51	XP_029186467.1, XP_029186557.1	aten_s0048.g107, aten_s0048.g106	astr_s0081.g0053, astr_s0081.g0052	mcac_s0065.g0015	meff_s0081.g0056
HOG0005680	adig_s0026.g75	XP_029207024.1	aten_s0489.g3	astr_s0455.g0002, astr_s0333.g0004, astr_s0137.g0010	mcac_s0152.g0024, mcac_s0147.g0008	meff_s0055.g0005, meff_s0128.g0052
HOG0005681	adig_s0026.g79	XP_029200902.1	aten_s0251.g8	astr_s0010.g0004, astr_s0010.g0003	mcac_s0129.g0031	meff_s0029.g0091, meff_s0029.g0092, meff_s0170.g0019, meff_s1098.g0001
HOG0005685	adig_s0059.g30	XP_029212760.1	aten_s0096.g106	astr_s0339.g0006, astr_s0339.g0007	mcac_s0223.g0029	meff_s2560.g0001
HOG0005686	adig_s0059.g73	XP_029181740.1	aten_s0029.g172	astr_s0056.g0093	mcac_s0082.g0015	meff_s0051.g0053
HOG0005688	adig_s0492.g3, adig_s0031.g255	XP_029210082.1	aten_s0655.g2	astr_s0129.g0036	mcac_s0592.g0004, mcac_s0605.g0002, mcac_s1422.g0002	meff_s0435.g0022, meff_s0277.g0007, meff_s0736.g0004
HOG0005689	adig_s0158.g4	XP_029205233.1, XP_029205232.1	aten_s0034.g3, aten_s0034.g6, aten_s0034.g5, aten_s0170.g50	astr_s0119.g0006	mcac_s0827.g0001	meff_s0328.g0007
HOG0005690	adig_s0158.g15, adig_s0158.g14	XP_029205251.1, XP_029180862.1	aten_s0170.g38	astr_s0119.g0030	mcac_s0019.g0077, mcac_s0004.g0016	meff_s0160.g0045, meff_s0003.g0010
HOG0005691	adig_s0012.g241, adig_s0012.g242, adig_s0012.g240	XP_029201914.1, XP_029201913.1	aten_s0180.g49, aten_s0180.g47	astr_s0160.g0044	mcac_s0054.g0034	meff_s0055.g0094
HOG0005692				astr_s0093.g0025
HOG0005693	adig_s0018.g11	XP_029206261.1	aten_s0297.g7		mcac_s0084.g0046	meff_s0235.g0030
HOG0005701				astr_s0002.g0269
HOG0005704	adig_s0001.g64	XP_029210244.1, XP_029208702.1, XP_029209977.1	aten_s0008.g21, aten_s0008.g20, aten_s0008.g19	astr_s0002.g0242	mcac_s0331.g0027	meff_s0016.g0027
HOG0005705	adig_s0001.g77, adig_s0001.g78	XP_029209588.1	aten_s0172.g76, aten_s0172.g75	astr_s0002.g0206, astr_s0002.g0207	mcac_s0008.g0135, mcac_s0008.g0136	meff_s0016.g0061, meff_s0016.g0059
HOG0005706	adig_s0001.g153	XP_029188111.1	aten_s0035.g38	astr_s0004.g0234	mcac_s0948.g0002, mcac_s0948.g0003	meff_s0067.g0072, meff_s0067.g0070, meff_s0997.g0003, meff_s0034.g0001
HOG0005707	adig_s0001.g176, adig_s0001.g177	XP_029188225.1, XP_029188224.1	aten_s0035.g15, aten_s0035.g16	astr_s0004.g0265, astr_s0004.g0264	mcac_s0189.g0024	meff_s0067.g0045
HOG0005709	adig_s0001.g273	XP_029184457.1	aten_s0035.g114	astr_s0004.g0367	mcac_s0759.g0004, mcac_s0144.g0034	meff_s1837.g0002, meff_s0098.g0004, meff_s0065.g0028
HOG0005717	adig_s0010.g74	XP_029202014.1, XP_029201942.1	aten_s0047.g131		mcac_s0045.g0104, mcac_s0045.g0100, mcac_s0045.g0102	meff_s0107.g0041, meff_s0107.g0036, meff_s0107.g0038
HOG0005718	adig_s0062.g14, adig_s0062.g17, adig_s0062.g15	XP_029192569.1, XP_029192603.1	aten_s0373.g3, aten_s0373.g4	astr_s0006.g0024	mcac_s0648.g0008	meff_s0217.g0043
HOG0005723	adig_s0221.g4	XP_029204071.1	aten_s0025.g5		mcac_s0441.g0025	meff_s0396.g0016
HOG0005725				astr_s0030.g0031
HOG0005728	adig_s0003.g290, adig_s0003.g288	XP_029201651.1	aten_s0006.g6	astr_s0133.g0027	mcac_s0009.g0077	meff_s0113.g0068, meff_s0113.g0069
HOG0005731				astr_s0306.g0003	mcac_s0240.g0049	meff_s0157.g0037
HOG0005732	adig_s0009.g132	XP_029206799.1	aten_s0111.g43	astr_s0306.g0004	mcac_s0240.g0051	meff_s0610.g0003
HOG0005734	adig_s0009.g194, adig_s0009.g195	XP_029202753.1	aten_s0237.g33, aten_s0237.g32	astr_s0185.g0030	mcac_s0527.g0005, mcac_s0527.g0004, mcac_s0527.g0006	meff_s0335.g0016
HOG0005735	adig_s0144.g35	XP_029191881.1	aten_s0013.g155, aten_s0013.g153, aten_s0013.g157	astr_s0009.g0341	mcac_s0069.g0052	meff_s0797.g0002
HOG0005739	adig_s0171.g10	XP_029187858.1	aten_s0277.g1	astr_s0034.g0078	mcac_s0210.g0031, mcac_s0381.g0010, mcac_s0385.g0001, mcac_s0217.g0048	meff_s0072.g0057, meff_s0664.g0001
HOG0005740	adig_s0187.g20	XP_029212054.1	aten_s0011.g37	astr_s0002.g0137	mcac_s0008.g0052	meff_s0016.g0139
HOG0005741					mcac_s0259.g0026	meff_s0541.g0011
HOG0005742	adig_s0252.g10	XP_029214322.1	aten_s0136.g30	astr_s0005.g0328
HOG0005744	adig_s0034.g73	XP_029187379.1	aten_s0261.g15	astr_s0010.g0206	mcac_s0521.g0012	meff_s0099.g0015, meff_s0099.g0024, meff_s0099.g0020, meff_s0099.g0022
HOG0005748	adig_s0046.g22	XP_029186440.1	aten_s0012.g187	astr_s0090.g0059	mcac_s0101.g0021, mcac_s0101.g0022	meff_s0010.g0070, meff_s0010.g0071, meff_s0010.g0069
HOG0005750	adig_s0106.g2, adig_s0073.g24, adig_s0106.g7	XP_029187947.1	aten_s0007.g28	astr_s0106.g0025, astr_s0106.g0026	mcac_s0145.g0008	meff_s0133.g0016
HOG0005754				astr_s0008.g0256
HOG0005755	adig_s0028.g112	XP_029194437.1	aten_s0046.g53		mcac_s0034.g0095	meff_s0245.g0024
HOG0005758	adig_s0028.g236	XP_029200774.1	aten_s0083.g32	astr_s0073.g0068	mcac_s0038.g0044	meff_s0038.g0017, meff_s3069.g0001
HOG0005759	adig_s0028.g244	XP_029200768.1, XP_029200769.1	aten_s0083.g20, aten_s0083.g19	astr_s0073.g0058	mcac_s0038.g0024, mcac_s0038.g0023	meff_s0099.g0054, meff_s0099.g0053
HOG0005760	adig_s0028.g272, adig_s0028.g273	XP_029192104.1	aten_s0165.g31	astr_s0073.g0029
HOG0005761					mcac_s0482.g0002, mcac_s0482.g0003	meff_s0007.g0163, meff_s0007.g0170
HOG0005763	adig_s0084.g48, adig_s0084.g49	XP_029211474.1, XP_029210865.1	aten_s0068.g77	astr_s0178.g0024	mcac_s1220.g0001, mcac_s0123.g0028	meff_s0323.g0002, meff_s0296.g0024
HOG0005764				astr_s0003.g0334	mcac_s0192.g0014	meff_s0066.g0012
HOG0005767	adig_s0022.g89	XP_029212631.1	aten_s0061.g44	astr_s0097.g0090	mcac_s0179.g0032	meff_s0012.g0180
HOG0005768	adig_s0022.g99	XP_029212615.1	aten_s0061.g34	astr_s0162.g0013, astr_s0162.g0008	mcac_s0391.g0003, mcac_s0391.g0010, mcac_s1270.g0001	meff_s0490.g0004, meff_s0490.g0001
HOG0005769	adig_s0250.g13, adig_s0250.g12	XP_029205922.1	aten_s0049.g20, aten_s0049.g19	astr_s0139.g0008	mcac_s0485.g0012, mcac_s0485.g0011	meff_s0104.g0010, meff_s0104.g0011
HOG0005771	adig_s0109.g30, adig_s0109.g29	XP_029213507.1, XP_029213502.1	aten_s0221.g8, aten_s0221.g7	astr_s0084.g0066, astr_s0084.g0065
HOG0005773	adig_s0109.g60, adig_s0238.g10, adig_s0238.g11	XP_029184280.1, XP_029210267.1	aten_s0049.g5	astr_s1623.g0001, astr_s0084.g0047	mcac_s0716.g0007	meff_s0104.g0042
HOG0005774	adig_s0006.g40	XP_029196860.1	aten_s0241.g21	astr_s0042.g0108	mcac_s0184.g0019	meff_s0146.g0032
HOG0005775	adig_s0006.g79	XP_029199143.1	aten_s0230.g28		mcac_s0477.g0008	meff_s0089.g0073
HOG0005777	adig_s0006.g270	XP_029190230.1	aten_s0076.g29	astr_s0027.g0082, astr_s0027.g0083	mcac_s0554.g0016	meff_s0218.g0036, meff_s0355.g0001, meff_s0218.g0032, meff_s0218.g0030
HOG0005780	adig_s0006.g299	XP_029190176.1	aten_s0054.g51, aten_s0054.g45	astr_s0027.g0132	mcac_s0427.g0005	meff_s0088.g0038, meff_s0088.g0039, meff_s0118.g0004, meff_s0118.g0005
HOG0005781	adig_s0068.g7	XP_029198223.1, XP_029207764.1, XP_029207763.1	aten_s0039.g91, aten_s0039.g90	astr_s0072.g0019	mcac_s0209.g0003, mcac_s0209.g0006	meff_s0545.g0002
HOG0005782	adig_s0068.g13	XP_029198228.1	aten_s0090.g27, aten_s0346.g3, aten_s0424.g1, aten_s0317.g6	astr_s0032.g0055	mcac_s0663.g0007	meff_s0595.g0012, meff_s0143.g0025
HOG0005783	adig_s0068.g105	XP_029186674.1, XP_029210578.1, XP_029184742.1	aten_s0005.g38	astr_s0019.g0092	mcac_s0668.g0006, mcac_s0668.g0005	meff_s0111.g0008, meff_s0111.g0007
HOG0005785	adig_s0120.g52, adig_s0120.g51	XP_029191259.1, XP_029191239.1	aten_s0015.g75, aten_s0015.g76		mcac_s0016.g0061, mcac_s0016.g0060	meff_s0092.g0042, meff_s0092.g0041
HOG0005786	adig_s0120.g85, adig_s0120.g86, adig_s0120.g88	XP_029207692.1	aten_s0015.g44	astr_s0051.g0166	mcac_s0016.g0097	meff_s0175.g0030
HOG0005787	adig_s0107.g33, adig_s0107.g32	XP_029203224.1	aten_s0280.g9, aten_s0280.g10	astr_s0126.g0024	mcac_s0028.g0085, mcac_s0028.g0086	meff_s0185.g0049, meff_s0185.g0048
HOG0005788	adig_s0193.g22, adig_s0193.g25	XP_029203919.1, XP_029203952.1	aten_s0017.g9, aten_s0017.g6	astr_s0034.g0134	mcac_s0077.g0016	meff_s0017.g0080, meff_s0017.g0081
HOG0005792	adig_s0031.g2	XP_029192735.1	aten_s0167.g26	astr_s0004.g0439	mcac_s0040.g0057, mcac_s2446.g0002	meff_s0030.g0037
HOG0005794	adig_s0031.g77	XP_029193189.1	aten_s0051.g13	astr_s0018.g0020	mcac_s0511.g0013	meff_s0267.g0026
HOG0005795	adig_s0031.g78	XP_029193251.1	aten_s0051.g14, aten_s0051.g17	astr_s0110.g0016, astr_s0063.g0001	mcac_s0152.g0032	meff_s0323.g0003
HOG0005797	adig_s0031.g136, adig_s0031.g138	XP_029193446.1, XP_029193436.1, XP_029193437.1, XP_029205719.1, XP_029205718.1	aten_s0051.g63	astr_s0016.g0027	mcac_s0048.g0028	meff_s0020.g0044
HOG0005798	adig_s0031.g141	XP_029193485.1	aten_s0051.g67	astr_s0016.g0031	mcac_s0048.g0023	meff_s0020.g0041, meff_s1103.g0001
HOG0005803	adig_s0270.g3	XP_029193814.1	aten_s0115.g38	astr_s0069.g0024, astr_s0445.g0001	mcac_s0007.g0038, mcac_s0261.g0025, mcac_s0047.g0004	meff_s0646.g0007, meff_s0172.g0033
HOG0005805	adig_s0119.g16	XP_029183787.1	aten_s0357.g12		mcac_s1389.g0004, mcac_s0294.g0037, mcac_s1403.g0002, mcac_s1403.g0003, mcac_s0301.g0029	meff_s0188.g0002, meff_s0524.g0010, meff_s0059.g0019
HOG0005806	adig_s0002.g105	XP_029194253.1	aten_s0034.g165	astr_s0028.g0081	mcac_s0227.g0004, mcac_s0217.g0030, mcac_s0235.g0013	meff_s0465.g0034, meff_s0337.g0021, meff_s0337.g0023
HOG0005809					mcac_s0001.g0082, mcac_s0001.g0083	meff_s0085.g0079, meff_s0085.g0075, meff_s0085.g0078
HOG0005810	adig_s0002.g341, adig_s0002.g340	XP_029194967.1	aten_s0001.g54, aten_s0001.g53	astr_s0003.g0073, astr_s0003.g0072	mcac_s0112.g0008, mcac_s0112.g0007	meff_s0144.g0032
HOG0005811	adig_s0002.g363	XP_029192109.1	aten_s0134.g16, aten_s0001.g69, aten_s0001.g70	astr_s0003.g0094	mcac_s0112.g0023	meff_s0144.g0015
HOG0005814					mcac_s0140.g0019, mcac_s0140.g0020	meff_s2266.g0001
HOG0005820	adig_s0100.g19	XP_029202815.1	aten_s0044.g80	astr_s0165.g0017	mcac_s0293.g0024, mcac_s3919.g0001, mcac_s0293.g0025	meff_s0341.g0017, meff_s0341.g0018
HOG0005821	adig_s0100.g25, adig_s0100.g27	XP_029202831.1, XP_029202840.1	aten_s0044.g74, aten_s0044.g73, aten_s0044.g72	astr_s0165.g0023	mcac_s0293.g0016	meff_s0341.g0009
HOG0005822	adig_s0100.g75	XP_029197719.1, XP_029197733.1	aten_s0044.g29	astr_s0209.g0024	mcac_s0453.g0012, mcac_s0453.g0003	meff_s0454.g0011, meff_s0714.g0006, meff_s1214.g0001
HOG0005823	adig_s0100.g86	XP_029179285.1	aten_s0044.g16	astr_s0209.g0036	mcac_s0084.g0035, mcac_s0084.g0041, mcac_s0654.g0015	meff_s2367.g0002, meff_s0235.g0027, meff_s0387.g0007
HOG0005826	adig_s0005.g19	XP_029190114.1	aten_s0005.g152	astr_s0001.g0558	mcac_s0173.g0047	meff_s0068.g0076
HOG0005828	adig_s0005.g159	XP_029186347.1	aten_s0005.g301	astr_s0001.g0413	mcac_s0024.g0070	meff_s0101.g0084, meff_s0101.g0079, meff_s0101.g0088
HOG0005829	adig_s0005.g162, adig_s0005.g160	XP_029186315.1	aten_s0005.g302, aten_s0234.g16	astr_s0001.g0412	mcac_s0024.g0071	meff_s0101.g0091, meff_s0101.g0085, meff_s0101.g0080, meff_s0101.g0089
HOG0005832					mcac_s0024.g0136	meff_s0254.g0039, meff_s0254.g0043
HOG0005837	adig_s0063.g8, adig_s0063.g7	XP_029202934.1, XP_029202943.1	aten_s0014.g142, aten_s0014.g145	astr_s0012.g0191	mcac_s0651.g0006	meff_s0446.g0006, meff_s0446.g0007
HOG0005838	adig_s0092.g51	XP_029189127.1	aten_s0356.g3	astr_s0061.g0085	mcac_s0041.g0043, mcac_s0041.g0042	meff_s0031.g0086, meff_s0031.g0087
HOG0005839	adig_s0087.g22, adig_s0087.g20	XP_029182141.1	aten_s0040.g104	astr_s0013.g0163	mcac_s0033.g0016, mcac_s2099.g0001, mcac_s1023.g0005	meff_s0026.g0047, meff_s2806.g0001
HOG0005840				astr_s0106.g0052	mcac_s0145.g0036	meff_s0133.g0040
HOG0005841	adig_s0073.g5	XP_029187905.1	aten_s0007.g8
HOG0005843	adig_s0073.g16	XP_029187876.1	aten_s0007.g20	astr_s0024.g0129	mcac_s0145.g0026	meff_s0133.g0027
HOG0005848	adig_s0025.g193, adig_s0025.g191, adig_s0025.g192	XP_029208545.1, XP_029208543.1	aten_s0031.g127, aten_s0031.g128	astr_s0016.g0057	mcac_s0357.g0017	meff_s0176.g0023
HOG0005851	adig_s0101.g17, adig_s0101.g16	XP_029187131.1, XP_029187122.1	aten_s0002.g160, aten_s0002.g161	astr_s0001.g0328, astr_s0001.g0327	mcac_s0129.g0010	meff_s0134.g0009
HOG0005852	adig_s0101.g54, adig_s0101.g53	XP_029193596.1, XP_029193647.1	aten_s0002.g125		mcac_s0096.g0004	meff_s4935.g0001, meff_s0029.g0043
HOG0005853	adig_s0165.g9, adig_s0165.g8, adig_s0165.g10	XP_029208576.1, XP_029208577.1	aten_s0286.g5, aten_s0286.g6	astr_s0256.g0013	mcac_s0146.g0039	meff_s0379.g0022
HOG0005854	adig_s0043.g20	XP_029199450.1	aten_s0070.g9, aten_s0160.g16	astr_s0020.g0109, astr_s0383.g0003, astr_s0585.g0004, astr_s0094.g0057	mcac_s0405.g0006, mcac_s0364.g0005	meff_s0225.g0041
HOG0005857	adig_s0069.g20	XP_029205506.1	aten_s0287.g22, aten_s0287.g17	astr_s0048.g0002, astr_s0047.g0141, astr_s0047.g0139	mcac_s0270.g0029	meff_s0276.g0012, meff_s0276.g0013
HOG0005858	adig_s0069.g181, adig_s0069.g180	XP_029179668.1	aten_s0115.g3	astr_s0069.g0056	mcac_s0007.g0064, mcac_s0007.g0065, mcac_s1325.g0002	meff_s0135.g0042, meff_s0135.g0043
HOG0005860	adig_s0130.g58, adig_s0130.g59	XP_029202340.1, XP_029202341.1, XP_029202389.1	aten_s0247.g25	astr_s0018.g0040	mcac_s0250.g0023	meff_s0151.g0035
HOG0005861	adig_s0124.g10	XP_029188372.1	aten_s0155.g19	astr_s0065.g0128	mcac_s0073.g0044	meff_s0289.g0013
HOG0005886				astr_s0071.g0091	mcac_s0700.g0002	meff_s0600.g0006
HOG0005889					mcac_s0375.g0004	meff_s0195.g0037
HOG0005895					mcac_s0170.g0032, mcac_s0171.g0055	meff_s0172.g0008
HOG0005904					mcac_s0008.g0095	meff_s0016.g0099, meff_s0016.g0100
HOG0005905					mcac_s0008.g0096	meff_s0016.g0098
HOG0005907				astr_s0582.g0002	mcac_s0361.g0006	meff_s0001.g0004
HOG0005909				astr_s0036.g0148, astr_s0035.g0060, astr_s0282.g0039, astr_s0223.g0031, astr_s0059.g0083, astr_s0077.g0032, astr_s0049.g0051, astr_s0015.g0231, astr_s0587.g0001, astr_s0150.g0041, astr_s0150.g0042
HOG0005926				astr_s0032.g0198
HOG0005927				astr_s0036.g0065
HOG0005932				astr_s0140.g0042, astr_s0011.g0303, astr_s0297.g0013, astr_s0102.g0054	mcac_s1637.g0002, mcac_s0562.g0002, mcac_s0325.g0021	meff_s1530.g0001, meff_s0046.g0014, meff_s0160.g0013, meff_s0095.g0068
HOG0005933					mcac_s0817.g0007	meff_s0050.g0061, meff_s0118.g0031
HOG0005937				astr_s0007.g0339, astr_s0265.g0009, astr_s0371.g0008, astr_s0741.g0001, astr_s0078.g0065
HOG0005943				astr_s0279.g0002, astr_s0279.g0003	mcac_s0121.g0017, mcac_s0121.g0018, mcac_s0121.g0016, mcac_s0121.g0019	meff_s0213.g0033, meff_s0213.g0032
HOG0005944				astr_s0005.g0196, astr_s0321.g0002, astr_s0146.g0004	mcac_s0298.g0035, mcac_s0572.g0015	meff_s0728.g0005, meff_s0079.g0029, meff_s0045.g0108, meff_s0728.g0004
HOG0005947					mcac_s0716.g0005	meff_s0104.g0039, meff_s0104.g0035
HOG0005948				astr_s0196.g0008, astr_s0196.g0019, astr_s0196.g0016
HOG0005951					mcac_s0221.g0021	meff_s0048.g0059, meff_s0786.g0004, meff_s0017.g0051
HOG0005954					mcac_s0431.g0019, mcac_s0239.g0023	meff_s0389.g0002
HOG0005961					mcac_s0182.g0021, mcac_s0017.g0044, mcac_s0196.g0008, mcac_s0196.g0013, mcac_s0094.g0020, mcac_s0094.g0024, mcac_s0499.g0003, mcac_s0945.g0003	meff_s0095.g0005, meff_s0189.g0025, meff_s0266.g0024
HOG0005963					mcac_s0162.g0012, mcac_s0162.g0015, mcac_s0091.g0001	meff_s0091.g0050, meff_s0091.g0049, meff_s0091.g0051, meff_s0091.g0046, meff_s0228.g0002
HOG0005973	adig_s0027.g18	XP_029185947.1	aten_s0072.g1, aten_s0723.g1, aten_s0222.g47	astr_s0016.g0163	mcac_s0194.g0112	meff_s3866.g0001, meff_s0020.g0162
HOG0005974	adig_s0027.g23	XP_029186032.1, XP_029198753.1	aten_s0222.g43	astr_s0016.g0166	mcac_s0194.g0108, mcac_s0194.g0107	meff_s0020.g0167, meff_s0020.g0168
HOG0005975				astr_s0016.g0174
HOG0005977	adig_s0027.g28	XP_029186016.1	aten_s0222.g38		mcac_s0194.g0102	meff_s0020.g0174
HOG0005978	adig_s0027.g56, adig_s0027.g55	XP_029186067.1, XP_029186064.1	aten_s0222.g12, aten_s0222.g13	astr_s0016.g0198	mcac_s0194.g0077	meff_s0011.g0003
HOG0005983	adig_s0027.g133	XP_029195018.1	aten_s0196.g9	astr_s0014.g0334, astr_s0014.g0331	mcac_s0680.g0006, mcac_s0062.g0098	meff_s0635.g0008, meff_s0635.g0004
HOG0005984	adig_s0050.g52	XP_029204654.1	aten_s0027.g11, aten_s0027.g12	astr_s0058.g0090, astr_s0058.g0089	mcac_s0403.g0009	meff_s0293.g0010, meff_s0293.g0011
HOG0005989	adig_s0076.g10, adig_s0076.g9	XP_029214505.1, XP_029214511.1	aten_s0215.g8, aten_s0215.g9	astr_s0018.g0126	mcac_s0402.g0001	meff_s0683.g0001
HOG0005990	adig_s0064.g5, adig_s0064.g6	XP_029179922.1	aten_s0082.g65	astr_s0084.g0011	mcac_s0121.g0004	meff_s0250.g0023
HOG0005991				astr_s0095.g0088
HOG0005995	adig_s0048.g29	XP_029196011.1	aten_s0183.g21	astr_s0111.g0043	mcac_s0204.g0015	meff_s0027.g0065, meff_s0027.g0063, meff_s0119.g0023, meff_s0119.g0022
HOG0005996	adig_s0048.g78, adig_s0048.g76	XP_029201428.1	aten_s0139.g60, aten_s0139.g61	astr_s0120.g0068, astr_s0120.g0067	mcac_s0032.g0048	meff_s0196.g0029
HOG0005997	adig_s0048.g77, adig_s0048.g80, adig_s0048.g79	XP_029201422.1	aten_s0139.g59, aten_s0139.g58	astr_s0120.g0069	mcac_s0032.g0051	meff_s0196.g0023
HOG0005998	adig_s0048.g111, adig_s0048.g112	XP_029204259.1	aten_s0139.g21, aten_s0139.g20	astr_s0004.g0159	mcac_s0159.g0014	meff_s0785.g0008
HOG0005999	adig_s0048.g117, adig_s0048.g118	XP_029204221.1	aten_s0139.g15	astr_s0004.g0166	mcac_s0159.g0021	meff_s0173.g0024
HOG0006000	adig_s0080.g11	XP_029180251.1, XP_029181968.1, XP_029182068.1	aten_s0194.g29	astr_s0015.g0131	mcac_s1058.g0001, mcac_s0002.g0003	meff_s0123.g0033
HOG0006004	adig_s0032.g108	XP_029209015.1	aten_s0064.g42	astr_s0365.g0011	mcac_s0134.g0015, mcac_s0617.g0004	meff_s1200.g0001
HOG0006007	adig_s0210.g20	XP_029198805.1, XP_029198806.1	aten_s0094.g11	astr_s0036.g0004	mcac_s0730.g0014, mcac_s0730.g0015, mcac_s0730.g0016	meff_s0549.g0012
HOG0006010	adig_s0057.g55	XP_029204859.1, XP_029204866.1	aten_s0491.g1, aten_s0469.g3		mcac_s0319.g0007, mcac_s0910.g0004	meff_s0258.g0022, meff_s0115.g0023
HOG0006013	adig_s0081.g5, adig_s0081.g6	XP_029194506.1	aten_s0330.g6, aten_s0330.g8, aten_s0330.g9	astr_s0138.g0019	mcac_s0180.g0066	meff_s0021.g0116
HOG0006014	adig_s0081.g71, adig_s0081.g74	XP_029194590.1, XP_029210922.1	aten_s0046.g124	astr_s0142.g0011	mcac_s0541.g0004	meff_s0321.g0008
HOG0006016	adig_s0081.g90	XP_029198317.1	aten_s0046.g143
HOG0006017	adig_s0081.g96	XP_029198318.1, XP_029198332.1	aten_s0046.g156	astr_s0277.g0016, astr_s0277.g0015	mcac_s0254.g0030	meff_s0124.g0119
HOG0006018	adig_s0081.g107	XP_029198301.1	aten_s0046.g168	astr_s0277.g0006	mcac_s0254.g0018, mcac_s0254.g0019	meff_s0124.g0129
HOG0006019	adig_s0127.g5	XP_029209847.1, XP_029209850.1	aten_s0316.g2	astr_s0020.g0098	mcac_s0319.g0026	meff_s0005.g0071, meff_s0097.g0030, meff_s0006.g0211, meff_s0393.g0027
HOG0006023	adig_s0011.g82	XP_029189754.1	aten_s0012.g76	astr_s0057.g0065	mcac_s0161.g0017	meff_s1336.g0001
HOG0006024	adig_s0011.g177	XP_029202718.1	aten_s0018.g45	astr_s0001.g0089	mcac_s0126.g0003, mcac_s0128.g0011	meff_s0171.g0037, meff_s0171.g0039, meff_s4018.g0001
HOG0006025	adig_s0011.g200	XP_029191213.1	aten_s0018.g24	astr_s0001.g0107	mcac_s0126.g0030	meff_s0171.g0011
HOG0006032	adig_s0254.g3	XP_029209479.1, XP_029208480.1, XP_029198724.1	aten_s0214.g28, aten_s0611.g2, aten_s0347.g6, aten_s0066.g2, aten_s0126.g7, aten_s0220.g24
HOG0006034	adig_s0108.g21	XP_029203038.1	aten_s0116.g31, aten_s0198.g18, aten_s0054.g19, aten_s0309.g5		mcac_s0779.g0004, mcac_s0695.g0011, mcac_s0509.g0004	meff_s0173.g0038
HOG0006037					mcac_s0421.g0006	meff_s0384.g0001
HOG0006044	adig_s0152.g10	XP_029206256.1	aten_s0159.g8	astr_s0157.g0013, astr_s0157.g0014	mcac_s0264.g0001	meff_s0036.g0014, meff_s0008.g0112, meff_s0199.g0007
HOG0006047	adig_s0105.g70	XP_029184998.1	aten_s0033.g50, aten_s0033.g49	astr_s0091.g0008, astr_s0670.g0002	mcac_s0797.g0007	meff_s0603.g0015, meff_s0109.g0035
HOG0006052				astr_s0062.g0074
HOG0006057	adig_s0056.g57, adig_s0056.g58	XP_029211155.1, XP_029211151.1	aten_s0095.g28, aten_s0095.g26	astr_s0062.g0060	mcac_s0021.g0060	meff_s0429.g0007
HOG0006058	adig_s0056.g64, adig_s0056.g63	XP_029211166.1, XP_029211162.1	aten_s0095.g21, aten_s0095.g22	astr_s0062.g0055	mcac_s0201.g0021	meff_s0050.g0071
HOG0006060	adig_s0042.g4	XP_029199504.1	aten_s0104.g44, aten_s0695.g1	astr_s0005.g0302	mcac_s0662.g0004	meff_s0173.g0017, meff_s0061.g0004, meff_s0373.g0002, meff_s0173.g0018
HOG0006061	adig_s0042.g219	XP_029213036.1	aten_s0005.g3	astr_s0032.g0005	mcac_s0520.g0012, mcac_s0520.g0013	meff_s0019.g0020, meff_s0019.g0019
HOG0006063	adig_s0256.g1, adig_s0256.g4, adig_s0256.g2, adig_s0256.g3	XP_029193628.1	aten_s0002.g65	astr_s0001.g0240	mcac_s0072.g0022	meff_s0215.g0008
HOG0006064	adig_s0256.g9, adig_s0256.g8	XP_029180828.1	aten_s0002.g62	astr_s0001.g0236	mcac_s0072.g0016	meff_s0094.g0060
HOG0006065	adig_s0142.g43	XP_029190504.1	aten_s0117.g66, aten_s0117.g65	astr_s0025.g0101	mcac_s0046.g0041, mcac_s0046.g0042	meff_s0096.g0067, meff_s0096.g0066
HOG0006066	adig_s0054.g155, adig_s0044.g5	XP_029196239.1, XP_029203638.1	aten_s0162.g19, aten_s0045.g28	astr_s0031.g0101
HOG0006067	adig_s0044.g61, adig_s0044.g59	XP_029190779.1, XP_029190780.1	aten_s0036.g49	astr_s0101.g0073	mcac_s0051.g0030	meff_s1091.g0001, meff_s0124.g0080
HOG0006068	adig_s0438.g2, adig_s0044.g105, adig_s0044.g104	XP_029180970.1	aten_s0036.g6, aten_s0036.g7	astr_s0101.g0032	mcac_s0236.g0025	meff_s0150.g0010
HOG0006069					mcac_s0592.g0006	meff_s0132.g0024
HOG0006071	adig_s0055.g74, adig_s0055.g73	XP_029200684.1	aten_s0205.g22, aten_s0205.g23	astr_s0134.g0003, astr_s0134.g0005	mcac_s0370.g0009	meff_s0327.g0028
HOG0006073	adig_s0113.g39	XP_029189589.1	aten_s0138.g9	astr_s0051.g0020, astr_s0051.g0019	mcac_s0156.g0035, mcac_s2602.g0001	meff_s0095.g0050, meff_s0697.g0006
HOG0006075	adig_s0113.g55	XP_029189553.1	aten_s0052.g110	astr_s0051.g0034	mcac_s0307.g0027	meff_s0533.g0004
HOG0006076	adig_s0029.g19	XP_029197862.1	aten_s0229.g8, aten_s0093.g1	astr_s0024.g0113	mcac_s0218.g0013	meff_s0082.g0069
HOG0006078	adig_s0029.g114	XP_029190682.1	aten_s0093.g93	astr_s0008.g0343	mcac_s0163.g0043, mcac_s0163.g0044	meff_s0002.g0042, meff_s0002.g0043, meff_s0002.g0045
HOG0006085					mcac_s0101.g0043	meff_s0010.g0053
HOG0006086	adig_s0041.g89	XP_029198174.1	aten_s0032.g59
HOG0006091	adig_s0276.g5	XP_029181056.1	aten_s0041.g113		mcac_s0087.g0022, mcac_s0815.g0015, mcac_s0851.g0006, mcac_s0929.g0004	meff_s0357.g0027, meff_s0009.g0080, meff_s0327.g0036
HOG0006092	adig_s0014.g41, adig_s0195.g2	XP_029207790.1	aten_s0128.g46	astr_s0015.g0068	mcac_s0067.g0128, mcac_s0067.g0060	meff_s0012.g0136, meff_s0012.g0066
HOG0006094	adig_s0038.g17	XP_029197185.1, XP_029207287.1	aten_s0461.g3, aten_s0203.g9, aten_s0100.g32	astr_s0180.g0017	mcac_s0445.g0006	meff_s0015.g0045
HOG0006095	adig_s0182.g45	XP_029210704.1	aten_s0156.g22	astr_s0013.g0047, astr_s0013.g0045, astr_s0013.g0044, astr_s0013.g0043	mcac_s0028.g0001	meff_s0174.g0049
HOG0006099	adig_s0079.g46, adig_s0079.g45	XP_029188483.1	aten_s0861.g1, aten_s0011.g147	astr_s0002.g0038	mcac_s0430.g0015	meff_s0273.g0021, meff_s1729.g0001
HOG0006100	adig_s0079.g64	XP_029188527.1	aten_s0011.g164		mcac_s0430.g0010, mcac_s0596.g0005, mcac_s0596.g0008	meff_s0273.g0016, meff_s0583.g0007, meff_s0583.g0003
HOG0006102	adig_s0036.g12, adig_s0030.g3	XP_029210676.1	aten_s0125.g18, aten_s0125.g17		mcac_s0680.g0007, mcac_s0062.g0099	meff_s0635.g0007, meff_s0635.g0005
HOG0006103	adig_s0036.g55	XP_029200322.1, XP_029203337.1, XP_029203332.1	aten_s0125.g52	astr_s0281.g0026	mcac_s0730.g0004, mcac_s0730.g0003	meff_s0549.g0006
HOG0006104	adig_s0036.g128	XP_029182171.1, XP_029208919.1	aten_s0023.g36		mcac_s0177.g0033, mcac_s0177.g0028, mcac_s0177.g0034	meff_s0197.g0040, meff_s0197.g0041
HOG0006105	adig_s0039.g32	XP_029179483.1	aten_s0058.g100	astr_s0932.g0001, astr_s0145.g0003	mcac_s0526.g0003	meff_s2423.g0001, meff_s0362.g0045
HOG0006106	adig_s0039.g70	XP_029182112.1	aten_s0058.g133	astr_s0157.g0038	mcac_s0205.g0004	meff_s0006.g0019
HOG0006115					mcac_s0042.g0072	meff_s0099.g0001
HOG0006117	adig_s0189.g36	XP_029182984.1	aten_s0048.g8	astr_s0042.g0020	mcac_s0583.g0001	meff_s0260.g0016
HOG0006120	adig_s0126.g7	XP_029181666.1	aten_s0021.g162	astr_s0106.g0056	mcac_s0093.g0059	meff_s0523.g0008
HOG0006122	adig_s0126.g21	XP_029200268.1	aten_s0021.g146	astr_s0063.g0036	mcac_s0343.g0004, mcac_s0343.g0005	meff_s0801.g0001, meff_s0027.g0062, meff_s0801.g0002
HOG0006123	adig_s0126.g44, adig_s0126.g43	XP_029200197.1	aten_s0021.g121	astr_s0063.g0075	mcac_s0303.g0016, mcac_s0031.g0049	meff_s0027.g0013
HOG0006124	adig_s0015.g8	XP_029186946.1	aten_s0026.g123, aten_s0026.g122	astr_s0005.g0029, astr_s0803.g0001	mcac_s0051.g0060	meff_s3529.g0001, meff_s0239.g0029
HOG0006125	adig_s0015.g41	XP_029194719.1	aten_s0026.g83	astr_s0046.g0004	mcac_s0309.g0009, mcac_s0309.g0011	meff_s0297.g0031, meff_s0297.g0030, meff_s0297.g0034
HOG0006126	adig_s0015.g42	XP_029194705.1	aten_s0026.g82	astr_s0046.g0011	mcac_s0309.g0013	meff_s0208.g0043, meff_s0295.g0002, meff_s0297.g0029, meff_s0297.g0028, meff_s0208.g0044
HOG0006127	adig_s0015.g46, adig_s0001.g166	XP_029194686.1, XP_029188122.1	aten_s0026.g78, aten_s0035.g21	astr_s0004.g0258, astr_s0004.g0253	mcac_s0189.g0006	meff_s0067.g0064
HOG0006128				astr_s0023.g0044
HOG0006129	adig_s0015.g48, adig_s0416.g1	XP_029194682.1	aten_s0026.g77		mcac_s0309.g0015	meff_s0295.g0004
HOG0006131					mcac_s0023.g0008	meff_s0073.g0032
HOG0006132	adig_s0015.g125	XP_029185153.1	aten_s0007.g168	astr_s0011.g0098
HOG0006134	adig_s0015.g162	XP_029208021.1, XP_029208010.1	aten_s0026.g8	astr_s0153.g0020, astr_s0153.g0019	mcac_s0020.g0055	meff_s0042.g0038, meff_s0042.g0039
HOG0006135	adig_s0015.g202, adig_s0015.g201	XP_029199460.1, XP_029199461.1	aten_s0084.g80		mcac_s0020.g0079, mcac_s0020.g0078	meff_s0042.g0013, meff_s0042.g0014
HOG0006136	adig_s0015.g210	XP_029199405.1	aten_s0084.g87	astr_s0012.g0133	mcac_s0020.g0088, mcac_s0020.g0086	meff_s0042.g0004, meff_s0042.g0006, meff_s0092.g0108
HOG0006138				astr_s0155.g0027	mcac_s0047.g0009	meff_s0172.g0039
HOG0006140	adig_s0030.g18, adig_s0030.g17	XP_029182191.1	aten_s0014.g67	astr_s0018.g0054	mcac_s0008.g0006, mcac_s2622.g0001	meff_s0421.g0015, meff_s0270.g0017
HOG0006141	adig_s0030.g46	XP_029200086.1	aten_s0014.g39	astr_s0006.g0269	mcac_s0013.g0027	meff_s0487.g0010
HOG0006142	adig_s0030.g123	XP_029179246.1	aten_s0189.g36	astr_s0006.g0177, astr_s0006.g0176	mcac_s0061.g0038	meff_s0230.g0022
HOG0006146	adig_s0030.g174	XP_029214428.1	aten_s0085.g59, aten_s0085.g58	astr_s0006.g0127	mcac_s0305.g0016, mcac_s0305.g0015	meff_s0034.g0102, meff_s0034.g0101
HOG0006150	adig_s0030.g218	XP_029195620.1	aten_s0085.g22	astr_s0006.g0083	mcac_s0139.g0026, mcac_s0060.g0045, mcac_s0139.g0027	meff_s0034.g0061
HOG0006151	adig_s0030.g262, adig_s0030.g264, adig_s0030.g263	XP_029195525.1	aten_s0259.g17	astr_s0006.g0052	mcac_s0084.g0003, mcac_s0084.g0001	meff_s0438.g0011
HOG0006153	adig_s0151.g5	XP_029203474.1	aten_s0227.g8, aten_s0664.g3		mcac_s0159.g0019	meff_s0785.g0002, meff_s0785.g0001, meff_s0186.g0062
HOG0006154	adig_s0013.g14	XP_029196855.1	aten_s0067.g138	astr_s0078.g0011, astr_s0604.g0001	mcac_s0986.g0001, mcac_s1073.g0003	meff_s2496.g0001, meff_s0079.g0015
HOG0006155	adig_s0013.g139	XP_029195929.1, XP_029195917.1	aten_s0010.g134	astr_s0068.g0060	mcac_s0037.g0051, mcac_s0037.g0052	meff_s0142.g0023, meff_s0142.g0022
HOG0006156	adig_s0013.g144	XP_029196975.1	aten_s0010.g129	astr_s0068.g0066, astr_s0131.g0001, astr_s0068.g0064	mcac_s0037.g0061	meff_s0142.g0015, meff_s0589.g0010
HOG0006158	adig_s0013.g169	XP_029197139.1	aten_s0010.g104, aten_s0010.g102	astr_s0201.g0026	mcac_s4275.g0001	meff_s0377.g0008
HOG0006159	adig_s0090.g80	XP_029182674.1	aten_s0052.g148	astr_s0099.g0026	mcac_s0377.g0021	meff_s0093.g0056, meff_s0440.g0005, meff_s0440.g0007, meff_s2030.g0002
HOG0006160	adig_s0054.g40	XP_029182716.1	aten_s0033.g13	astr_s0013.g0093	mcac_s0399.g0008	meff_s0138.g0045, meff_s1351.g0001, meff_s0138.g0047
HOG0006162	adig_s0054.g117	XP_029198487.1, XP_029198486.1	aten_s0097.g18	astr_s0031.g0130, astr_s0031.g0131	mcac_s0735.g0004	meff_s0109.g0011
HOG0006164	adig_s0054.g205, adig_s0054.g204	XP_029197827.1, XP_029194624.1, XP_029197830.1	aten_s0163.g50	astr_s0031.g0058	mcac_s0075.g0029	meff_s0159.g0033
HOG0006165	adig_s0054.g226	XP_029192632.1	aten_s0163.g31	astr_s0031.g0037	mcac_s0075.g0004	meff_s0159.g0004
HOG0006166	adig_s0054.g242, adig_s0054.g241	XP_029192562.1	aten_s0163.g17	astr_s0006.g0007, astr_s0006.g0006	mcac_s0375.g0031	meff_s3155.g0001, meff_s0195.g0009
HOG0006170				astr_s0172.g0030
HOG0006171	adig_s0014.g6	XP_029183764.1, XP_029183751.1	aten_s0128.g11, aten_s0128.g10, aten_s0128.g9	astr_s0015.g0098	mcac_s0478.g0010	meff_s0378.g0015
HOG0006172	adig_s0014.g7, adig_s0014.g8	XP_029183757.1	aten_s0128.g13	astr_s0015.g0097	mcac_s0478.g0011	meff_s0080.g0035, meff_s0378.g0014
HOG0006173	adig_s0014.g40, adig_s0014.g39	XP_029207802.1	aten_s0128.g45, aten_s0128.g44	astr_s0015.g0069	mcac_s0067.g0129	meff_s0012.g0137, meff_s0012.g0139
HOG0006174	adig_s0014.g72, adig_s0014.g71, adig_s0014.g73	XP_029213513.1	aten_s0057.g36	astr_s0015.g0046	mcac_s0067.g0105	meff_s0012.g0112
HOG0006175	adig_s0014.g110	XP_029214137.1, XP_029214146.1	aten_s0036.g98, aten_s0036.g99, aten_s0036.g97	astr_s0030.g0133	mcac_s0067.g0049	meff_s0012.g0056
HOG0006176					mcac_s0008.g0055	meff_s0016.g0136
HOG0006179	adig_s0185.g3	XP_029201076.1, XP_029201068.1	aten_s0003.g179	astr_s0226.g0041, astr_s0032.g0108	mcac_s0092.g0008, mcac_s0092.g0006	meff_s0115.g0007
HOG0006183	adig_s0004.g8	XP_029199312.1	aten_s0038.g43	astr_s0215.g0006	mcac_s0022.g0027, mcac_s0022.g0029, mcac_s0022.g0028	meff_s0331.g0020, meff_s0331.g0019
HOG0006184	adig_s0004.g34	XP_029198658.1, XP_029198650.1	aten_s0038.g19	astr_s1604.g0001	mcac_s0773.g0011	meff_s0470.g0021, meff_s0470.g0022, meff_s0470.g0023
HOG0006185	adig_s0004.g57, adig_s0004.g56	XP_029198901.1, XP_029198876.1	aten_s0257.g15, aten_s0257.g16	astr_s0023.g0091	mcac_s0372.g0018	meff_s0430.g0014
HOG0006187	adig_s0004.g112	XP_029212945.1	aten_s0042.g97	astr_s0112.g0057
HOG0006188	adig_s0004.g114	XP_029212950.1	aten_s0042.g96	astr_s0182.g0029	mcac_s0166.g0017, mcac_s1202.g0001, mcac_s0138.g0013, mcac_s0138.g0011	meff_s0506.g0021
HOG0006193	adig_s0071.g48	XP_029196835.1, XP_029196813.1	aten_s0003.g53	astr_s0031.g0026	mcac_s0153.g0028, mcac_s0153.g0029	meff_s0285.g0035
HOG0006194	adig_s0102.g7, adig_s0102.g6	XP_029202561.1, XP_029202607.1	aten_s0204.g16, aten_s0204.g17	astr_s0014.g0248	mcac_s0718.g0005	meff_s0353.g0027
HOG0006195	adig_s0102.g67	XP_029192225.1	aten_s0004.g161	astr_s0014.g0290, astr_s0362.g0003	mcac_s0117.g0036, mcac_s0117.g0037	meff_s0049.g0083, meff_s0049.g0082
HOG0006196	adig_s0102.g69	XP_029192137.1	aten_s0004.g160	astr_s0014.g0292	mcac_s0117.g0040, mcac_s0117.g0041	meff_s0049.g0080, meff_s0049.g0079, meff_s2447.g0001
HOG0006197	adig_s0202.g6	XP_029182182.1, XP_029182186.1	aten_s0197.g12, aten_s0338.g7	astr_s0014.g0115	mcac_s0062.g0054	meff_s0001.g0086
HOG0006199	adig_s0045.g28	XP_029188676.1	aten_s0001.g292	astr_s0101.g0026	mcac_s0388.g0012, mcac_s0388.g0014	meff_s0198.g0014, meff_s0198.g0013
HOG0006200	adig_s0045.g62	XP_029188742.1	aten_s0001.g332, aten_s0001.g329	astr_s0021.g0179	mcac_s0322.g0024	meff_s0601.g0004
HOG0006201	adig_s0045.g120	XP_029191430.1	aten_s0157.g49	astr_s0138.g0029	mcac_s0054.g0071	meff_s0414.g0008, meff_s0102.g0058, meff_s0102.g0057
HOG0006204				astr_s0268.g0021
HOG0006206	adig_s0132.g44, adig_s0150.g48	XP_029186572.1	aten_s0153.g26, aten_s0048.g111, aten_s0342.g1	astr_s0081.g0058	mcac_s0065.g0021	meff_s0081.g0050
HOG0006213	adig_s0207.g2	XP_029209633.1	aten_s0172.g14, aten_s0172.g13, aten_s0172.g15	astr_s0002.g0191	mcac_s0008.g0109	meff_s0016.g0087, meff_s4808.g0001
[truncated: 12,038 more rows]
