# Supplementary material for: Comparative genomics highlight the importance of lineage-specific gene families in evolutionary divergence of the coral genus, Montipora
Source: BMC Ecol Evol. 2022 May 27;22:71. doi: 10.1186/s12862-022-02023-8 (PMC9145168; doi:10.1186/s12862-022-02023-8)
Supplement: Supplementary file 11 — Additional file 11: Data S3. Gene models for M. cactus in GTF format. [file 12862_2022_2023_MOESM11_ESM.gz]

Archive with 1 entries (1 files):
- SupprementaryData3_mcac.gtf
