# Supplementary material for: Comparative genomics highlight the importance of lineage-specific gene families in evolutionary divergence of the coral genus, Montipora
Source: BMC Ecol Evol. 2022 May 27;22:71. doi: 10.1186/s12862-022-02023-8 (PMC9145168; doi:10.1186/s12862-022-02023-8)
Supplement: Supplementary file 11 — Additional file 11: Data S3. Gene models for M. cactus in GTF format. [file 12862_2022_2023_MOESM11_ESM.gz › SupprementaryData3_mcac.gtf]

s2446	AUGUSTUS	gene	1	7885	0.65	-	.	mcac_s2446.g0001
s2446	AUGUSTUS	transcript	1	7885	0.65	-	.	transcript_id "mcac_s2446.g0001.t1"; gene_id "mcac_s2446.g0001";
s2446	AUGUSTUS	intron	1	2044	0.85	-	.	transcript_id "mcac_s2446.g0001.t1"; gene_id "mcac_s2446.g0001";
s2446	AUGUSTUS	CDS	2045	2213	0.85	-	0	transcript_id "mcac_s2446.g0001.t1"; gene_id "mcac_s2446.g0001";
s2446	AUGUSTUS	exon	2045	2213	.	-	.	transcript_id "mcac_s2446.g0001.t1"; gene_id "mcac_s2446.g0001";
s2446	AUGUSTUS	intron	2214	2666	1	-	.	transcript_id "mcac_s2446.g0001.t1"; gene_id "mcac_s2446.g0001";
s2446	AUGUSTUS	CDS	2667	2899	1	-	2	transcript_id "mcac_s2446.g0001.t1"; gene_id "mcac_s2446.g0001";
s2446	AUGUSTUS	exon	2667	2899	.	-	.	transcript_id "mcac_s2446.g0001.t1"; gene_id "mcac_s2446.g0001";
s2446	AUGUSTUS	intron	2900	4160	1	-	.	transcript_id "mcac_s2446.g0001.t1"; gene_id "mcac_s2446.g0001";
s2446	AUGUSTUS	CDS	4161	4292	1	-	2	transcript_id "mcac_s2446.g0001.t1"; gene_id "mcac_s2446.g0001";
s2446	AUGUSTUS	exon	4161	4292	.	-	.	transcript_id "mcac_s2446.g0001.t1"; gene_id "mcac_s2446.g0001";
s2446	AUGUSTUS	intron	4293	4675	1	-	.	transcript_id "mcac_s2446.g0001.t1"; gene_id "mcac_s2446.g0001";
s2446	AUGUSTUS	CDS	4676	4723	1	-	2	transcript_id "mcac_s2446.g0001.t1"; gene_id "mcac_s2446.g0001";
s2446	AUGUSTUS	exon	4676	4723	.	-	.	transcript_id "mcac_s2446.g0001.t1"; gene_id "mcac_s2446.g0001";
s2446	AUGUSTUS	intron	4724	4909	1	-	.	transcript_id "mcac_s2446.g0001.t1"; gene_id "mcac_s2446.g0001";
s2446	AUGUSTUS	CDS	4910	4988	1	-	0	transcript_id "mcac_s2446.g0001.t1"; gene_id "mcac_s2446.g0001";
s2446	AUGUSTUS	exon	4910	4988	.	-	.	transcript_id "mcac_s2446.g0001.t1"; gene_id "mcac_s2446.g0001";
s2446	AUGUSTUS	intron	4989	5873	1	-	.	transcript_id "mcac_s2446.g0001.t1"; gene_id "mcac_s2446.g0001";
s2446	AUGUSTUS	CDS	5874	6016	0.94	-	2	transcript_id "mcac_s2446.g0001.t1"; gene_id "mcac_s2446.g0001";
s2446	AUGUSTUS	exon	5874	6016	.	-	.	transcript_id "mcac_s2446.g0001.t1"; gene_id "mcac_s2446.g0001";
s2446	AUGUSTUS	intron	6017	7837	0.94	-	.	transcript_id "mcac_s2446.g0001.t1"; gene_id "mcac_s2446.g0001";
s2446	AUGUSTUS	CDS	7838	7844	0.94	-	0	transcript_id "mcac_s2446.g0001.t1"; gene_id "mcac_s2446.g0001";
s2446	AUGUSTUS	exon	7838	7885	.	-	.	transcript_id "mcac_s2446.g0001.t1"; gene_id "mcac_s2446.g0001";
s2446	AUGUSTUS	start_codon	7842	7844	.	-	0	transcript_id "mcac_s2446.g0001.t1"; gene_id "mcac_s2446.g0001";
s2446	AUGUSTUS	5'-UTR	7845	7885	0.78	-	.	transcript_id "mcac_s2446.g0001.t1"; gene_id "mcac_s2446.g0001";
s2446	AUGUSTUS	tss	7885	7885	.	-	.	transcript_id "mcac_s2446.g0001.t1"; gene_id "mcac_s2446.g0001";
s2446	AUGUSTUS	gene	8126	9024	0.47	+	.	mcac_s2446.g0002
s2446	AUGUSTUS	transcript	8126	9024	0.47	+	.	transcript_id "mcac_s2446.g0002.t1"; gene_id "mcac_s2446.g0002";
s2446	AUGUSTUS	tss	8126	8126	.	+	.	transcript_id "mcac_s2446.g0002.t1"; gene_id "mcac_s2446.g0002";
s2446	AUGUSTUS	5'-UTR	8126	8154	0.93	+	.	transcript_id "mcac_s2446.g0002.t1"; gene_id "mcac_s2446.g0002";
s2446	AUGUSTUS	exon	8126	9024	.	+	.	transcript_id "mcac_s2446.g0002.t1"; gene_id "mcac_s2446.g0002";
s2446	AUGUSTUS	start_codon	8155	8157	.	+	0	transcript_id "mcac_s2446.g0002.t1"; gene_id "mcac_s2446.g0002";
s2446	AUGUSTUS	CDS	8155	8637	1	+	0	transcript_id "mcac_s2446.g0002.t1"; gene_id "mcac_s2446.g0002";
s2446	AUGUSTUS	stop_codon	8635	8637	.	+	0	transcript_id "mcac_s2446.g0002.t1"; gene_id "mcac_s2446.g0002";
s2446	AUGUSTUS	3'-UTR	8638	9024	0.5	+	.	transcript_id "mcac_s2446.g0002.t1"; gene_id "mcac_s2446.g0002";
s2446	AUGUSTUS	tts	9024	9024	.	+	.	transcript_id "mcac_s2446.g0002.t1"; gene_id "mcac_s2446.g0002";
s1688	AUGUSTUS	gene	16336	20738	0.17	+	.	mcac_s1688.g0001
s1688	AUGUSTUS	transcript	16336	20738	0.17	+	.	transcript_id "mcac_s1688.g0001.t1"; gene_id "mcac_s1688.g0001";
s1688	AUGUSTUS	tss	16336	16336	.	+	.	transcript_id "mcac_s1688.g0001.t1"; gene_id "mcac_s1688.g0001";
s1688	AUGUSTUS	5'-UTR	16336	16362	0.19	+	.	transcript_id "mcac_s1688.g0001.t1"; gene_id "mcac_s1688.g0001";
s1688	AUGUSTUS	exon	16336	16384	.	+	.	transcript_id "mcac_s1688.g0001.t1"; gene_id "mcac_s1688.g0001";
s1688	AUGUSTUS	start_codon	16363	16365	.	+	0	transcript_id "mcac_s1688.g0001.t1"; gene_id "mcac_s1688.g0001";
s1688	AUGUSTUS	CDS	16363	16384	0.36	+	0	transcript_id "mcac_s1688.g0001.t1"; gene_id "mcac_s1688.g0001";
s1688	AUGUSTUS	intron	16385	16722	0.36	+	.	transcript_id "mcac_s1688.g0001.t1"; gene_id "mcac_s1688.g0001";
s1688	AUGUSTUS	CDS	16723	16731	0.45	+	2	transcript_id "mcac_s1688.g0001.t1"; gene_id "mcac_s1688.g0001";
s1688	AUGUSTUS	exon	16723	16731	.	+	.	transcript_id "mcac_s1688.g0001.t1"; gene_id "mcac_s1688.g0001";
s1688	AUGUSTUS	intron	16732	17650	0.45	+	.	transcript_id "mcac_s1688.g0001.t1"; gene_id "mcac_s1688.g0001";
s1688	AUGUSTUS	CDS	17651	17788	0.45	+	2	transcript_id "mcac_s1688.g0001.t1"; gene_id "mcac_s1688.g0001";
s1688	AUGUSTUS	exon	17651	17788	.	+	.	transcript_id "mcac_s1688.g0001.t1"; gene_id "mcac_s1688.g0001";
s1688	AUGUSTUS	intron	17789	19538	0.51	+	.	transcript_id "mcac_s1688.g0001.t1"; gene_id "mcac_s1688.g0001";
s1688	AUGUSTUS	CDS	19539	19774	0.43	+	2	transcript_id "mcac_s1688.g0001.t1"; gene_id "mcac_s1688.g0001";
s1688	AUGUSTUS	exon	19539	19774	.	+	.	transcript_id "mcac_s1688.g0001.t1"; gene_id "mcac_s1688.g0001";
s1688	AUGUSTUS	intron	19775	20738	0.75	+	.	transcript_id "mcac_s1688.g0001.t1"; gene_id "mcac_s1688.g0001";
s0177	AUGUSTUS	gene	6936	13275	0.1	-	.	mcac_s0177.g0001
s0177	AUGUSTUS	transcript	6936	13275	0.1	-	.	transcript_id "mcac_s0177.g0001.t1"; gene_id "mcac_s0177.g0001";
s0177	AUGUSTUS	tts	6936	6936	.	-	.	transcript_id "mcac_s0177.g0001.t1"; gene_id "mcac_s0177.g0001";
s0177	AUGUSTUS	3'-UTR	6936	7168	0.42	-	.	transcript_id "mcac_s0177.g0001.t1"; gene_id "mcac_s0177.g0001";
s0177	AUGUSTUS	exon	6936	7243	.	-	.	transcript_id "mcac_s0177.g0001.t1"; gene_id "mcac_s0177.g0001";
s0177	AUGUSTUS	stop_codon	7169	7171	.	-	0	transcript_id "mcac_s0177.g0001.t1"; gene_id "mcac_s0177.g0001";
s0177	AUGUSTUS	CDS	7169	7243	1	-	0	transcript_id "mcac_s0177.g0001.t1"; gene_id "mcac_s0177.g0001";
s0177	AUGUSTUS	intron	7244	7372	1	-	.	transcript_id "mcac_s0177.g0001.t1"; gene_id "mcac_s0177.g0001";
s0177	AUGUSTUS	CDS	7373	7996	1	-	0	transcript_id "mcac_s0177.g0001.t1"; gene_id "mcac_s0177.g0001";
s0177	AUGUSTUS	exon	7373	7996	.	-	.	transcript_id "mcac_s0177.g0001.t1"; gene_id "mcac_s0177.g0001";
s0177	AUGUSTUS	intron	7997	8188	1	-	.	transcript_id "mcac_s0177.g0001.t1"; gene_id "mcac_s0177.g0001";
s0177	AUGUSTUS	CDS	8189	8239	1	-	0	transcript_id "mcac_s0177.g0001.t1"; gene_id "mcac_s0177.g0001";
s0177	AUGUSTUS	exon	8189	8239	.	-	.	transcript_id "mcac_s0177.g0001.t1"; gene_id "mcac_s0177.g0001";
s0177	AUGUSTUS	intron	8240	8788	1	-	.	transcript_id "mcac_s0177.g0001.t1"; gene_id "mcac_s0177.g0001";
s0177	AUGUSTUS	CDS	8789	8905	1	-	0	transcript_id "mcac_s0177.g0001.t1"; gene_id "mcac_s0177.g0001";
s0177	AUGUSTUS	exon	8789	8905	.	-	.	transcript_id "mcac_s0177.g0001.t1"; gene_id "mcac_s0177.g0001";
s0177	AUGUSTUS	intron	8906	9009	1	-	.	transcript_id "mcac_s0177.g0001.t1"; gene_id "mcac_s0177.g0001";
s0177	AUGUSTUS	CDS	9010	9171	1	-	0	transcript_id "mcac_s0177.g0001.t1"; gene_id "mcac_s0177.g0001";
s0177	AUGUSTUS	exon	9010	9171	.	-	.	transcript_id "mcac_s0177.g0001.t1"; gene_id "mcac_s0177.g0001";
s0177	AUGUSTUS	intron	9172	9808	1	-	.	transcript_id "mcac_s0177.g0001.t1"; gene_id "mcac_s0177.g0001";
s0177	AUGUSTUS	CDS	9809	9938	1	-	1	transcript_id "mcac_s0177.g0001.t1"; gene_id "mcac_s0177.g0001";
s0177	AUGUSTUS	exon	9809	9938	.	-	.	transcript_id "mcac_s0177.g0001.t1"; gene_id "mcac_s0177.g0001";
s0177	AUGUSTUS	intron	9939	10347	1	-	.	transcript_id "mcac_s0177.g0001.t1"; gene_id "mcac_s0177.g0001";
s0177	AUGUSTUS	CDS	10348	10469	1	-	0	transcript_id "mcac_s0177.g0001.t1"; gene_id "mcac_s0177.g0001";
s0177	AUGUSTUS	exon	10348	10469	.	-	.	transcript_id "mcac_s0177.g0001.t1"; gene_id "mcac_s0177.g0001";
s0177	AUGUSTUS	intron	10470	10997	1	-	.	transcript_id "mcac_s0177.g0001.t1"; gene_id "mcac_s0177.g0001";
s0177	AUGUSTUS	CDS	10998	11304	1	-	1	transcript_id "mcac_s0177.g0001.t1"; gene_id "mcac_s0177.g0001";
s0177	AUGUSTUS	exon	10998	11304	.	-	.	transcript_id "mcac_s0177.g0001.t1"; gene_id "mcac_s0177.g0001";
s0177	AUGUSTUS	intron	11305	11410	1	-	.	transcript_id "mcac_s0177.g0001.t1"; gene_id "mcac_s0177.g0001";
s0177	AUGUSTUS	CDS	11411	11784	1	-	0	transcript_id "mcac_s0177.g0001.t1"; gene_id "mcac_s0177.g0001";
s0177	AUGUSTUS	exon	11411	11784	.	-	.	transcript_id "mcac_s0177.g0001.t1"; gene_id "mcac_s0177.g0001";
s0177	AUGUSTUS	intron	11785	11967	1	-	.	transcript_id "mcac_s0177.g0001.t1"; gene_id "mcac_s0177.g0001";
s0177	AUGUSTUS	CDS	11968	12051	1	-	0	transcript_id "mcac_s0177.g0001.t1"; gene_id "mcac_s0177.g0001";
s0177	AUGUSTUS	exon	11968	12051	.	-	.	transcript_id "mcac_s0177.g0001.t1"; gene_id "mcac_s0177.g0001";
s0177	AUGUSTUS	intron	12052	12544	1	-	.	transcript_id "mcac_s0177.g0001.t1"; gene_id "mcac_s0177.g0001";
s0177	AUGUSTUS	CDS	12545	12583	1	-	0	transcript_id "mcac_s0177.g0001.t1"; gene_id "mcac_s0177.g0001";
s0177	AUGUSTUS	exon	12545	12604	.	-	.	transcript_id "mcac_s0177.g0001.t1"; gene_id "mcac_s0177.g0001";
s0177	AUGUSTUS	start_codon	12581	12583	.	-	0	transcript_id "mcac_s0177.g0001.t1"; gene_id "mcac_s0177.g0001";
s0177	AUGUSTUS	5'-UTR	12584	12604	0.98	-	.	transcript_id "mcac_s0177.g0001.t1"; gene_id "mcac_s0177.g0001";
s0177	AUGUSTUS	5'-UTR	13203	13275	0.22	-	.	transcript_id "mcac_s0177.g0001.t1"; gene_id "mcac_s0177.g0001";
s0177	AUGUSTUS	exon	13203	13275	.	-	.	transcript_id "mcac_s0177.g0001.t1"; gene_id "mcac_s0177.g0001";
s0177	AUGUSTUS	tss	13275	13275	.	-	.	transcript_id "mcac_s0177.g0001.t1"; gene_id "mcac_s0177.g0001";
s0177	AUGUSTUS	gene	14616	22522	0.35	+	.	mcac_s0177.g0002
s0177	AUGUSTUS	transcript	14616	22522	0.35	+	.	transcript_id "mcac_s0177.g0002.t1"; gene_id "mcac_s0177.g0002";
s0177	AUGUSTUS	tss	14616	14616	.	+	.	transcript_id "mcac_s0177.g0002.t1"; gene_id "mcac_s0177.g0002";
s0177	AUGUSTUS	5'-UTR	14616	14659	0.69	+	.	transcript_id "mcac_s0177.g0002.t1"; gene_id "mcac_s0177.g0002";
s0177	AUGUSTUS	exon	14616	14878	.	+	.	transcript_id "mcac_s0177.g0002.t1"; gene_id "mcac_s0177.g0002";
s0177	AUGUSTUS	start_codon	14660	14662	.	+	0	transcript_id "mcac_s0177.g0002.t1"; gene_id "mcac_s0177.g0002";
s0177	AUGUSTUS	CDS	14660	14878	0.77	+	0	transcript_id "mcac_s0177.g0002.t1"; gene_id "mcac_s0177.g0002";
s0177	AUGUSTUS	intron	14879	15098	0.99	+	.	transcript_id "mcac_s0177.g0002.t1"; gene_id "mcac_s0177.g0002";
s0177	AUGUSTUS	CDS	15099	15326	1	+	0	transcript_id "mcac_s0177.g0002.t1"; gene_id "mcac_s0177.g0002";
s0177	AUGUSTUS	exon	15099	15326	.	+	.	transcript_id "mcac_s0177.g0002.t1"; gene_id "mcac_s0177.g0002";
s0177	AUGUSTUS	intron	15327	15422	1	+	.	transcript_id "mcac_s0177.g0002.t1"; gene_id "mcac_s0177.g0002";
s0177	AUGUSTUS	CDS	15423	15482	1	+	0	transcript_id "mcac_s0177.g0002.t1"; gene_id "mcac_s0177.g0002";
s0177	AUGUSTUS	exon	15423	15482	.	+	.	transcript_id "mcac_s0177.g0002.t1"; gene_id "mcac_s0177.g0002";
s0177	AUGUSTUS	intron	15483	15979	1	+	.	transcript_id "mcac_s0177.g0002.t1"; gene_id "mcac_s0177.g0002";
s0177	AUGUSTUS	CDS	15980	16045	1	+	0	transcript_id "mcac_s0177.g0002.t1"; gene_id "mcac_s0177.g0002";
s0177	AUGUSTUS	exon	15980	16045	.	+	.	transcript_id "mcac_s0177.g0002.t1"; gene_id "mcac_s0177.g0002";
s0177	AUGUSTUS	intron	16046	16139	1	+	.	transcript_id "mcac_s0177.g0002.t1"; gene_id "mcac_s0177.g0002";
s0177	AUGUSTUS	CDS	16140	16223	1	+	0	transcript_id "mcac_s0177.g0002.t1"; gene_id "mcac_s0177.g0002";
s0177	AUGUSTUS	exon	16140	16223	.	+	.	transcript_id "mcac_s0177.g0002.t1"; gene_id "mcac_s0177.g0002";
s0177	AUGUSTUS	intron	16224	16325	1	+	.	transcript_id "mcac_s0177.g0002.t1"; gene_id "mcac_s0177.g0002";
s0177	AUGUSTUS	CDS	16326	16409	1	+	0	transcript_id "mcac_s0177.g0002.t1"; gene_id "mcac_s0177.g0002";
s0177	AUGUSTUS	exon	16326	16409	.	+	.	transcript_id "mcac_s0177.g0002.t1"; gene_id "mcac_s0177.g0002";
s0177	AUGUSTUS	intron	16410	16504	1	+	.	transcript_id "mcac_s0177.g0002.t1"; gene_id "mcac_s0177.g0002";
s0177	AUGUSTUS	CDS	16505	16588	0.99	+	0	transcript_id "mcac_s0177.g0002.t1"; gene_id "mcac_s0177.g0002";
s0177	AUGUSTUS	exon	16505	16588	.	+	.	transcript_id "mcac_s0177.g0002.t1"; gene_id "mcac_s0177.g0002";
s0177	AUGUSTUS	intron	16589	16953	0.99	+	.	transcript_id "mcac_s0177.g0002.t1"; gene_id "mcac_s0177.g0002";
s0177	AUGUSTUS	CDS	16954	17010	0.99	+	0	transcript_id "mcac_s0177.g0002.t1"; gene_id "mcac_s0177.g0002";
s0177	AUGUSTUS	exon	16954	17010	.	+	.	transcript_id "mcac_s0177.g0002.t1"; gene_id "mcac_s0177.g0002";
s0177	AUGUSTUS	intron	17011	17749	0.99	+	.	transcript_id "mcac_s0177.g0002.t1"; gene_id "mcac_s0177.g0002";
s0177	AUGUSTUS	CDS	17750	17812	0.99	+	0	transcript_id "mcac_s0177.g0002.t1"; gene_id "mcac_s0177.g0002";
s0177	AUGUSTUS	exon	17750	17812	.	+	.	transcript_id "mcac_s0177.g0002.t1"; gene_id "mcac_s0177.g0002";
s0177	AUGUSTUS	intron	17813	17916	1	+	.	transcript_id "mcac_s0177.g0002.t1"; gene_id "mcac_s0177.g0002";
s0177	AUGUSTUS	CDS	17917	18039	1	+	0	transcript_id "mcac_s0177.g0002.t1"; gene_id "mcac_s0177.g0002";
s0177	AUGUSTUS	exon	17917	18039	.	+	.	transcript_id "mcac_s0177.g0002.t1"; gene_id "mcac_s0177.g0002";
s0177	AUGUSTUS	intron	18040	18144	1	+	.	transcript_id "mcac_s0177.g0002.t1"; gene_id "mcac_s0177.g0002";
s0177	AUGUSTUS	CDS	18145	18216	1	+	0	transcript_id "mcac_s0177.g0002.t1"; gene_id "mcac_s0177.g0002";
s0177	AUGUSTUS	exon	18145	18216	.	+	.	transcript_id "mcac_s0177.g0002.t1"; gene_id "mcac_s0177.g0002";
s0177	AUGUSTUS	intron	18217	18755	1	+	.	transcript_id "mcac_s0177.g0002.t1"; gene_id "mcac_s0177.g0002";
s0177	AUGUSTUS	CDS	18756	18812	1	+	0	transcript_id "mcac_s0177.g0002.t1"; gene_id "mcac_s0177.g0002";
s0177	AUGUSTUS	exon	18756	18812	.	+	.	transcript_id "mcac_s0177.g0002.t1"; gene_id "mcac_s0177.g0002";
s0177	AUGUSTUS	intron	18813	19395	1	+	.	transcript_id "mcac_s0177.g0002.t1"; gene_id "mcac_s0177.g0002";
s0177	AUGUSTUS	CDS	19396	19509	1	+	0	transcript_id "mcac_s0177.g0002.t1"; gene_id "mcac_s0177.g0002";
s0177	AUGUSTUS	exon	19396	19509	.	+	.	transcript_id "mcac_s0177.g0002.t1"; gene_id "mcac_s0177.g0002";
s0177	AUGUSTUS	intron	19510	19582	1	+	.	transcript_id "mcac_s0177.g0002.t1"; gene_id "mcac_s0177.g0002";
s0177	AUGUSTUS	CDS	19583	19891	0.88	+	0	transcript_id "mcac_s0177.g0002.t1"; gene_id "mcac_s0177.g0002";
s0177	AUGUSTUS	exon	19583	19891	.	+	.	transcript_id "mcac_s0177.g0002.t1"; gene_id "mcac_s0177.g0002";
s0177	AUGUSTUS	intron	19892	20401	0.56	+	.	transcript_id "mcac_s0177.g0002.t1"; gene_id "mcac_s0177.g0002";
s0177	AUGUSTUS	CDS	20402	20476	0.61	+	0	transcript_id "mcac_s0177.g0002.t1"; gene_id "mcac_s0177.g0002";
s0177	AUGUSTUS	exon	20402	20476	.	+	.	transcript_id "mcac_s0177.g0002.t1"; gene_id "mcac_s0177.g0002";
s0177	AUGUSTUS	intron	20477	20566	0.98	+	.	transcript_id "mcac_s0177.g0002.t1"; gene_id "mcac_s0177.g0002";
s0177	AUGUSTUS	CDS	20567	20638	0.98	+	0	transcript_id "mcac_s0177.g0002.t1"; gene_id "mcac_s0177.g0002";
s0177	AUGUSTUS	exon	20567	20638	.	+	.	transcript_id "mcac_s0177.g0002.t1"; gene_id "mcac_s0177.g0002";
s0177	AUGUSTUS	intron	20639	20929	0.98	+	.	transcript_id "mcac_s0177.g0002.t1"; gene_id "mcac_s0177.g0002";
s0177	AUGUSTUS	CDS	20930	20983	0.98	+	0	transcript_id "mcac_s0177.g0002.t1"; gene_id "mcac_s0177.g0002";
s0177	AUGUSTUS	exon	20930	21001	.	+	.	transcript_id "mcac_s0177.g0002.t1"; gene_id "mcac_s0177.g0002";
s0177	AUGUSTUS	stop_codon	20981	20983	.	+	0	transcript_id "mcac_s0177.g0002.t1"; gene_id "mcac_s0177.g0002";
s0177	AUGUSTUS	3'-UTR	20984	21001	0.98	+	.	transcript_id "mcac_s0177.g0002.t1"; gene_id "mcac_s0177.g0002";
s0177	AUGUSTUS	3'-UTR	21484	21563	1	+	.	transcript_id "mcac_s0177.g0002.t1"; gene_id "mcac_s0177.g0002";
s0177	AUGUSTUS	exon	21484	21563	.	+	.	transcript_id "mcac_s0177.g0002.t1"; gene_id "mcac_s0177.g0002";
s0177	AUGUSTUS	3'-UTR	21674	21939	1	+	.	transcript_id "mcac_s0177.g0002.t1"; gene_id "mcac_s0177.g0002";
s0177	AUGUSTUS	exon	21674	21939	.	+	.	transcript_id "mcac_s0177.g0002.t1"; gene_id "mcac_s0177.g0002";
s0177	AUGUSTUS	3'-UTR	22427	22522	0.93	+	.	transcript_id "mcac_s0177.g0002.t1"; gene_id "mcac_s0177.g0002";
s0177	AUGUSTUS	exon	22427	22522	.	+	.	transcript_id "mcac_s0177.g0002.t1"; gene_id "mcac_s0177.g0002";
s0177	AUGUSTUS	tts	22522	22522	.	+	.	transcript_id "mcac_s0177.g0002.t1"; gene_id "mcac_s0177.g0002";
s0177	AUGUSTUS	gene	39122	66325	0.01	-	.	mcac_s0177.g0003
s0177	AUGUSTUS	transcript	39122	66325	0.01	-	.	transcript_id "mcac_s0177.g0003.t1"; gene_id "mcac_s0177.g0003";
s0177	AUGUSTUS	tts	39122	39122	.	-	.	transcript_id "mcac_s0177.g0003.t1"; gene_id "mcac_s0177.g0003";
s0177	AUGUSTUS	3'-UTR	39122	39303	0.32	-	.	transcript_id "mcac_s0177.g0003.t1"; gene_id "mcac_s0177.g0003";
s0177	AUGUSTUS	exon	39122	39303	.	-	.	transcript_id "mcac_s0177.g0003.t1"; gene_id "mcac_s0177.g0003";
s0177	AUGUSTUS	3'-UTR	39660	39732	0.49	-	.	transcript_id "mcac_s0177.g0003.t1"; gene_id "mcac_s0177.g0003";
s0177	AUGUSTUS	exon	39660	40321	.	-	.	transcript_id "mcac_s0177.g0003.t1"; gene_id "mcac_s0177.g0003";
s0177	AUGUSTUS	stop_codon	39733	39735	.	-	0	transcript_id "mcac_s0177.g0003.t1"; gene_id "mcac_s0177.g0003";
s0177	AUGUSTUS	CDS	39733	40321	1	-	1	transcript_id "mcac_s0177.g0003.t1"; gene_id "mcac_s0177.g0003";
s0177	AUGUSTUS	intron	40322	40390	0.99	-	.	transcript_id "mcac_s0177.g0003.t1"; gene_id "mcac_s0177.g0003";
s0177	AUGUSTUS	CDS	40391	40604	0.99	-	2	transcript_id "mcac_s0177.g0003.t1"; gene_id "mcac_s0177.g0003";
s0177	AUGUSTUS	exon	40391	40604	.	-	.	transcript_id "mcac_s0177.g0003.t1"; gene_id "mcac_s0177.g0003";
s0177	AUGUSTUS	intron	40605	40798	0.98	-	.	transcript_id "mcac_s0177.g0003.t1"; gene_id "mcac_s0177.g0003";
s0177	AUGUSTUS	CDS	40799	41460	0.81	-	1	transcript_id "mcac_s0177.g0003.t1"; gene_id "mcac_s0177.g0003";
s0177	AUGUSTUS	exon	40799	41460	.	-	.	transcript_id "mcac_s0177.g0003.t1"; gene_id "mcac_s0177.g0003";
s0177	AUGUSTUS	intron	41461	42298	0.66	-	.	transcript_id "mcac_s0177.g0003.t1"; gene_id "mcac_s0177.g0003";
s0177	AUGUSTUS	CDS	42299	42562	0.61	-	1	transcript_id "mcac_s0177.g0003.t1"; gene_id "mcac_s0177.g0003";
s0177	AUGUSTUS	exon	42299	42562	.	-	.	transcript_id "mcac_s0177.g0003.t1"; gene_id "mcac_s0177.g0003";
s0177	AUGUSTUS	intron	42563	42668	0.63	-	.	transcript_id "mcac_s0177.g0003.t1"; gene_id "mcac_s0177.g0003";
s0177	AUGUSTUS	CDS	42669	43302	0.68	-	2	transcript_id "mcac_s0177.g0003.t1"; gene_id "mcac_s0177.g0003";
s0177	AUGUSTUS	exon	42669	43302	.	-	.	transcript_id "mcac_s0177.g0003.t1"; gene_id "mcac_s0177.g0003";
s0177	AUGUSTUS	intron	43303	43407	0.43	-	.	transcript_id "mcac_s0177.g0003.t1"; gene_id "mcac_s0177.g0003";
s0177	AUGUSTUS	CDS	43408	44275	0.44	-	0	transcript_id "mcac_s0177.g0003.t1"; gene_id "mcac_s0177.g0003";
s0177	AUGUSTUS	exon	43408	44302	.	-	.	transcript_id "mcac_s0177.g0003.t1"; gene_id "mcac_s0177.g0003";
s0177	AUGUSTUS	start_codon	44273	44275	.	-	0	transcript_id "mcac_s0177.g0003.t1"; gene_id "mcac_s0177.g0003";
s0177	AUGUSTUS	5'-UTR	44276	44302	0.98	-	.	transcript_id "mcac_s0177.g0003.t1"; gene_id "mcac_s0177.g0003";
s0177	AUGUSTUS	5'-UTR	45122	45584	0.46	-	.	transcript_id "mcac_s0177.g0003.t1"; gene_id "mcac_s0177.g0003";
s0177	AUGUSTUS	exon	45122	45584	.	-	.	transcript_id "mcac_s0177.g0003.t1"; gene_id "mcac_s0177.g0003";
s0177	AUGUSTUS	5'-UTR	49641	49721	0.81	-	.	transcript_id "mcac_s0177.g0003.t1"; gene_id "mcac_s0177.g0003";
s0177	AUGUSTUS	exon	49641	49721	.	-	.	transcript_id "mcac_s0177.g0003.t1"; gene_id "mcac_s0177.g0003";
s0177	AUGUSTUS	5'-UTR	50178	50343	0.85	-	.	transcript_id "mcac_s0177.g0003.t1"; gene_id "mcac_s0177.g0003";
s0177	AUGUSTUS	exon	50178	50343	.	-	.	transcript_id "mcac_s0177.g0003.t1"; gene_id "mcac_s0177.g0003";
s0177	AUGUSTUS	5'-UTR	51194	51327	0.53	-	.	transcript_id "mcac_s0177.g0003.t1"; gene_id "mcac_s0177.g0003";
s0177	AUGUSTUS	exon	51194	51327	.	-	.	transcript_id "mcac_s0177.g0003.t1"; gene_id "mcac_s0177.g0003";
s0177	AUGUSTUS	5'-UTR	61082	61177	0.29	-	.	transcript_id "mcac_s0177.g0003.t1"; gene_id "mcac_s0177.g0003";
s0177	AUGUSTUS	exon	61082	61177	.	-	.	transcript_id "mcac_s0177.g0003.t1"; gene_id "mcac_s0177.g0003";
s0177	AUGUSTUS	5'-UTR	66229	66325	0.29	-	.	transcript_id "mcac_s0177.g0003.t1"; gene_id "mcac_s0177.g0003";
s0177	AUGUSTUS	exon	66229	66325	.	-	.	transcript_id "mcac_s0177.g0003.t1"; gene_id "mcac_s0177.g0003";
s0177	AUGUSTUS	tss	66325	66325	.	-	.	transcript_id "mcac_s0177.g0003.t1"; gene_id "mcac_s0177.g0003";
s0177	AUGUSTUS	gene	102544	107605	0.72	-	.	mcac_s0177.g0005
s0177	AUGUSTUS	transcript	102544	107605	0.4	-	.	transcript_id "mcac_s0177.g0005.t1"; gene_id "mcac_s0177.g0005";
s0177	AUGUSTUS	tts	102544	102544	.	-	.	transcript_id "mcac_s0177.g0005.t1"; gene_id "mcac_s0177.g0005";
s0177	AUGUSTUS	3'-UTR	102544	102721	0.91	-	.	transcript_id "mcac_s0177.g0005.t1"; gene_id "mcac_s0177.g0005";
s0177	AUGUSTUS	exon	102544	103330	.	-	.	transcript_id "mcac_s0177.g0005.t1"; gene_id "mcac_s0177.g0005";
s0177	AUGUSTUS	stop_codon	102722	102724	.	-	0	transcript_id "mcac_s0177.g0005.t1"; gene_id "mcac_s0177.g0005";
s0177	AUGUSTUS	CDS	102722	103330	0.97	-	0	transcript_id "mcac_s0177.g0005.t1"; gene_id "mcac_s0177.g0005";
s0177	AUGUSTUS	intron	103331	104737	0.97	-	.	transcript_id "mcac_s0177.g0005.t1"; gene_id "mcac_s0177.g0005";
s0177	AUGUSTUS	CDS	104738	104803	0.97	-	0	transcript_id "mcac_s0177.g0005.t1"; gene_id "mcac_s0177.g0005";
s0177	AUGUSTUS	exon	104738	104803	.	-	.	transcript_id "mcac_s0177.g0005.t1"; gene_id "mcac_s0177.g0005";
s0177	AUGUSTUS	intron	104804	107514	0.97	-	.	transcript_id "mcac_s0177.g0005.t1"; gene_id "mcac_s0177.g0005";
s0177	AUGUSTUS	CDS	107515	107565	0.93	-	0	transcript_id "mcac_s0177.g0005.t1"; gene_id "mcac_s0177.g0005";
s0177	AUGUSTUS	exon	107515	107605	.	-	.	transcript_id "mcac_s0177.g0005.t1"; gene_id "mcac_s0177.g0005";
s0177	AUGUSTUS	start_codon	107563	107565	.	-	0	transcript_id "mcac_s0177.g0005.t1"; gene_id "mcac_s0177.g0005";
s0177	AUGUSTUS	5'-UTR	107566	107605	0.41	-	.	transcript_id "mcac_s0177.g0005.t1"; gene_id "mcac_s0177.g0005";
s0177	AUGUSTUS	tss	107605	107605	.	-	.	transcript_id "mcac_s0177.g0005.t1"; gene_id "mcac_s0177.g0005";
s0177	AUGUSTUS	gene	111135	116315	0.24	-	.	mcac_s0177.g0006
s0177	AUGUSTUS	transcript	111135	116315	0.24	-	.	transcript_id "mcac_s0177.g0006.t1"; gene_id "mcac_s0177.g0006";
s0177	AUGUSTUS	tts	111135	111135	.	-	.	transcript_id "mcac_s0177.g0006.t1"; gene_id "mcac_s0177.g0006";
s0177	AUGUSTUS	3'-UTR	111135	111283	0.65	-	.	transcript_id "mcac_s0177.g0006.t1"; gene_id "mcac_s0177.g0006";
s0177	AUGUSTUS	exon	111135	111892	.	-	.	transcript_id "mcac_s0177.g0006.t1"; gene_id "mcac_s0177.g0006";
s0177	AUGUSTUS	stop_codon	111284	111286	.	-	0	transcript_id "mcac_s0177.g0006.t1"; gene_id "mcac_s0177.g0006";
s0177	AUGUSTUS	CDS	111284	111871	0.94	-	0	transcript_id "mcac_s0177.g0006.t1"; gene_id "mcac_s0177.g0006";
s0177	AUGUSTUS	start_codon	111869	111871	.	-	0	transcript_id "mcac_s0177.g0006.t1"; gene_id "mcac_s0177.g0006";
s0177	AUGUSTUS	5'-UTR	111872	111892	0.94	-	.	transcript_id "mcac_s0177.g0006.t1"; gene_id "mcac_s0177.g0006";
s0177	AUGUSTUS	5'-UTR	116197	116315	0.3	-	.	transcript_id "mcac_s0177.g0006.t1"; gene_id "mcac_s0177.g0006";
s0177	AUGUSTUS	exon	116197	116315	.	-	.	transcript_id "mcac_s0177.g0006.t1"; gene_id "mcac_s0177.g0006";
s0177	AUGUSTUS	tss	116315	116315	.	-	.	transcript_id "mcac_s0177.g0006.t1"; gene_id "mcac_s0177.g0006";
s0177	AUGUSTUS	gene	121913	148055	0.04	-	.	mcac_s0177.g0007
s0177	AUGUSTUS	transcript	121913	148055	0.04	-	.	transcript_id "mcac_s0177.g0007.t1"; gene_id "mcac_s0177.g0007";
s0177	AUGUSTUS	tts	121913	121913	.	-	.	transcript_id "mcac_s0177.g0007.t1"; gene_id "mcac_s0177.g0007";
s0177	AUGUSTUS	3'-UTR	121913	122272	0.4	-	.	transcript_id "mcac_s0177.g0007.t1"; gene_id "mcac_s0177.g0007";
s0177	AUGUSTUS	exon	121913	122272	.	-	.	transcript_id "mcac_s0177.g0007.t1"; gene_id "mcac_s0177.g0007";
s0177	AUGUSTUS	3'-UTR	123790	124017	0.43	-	.	transcript_id "mcac_s0177.g0007.t1"; gene_id "mcac_s0177.g0007";
s0177	AUGUSTUS	exon	123790	124377	.	-	.	transcript_id "mcac_s0177.g0007.t1"; gene_id "mcac_s0177.g0007";
s0177	AUGUSTUS	stop_codon	124018	124020	.	-	0	transcript_id "mcac_s0177.g0007.t1"; gene_id "mcac_s0177.g0007";
s0177	AUGUSTUS	CDS	124018	124377	1	-	0	transcript_id "mcac_s0177.g0007.t1"; gene_id "mcac_s0177.g0007";
s0177	AUGUSTUS	intron	124378	126166	1	-	.	transcript_id "mcac_s0177.g0007.t1"; gene_id "mcac_s0177.g0007";
s0177	AUGUSTUS	CDS	126167	126259	1	-	0	transcript_id "mcac_s0177.g0007.t1"; gene_id "mcac_s0177.g0007";
s0177	AUGUSTUS	exon	126167	126259	.	-	.	transcript_id "mcac_s0177.g0007.t1"; gene_id "mcac_s0177.g0007";
s0177	AUGUSTUS	intron	126260	126397	1	-	.	transcript_id "mcac_s0177.g0007.t1"; gene_id "mcac_s0177.g0007";
s0177	AUGUSTUS	CDS	126398	126512	1	-	1	transcript_id "mcac_s0177.g0007.t1"; gene_id "mcac_s0177.g0007";
s0177	AUGUSTUS	exon	126398	126512	.	-	.	transcript_id "mcac_s0177.g0007.t1"; gene_id "mcac_s0177.g0007";
s0177	AUGUSTUS	intron	126513	126600	1	-	.	transcript_id "mcac_s0177.g0007.t1"; gene_id "mcac_s0177.g0007";
s0177	AUGUSTUS	CDS	126601	126663	1	-	1	transcript_id "mcac_s0177.g0007.t1"; gene_id "mcac_s0177.g0007";
s0177	AUGUSTUS	exon	126601	126663	.	-	.	transcript_id "mcac_s0177.g0007.t1"; gene_id "mcac_s0177.g0007";
s0177	AUGUSTUS	intron	126664	127304	1	-	.	transcript_id "mcac_s0177.g0007.t1"; gene_id "mcac_s0177.g0007";
s0177	AUGUSTUS	CDS	127305	127359	1	-	2	transcript_id "mcac_s0177.g0007.t1"; gene_id "mcac_s0177.g0007";
s0177	AUGUSTUS	exon	127305	127359	.	-	.	transcript_id "mcac_s0177.g0007.t1"; gene_id "mcac_s0177.g0007";
s0177	AUGUSTUS	intron	127360	127953	1	-	.	transcript_id "mcac_s0177.g0007.t1"; gene_id "mcac_s0177.g0007";
s0177	AUGUSTUS	CDS	127954	128041	1	-	0	transcript_id "mcac_s0177.g0007.t1"; gene_id "mcac_s0177.g0007";
s0177	AUGUSTUS	exon	127954	128041	.	-	.	transcript_id "mcac_s0177.g0007.t1"; gene_id "mcac_s0177.g0007";
s0177	AUGUSTUS	intron	128042	129025	1	-	.	transcript_id "mcac_s0177.g0007.t1"; gene_id "mcac_s0177.g0007";
s0177	AUGUSTUS	CDS	129026	129060	1	-	2	transcript_id "mcac_s0177.g0007.t1"; gene_id "mcac_s0177.g0007";
s0177	AUGUSTUS	exon	129026	129060	.	-	.	transcript_id "mcac_s0177.g0007.t1"; gene_id "mcac_s0177.g0007";
s0177	AUGUSTUS	intron	129061	130629	1	-	.	transcript_id "mcac_s0177.g0007.t1"; gene_id "mcac_s0177.g0007";
s0177	AUGUSTUS	CDS	130630	130695	1	-	2	transcript_id "mcac_s0177.g0007.t1"; gene_id "mcac_s0177.g0007";
s0177	AUGUSTUS	exon	130630	130695	.	-	.	transcript_id "mcac_s0177.g0007.t1"; gene_id "mcac_s0177.g0007";
s0177	AUGUSTUS	intron	130696	131399	1	-	.	transcript_id "mcac_s0177.g0007.t1"; gene_id "mcac_s0177.g0007";
s0177	AUGUSTUS	CDS	131400	131491	1	-	1	transcript_id "mcac_s0177.g0007.t1"; gene_id "mcac_s0177.g0007";
s0177	AUGUSTUS	exon	131400	131491	.	-	.	transcript_id "mcac_s0177.g0007.t1"; gene_id "mcac_s0177.g0007";
s0177	AUGUSTUS	intron	131492	133652	1	-	.	transcript_id "mcac_s0177.g0007.t1"; gene_id "mcac_s0177.g0007";
s0177	AUGUSTUS	CDS	133653	133753	1	-	0	transcript_id "mcac_s0177.g0007.t1"; gene_id "mcac_s0177.g0007";
s0177	AUGUSTUS	exon	133653	133753	.	-	.	transcript_id "mcac_s0177.g0007.t1"; gene_id "mcac_s0177.g0007";
s0177	AUGUSTUS	intron	133754	136241	0.95	-	.	transcript_id "mcac_s0177.g0007.t1"; gene_id "mcac_s0177.g0007";
s0177	AUGUSTUS	CDS	136242	136279	0.96	-	2	transcript_id "mcac_s0177.g0007.t1"; gene_id "mcac_s0177.g0007";
s0177	AUGUSTUS	exon	136242	136279	.	-	.	transcript_id "mcac_s0177.g0007.t1"; gene_id "mcac_s0177.g0007";
s0177	AUGUSTUS	intron	136280	137635	1	-	.	transcript_id "mcac_s0177.g0007.t1"; gene_id "mcac_s0177.g0007";
s0177	AUGUSTUS	CDS	137636	137735	1	-	0	transcript_id "mcac_s0177.g0007.t1"; gene_id "mcac_s0177.g0007";
s0177	AUGUSTUS	exon	137636	137735	.	-	.	transcript_id "mcac_s0177.g0007.t1"; gene_id "mcac_s0177.g0007";
s0177	AUGUSTUS	intron	137736	137825	1	-	.	transcript_id "mcac_s0177.g0007.t1"; gene_id "mcac_s0177.g0007";
s0177	AUGUSTUS	CDS	137826	137889	1	-	1	transcript_id "mcac_s0177.g0007.t1"; gene_id "mcac_s0177.g0007";
s0177	AUGUSTUS	exon	137826	137889	.	-	.	transcript_id "mcac_s0177.g0007.t1"; gene_id "mcac_s0177.g0007";
s0177	AUGUSTUS	intron	137890	138201	1	-	.	transcript_id "mcac_s0177.g0007.t1"; gene_id "mcac_s0177.g0007";
s0177	AUGUSTUS	CDS	138202	138281	1	-	0	transcript_id "mcac_s0177.g0007.t1"; gene_id "mcac_s0177.g0007";
s0177	AUGUSTUS	exon	138202	138281	.	-	.	transcript_id "mcac_s0177.g0007.t1"; gene_id "mcac_s0177.g0007";
s0177	AUGUSTUS	intron	138282	140164	1	-	.	transcript_id "mcac_s0177.g0007.t1"; gene_id "mcac_s0177.g0007";
s0177	AUGUSTUS	CDS	140165	140260	1	-	0	transcript_id "mcac_s0177.g0007.t1"; gene_id "mcac_s0177.g0007";
s0177	AUGUSTUS	exon	140165	140260	.	-	.	transcript_id "mcac_s0177.g0007.t1"; gene_id "mcac_s0177.g0007";
s0177	AUGUSTUS	intron	140261	142600	1	-	.	transcript_id "mcac_s0177.g0007.t1"; gene_id "mcac_s0177.g0007";
s0177	AUGUSTUS	CDS	142601	142676	1	-	1	transcript_id "mcac_s0177.g0007.t1"; gene_id "mcac_s0177.g0007";
s0177	AUGUSTUS	exon	142601	142676	.	-	.	transcript_id "mcac_s0177.g0007.t1"; gene_id "mcac_s0177.g0007";
s0177	AUGUSTUS	intron	142677	145892	1	-	.	transcript_id "mcac_s0177.g0007.t1"; gene_id "mcac_s0177.g0007";
s0177	AUGUSTUS	CDS	145893	145977	1	-	2	transcript_id "mcac_s0177.g0007.t1"; gene_id "mcac_s0177.g0007";
s0177	AUGUSTUS	exon	145893	145977	.	-	.	transcript_id "mcac_s0177.g0007.t1"; gene_id "mcac_s0177.g0007";
s0177	AUGUSTUS	intron	145978	146048	1	-	.	transcript_id "mcac_s0177.g0007.t1"; gene_id "mcac_s0177.g0007";
s0177	AUGUSTUS	CDS	146049	146204	0.68	-	2	transcript_id "mcac_s0177.g0007.t1"; gene_id "mcac_s0177.g0007";
s0177	AUGUSTUS	exon	146049	146204	.	-	.	transcript_id "mcac_s0177.g0007.t1"; gene_id "mcac_s0177.g0007";
s0177	AUGUSTUS	intron	146205	147685	0.68	-	.	transcript_id "mcac_s0177.g0007.t1"; gene_id "mcac_s0177.g0007";
s0177	AUGUSTUS	CDS	147686	147746	0.64	-	0	transcript_id "mcac_s0177.g0007.t1"; gene_id "mcac_s0177.g0007";
s0177	AUGUSTUS	exon	147686	148055	.	-	.	transcript_id "mcac_s0177.g0007.t1"; gene_id "mcac_s0177.g0007";
s0177	AUGUSTUS	start_codon	147744	147746	.	-	0	transcript_id "mcac_s0177.g0007.t1"; gene_id "mcac_s0177.g0007";
s0177	AUGUSTUS	5'-UTR	147747	148055	0.11	-	.	transcript_id "mcac_s0177.g0007.t1"; gene_id "mcac_s0177.g0007";
s0177	AUGUSTUS	tss	148055	148055	.	-	.	transcript_id "mcac_s0177.g0007.t1"; gene_id "mcac_s0177.g0007";
s0177	AUGUSTUS	gene	147677	151375	0.01	-	.	mcac_s0177.g0008
s0177	AUGUSTUS	transcript	147677	151375	0.01	-	.	transcript_id "mcac_s0177.g0008.t1"; gene_id "mcac_s0177.g0008";
s0177	AUGUSTUS	tts	147677	147677	.	-	.	transcript_id "mcac_s0177.g0008.t1"; gene_id "mcac_s0177.g0008";
s0177	AUGUSTUS	3'-UTR	147677	148093	0.23	-	.	transcript_id "mcac_s0177.g0008.t1"; gene_id "mcac_s0177.g0008";
s0177	AUGUSTUS	exon	147677	148093	.	-	.	transcript_id "mcac_s0177.g0008.t1"; gene_id "mcac_s0177.g0008";
s0177	AUGUSTUS	3'-UTR	148608	148848	0.47	-	.	transcript_id "mcac_s0177.g0008.t1"; gene_id "mcac_s0177.g0008";
s0177	AUGUSTUS	exon	148608	148848	.	-	.	transcript_id "mcac_s0177.g0008.t1"; gene_id "mcac_s0177.g0008";
s0177	AUGUSTUS	3'-UTR	149372	149602	0.73	-	.	transcript_id "mcac_s0177.g0008.t1"; gene_id "mcac_s0177.g0008";
s0177	AUGUSTUS	exon	149372	149602	.	-	.	transcript_id "mcac_s0177.g0008.t1"; gene_id "mcac_s0177.g0008";
s0177	AUGUSTUS	3'-UTR	149702	149963	0.24	-	.	transcript_id "mcac_s0177.g0008.t1"; gene_id "mcac_s0177.g0008";
s0177	AUGUSTUS	exon	149702	149963	.	-	.	transcript_id "mcac_s0177.g0008.t1"; gene_id "mcac_s0177.g0008";
s0177	AUGUSTUS	3'-UTR	150627	150695	0.71	-	.	transcript_id "mcac_s0177.g0008.t1"; gene_id "mcac_s0177.g0008";
s0177	AUGUSTUS	exon	150627	151375	.	-	.	transcript_id "mcac_s0177.g0008.t1"; gene_id "mcac_s0177.g0008";
s0177	AUGUSTUS	stop_codon	150696	150698	.	-	0	transcript_id "mcac_s0177.g0008.t1"; gene_id "mcac_s0177.g0008";
s0177	AUGUSTUS	CDS	150696	151331	0.52	-	0	transcript_id "mcac_s0177.g0008.t1"; gene_id "mcac_s0177.g0008";
s0177	AUGUSTUS	start_codon	151329	151331	.	-	0	transcript_id "mcac_s0177.g0008.t1"; gene_id "mcac_s0177.g0008";
s0177	AUGUSTUS	5'-UTR	151332	151375	0.06	-	.	transcript_id "mcac_s0177.g0008.t1"; gene_id "mcac_s0177.g0008";
s0177	AUGUSTUS	tss	151375	151375	.	-	.	transcript_id "mcac_s0177.g0008.t1"; gene_id "mcac_s0177.g0008";
s0177	AUGUSTUS	gene	158447	164145	0.12	-	.	mcac_s0177.g0009
s0177	AUGUSTUS	transcript	158447	164145	0.12	-	.	transcript_id "mcac_s0177.g0009.t1"; gene_id "mcac_s0177.g0009";
s0177	AUGUSTUS	tts	158447	158447	.	-	.	transcript_id "mcac_s0177.g0009.t1"; gene_id "mcac_s0177.g0009";
s0177	AUGUSTUS	3'-UTR	158447	158760	0.69	-	.	transcript_id "mcac_s0177.g0009.t1"; gene_id "mcac_s0177.g0009";
s0177	AUGUSTUS	exon	158447	159029	.	-	.	transcript_id "mcac_s0177.g0009.t1"; gene_id "mcac_s0177.g0009";
s0177	AUGUSTUS	stop_codon	158761	158763	.	-	0	transcript_id "mcac_s0177.g0009.t1"; gene_id "mcac_s0177.g0009";
s0177	AUGUSTUS	CDS	158761	159029	1	-	2	transcript_id "mcac_s0177.g0009.t1"; gene_id "mcac_s0177.g0009";
s0177	AUGUSTUS	intron	159030	159703	1	-	.	transcript_id "mcac_s0177.g0009.t1"; gene_id "mcac_s0177.g0009";
s0177	AUGUSTUS	CDS	159704	159844	1	-	2	transcript_id "mcac_s0177.g0009.t1"; gene_id "mcac_s0177.g0009";
s0177	AUGUSTUS	exon	159704	159844	.	-	.	transcript_id "mcac_s0177.g0009.t1"; gene_id "mcac_s0177.g0009";
s0177	AUGUSTUS	intron	159845	160193	1	-	.	transcript_id "mcac_s0177.g0009.t1"; gene_id "mcac_s0177.g0009";
s0177	AUGUSTUS	CDS	160194	160826	0.67	-	2	transcript_id "mcac_s0177.g0009.t1"; gene_id "mcac_s0177.g0009";
s0177	AUGUSTUS	exon	160194	160826	.	-	.	transcript_id "mcac_s0177.g0009.t1"; gene_id "mcac_s0177.g0009";
s0177	AUGUSTUS	intron	160827	164054	0.34	-	.	transcript_id "mcac_s0177.g0009.t1"; gene_id "mcac_s0177.g0009";
s0177	AUGUSTUS	CDS	164055	164079	0.34	-	0	transcript_id "mcac_s0177.g0009.t1"; gene_id "mcac_s0177.g0009";
s0177	AUGUSTUS	exon	164055	164145	.	-	.	transcript_id "mcac_s0177.g0009.t1"; gene_id "mcac_s0177.g0009";
s0177	AUGUSTUS	start_codon	164077	164079	.	-	0	transcript_id "mcac_s0177.g0009.t1"; gene_id "mcac_s0177.g0009";
s0177	AUGUSTUS	5'-UTR	164080	164145	0.25	-	.	transcript_id "mcac_s0177.g0009.t1"; gene_id "mcac_s0177.g0009";
s0177	AUGUSTUS	tss	164145	164145	.	-	.	transcript_id "mcac_s0177.g0009.t1"; gene_id "mcac_s0177.g0009";
s0177	AUGUSTUS	gene	169316	175253	0.15	+	.	mcac_s0177.g0010
s0177	AUGUSTUS	transcript	169316	175253	0.15	+	.	transcript_id "mcac_s0177.g0010.t1"; gene_id "mcac_s0177.g0010";
s0177	AUGUSTUS	tss	169316	169316	.	+	.	transcript_id "mcac_s0177.g0010.t1"; gene_id "mcac_s0177.g0010";
s0177	AUGUSTUS	5'-UTR	169316	169439	0.67	+	.	transcript_id "mcac_s0177.g0010.t1"; gene_id "mcac_s0177.g0010";
s0177	AUGUSTUS	exon	169316	169439	.	+	.	transcript_id "mcac_s0177.g0010.t1"; gene_id "mcac_s0177.g0010";
s0177	AUGUSTUS	5'-UTR	174135	174158	0.72	+	.	transcript_id "mcac_s0177.g0010.t1"; gene_id "mcac_s0177.g0010";
s0177	AUGUSTUS	exon	174135	174836	.	+	.	transcript_id "mcac_s0177.g0010.t1"; gene_id "mcac_s0177.g0010";
s0177	AUGUSTUS	start_codon	174159	174161	.	+	0	transcript_id "mcac_s0177.g0010.t1"; gene_id "mcac_s0177.g0010";
s0177	AUGUSTUS	CDS	174159	174836	0.57	+	0	transcript_id "mcac_s0177.g0010.t1"; gene_id "mcac_s0177.g0010";
s0177	AUGUSTUS	intron	174837	174992	0.88	+	.	transcript_id "mcac_s0177.g0010.t1"; gene_id "mcac_s0177.g0010";
s0177	AUGUSTUS	CDS	174993	174995	1	+	0	transcript_id "mcac_s0177.g0010.t1"; gene_id "mcac_s0177.g0010";
s0177	AUGUSTUS	stop_codon	174993	174995	.	+	0	transcript_id "mcac_s0177.g0010.t1"; gene_id "mcac_s0177.g0010";
s0177	AUGUSTUS	exon	174993	175253	.	+	.	transcript_id "mcac_s0177.g0010.t1"; gene_id "mcac_s0177.g0010";
s0177	AUGUSTUS	3'-UTR	174996	175253	0.24	+	.	transcript_id "mcac_s0177.g0010.t1"; gene_id "mcac_s0177.g0010";
s0177	AUGUSTUS	tts	175253	175253	.	+	.	transcript_id "mcac_s0177.g0010.t1"; gene_id "mcac_s0177.g0010";
s0177	AUGUSTUS	gene	182096	183590	0.13	+	.	mcac_s0177.g0011
s0177	AUGUSTUS	transcript	182096	183590	0.13	+	.	transcript_id "mcac_s0177.g0011.t1"; gene_id "mcac_s0177.g0011";
s0177	AUGUSTUS	tss	182096	182096	.	+	.	transcript_id "mcac_s0177.g0011.t1"; gene_id "mcac_s0177.g0011";
s0177	AUGUSTUS	5'-UTR	182096	182118	0.14	+	.	transcript_id "mcac_s0177.g0011.t1"; gene_id "mcac_s0177.g0011";
s0177	AUGUSTUS	exon	182096	182175	.	+	.	transcript_id "mcac_s0177.g0011.t1"; gene_id "mcac_s0177.g0011";
s0177	AUGUSTUS	start_codon	182119	182121	.	+	0	transcript_id "mcac_s0177.g0011.t1"; gene_id "mcac_s0177.g0011";
s0177	AUGUSTUS	CDS	182119	182175	0.37	+	0	transcript_id "mcac_s0177.g0011.t1"; gene_id "mcac_s0177.g0011";
s0177	AUGUSTUS	intron	182176	182946	0.37	+	.	transcript_id "mcac_s0177.g0011.t1"; gene_id "mcac_s0177.g0011";
s0177	AUGUSTUS	CDS	182947	183561	0.38	+	0	transcript_id "mcac_s0177.g0011.t1"; gene_id "mcac_s0177.g0011";
s0177	AUGUSTUS	exon	182947	183590	.	+	.	transcript_id "mcac_s0177.g0011.t1"; gene_id "mcac_s0177.g0011";
s0177	AUGUSTUS	stop_codon	183559	183561	.	+	0	transcript_id "mcac_s0177.g0011.t1"; gene_id "mcac_s0177.g0011";
s0177	AUGUSTUS	3'-UTR	183562	183590	0.97	+	.	transcript_id "mcac_s0177.g0011.t1"; gene_id "mcac_s0177.g0011";
s0177	AUGUSTUS	tts	183590	183590	.	+	.	transcript_id "mcac_s0177.g0011.t1"; gene_id "mcac_s0177.g0011";
s0177	AUGUSTUS	gene	191926	193711	0.24	+	.	mcac_s0177.g0012
s0177	AUGUSTUS	transcript	191926	193711	0.24	+	.	transcript_id "mcac_s0177.g0012.t1"; gene_id "mcac_s0177.g0012";
s0177	AUGUSTUS	tss	191926	191926	.	+	.	transcript_id "mcac_s0177.g0012.t1"; gene_id "mcac_s0177.g0012";
s0177	AUGUSTUS	5'-UTR	191926	192013	0.27	+	.	transcript_id "mcac_s0177.g0012.t1"; gene_id "mcac_s0177.g0012";
s0177	AUGUSTUS	exon	191926	192076	.	+	.	transcript_id "mcac_s0177.g0012.t1"; gene_id "mcac_s0177.g0012";
s0177	AUGUSTUS	start_codon	192014	192016	.	+	0	transcript_id "mcac_s0177.g0012.t1"; gene_id "mcac_s0177.g0012";
s0177	AUGUSTUS	CDS	192014	192076	0.88	+	0	transcript_id "mcac_s0177.g0012.t1"; gene_id "mcac_s0177.g0012";
s0177	AUGUSTUS	intron	192077	192987	0.88	+	.	transcript_id "mcac_s0177.g0012.t1"; gene_id "mcac_s0177.g0012";
s0177	AUGUSTUS	CDS	192988	193605	0.88	+	0	transcript_id "mcac_s0177.g0012.t1"; gene_id "mcac_s0177.g0012";
s0177	AUGUSTUS	exon	192988	193711	.	+	.	transcript_id "mcac_s0177.g0012.t1"; gene_id "mcac_s0177.g0012";
s0177	AUGUSTUS	stop_codon	193603	193605	.	+	0	transcript_id "mcac_s0177.g0012.t1"; gene_id "mcac_s0177.g0012";
s0177	AUGUSTUS	3'-UTR	193606	193711	0.92	+	.	transcript_id "mcac_s0177.g0012.t1"; gene_id "mcac_s0177.g0012";
s0177	AUGUSTUS	tts	193711	193711	.	+	.	transcript_id "mcac_s0177.g0012.t1"; gene_id "mcac_s0177.g0012";
s0177	AUGUSTUS	gene	196856	225640	0.14	+	.	mcac_s0177.g0013
s0177	AUGUSTUS	transcript	196856	225640	0.14	+	.	transcript_id "mcac_s0177.g0013.t1"; gene_id "mcac_s0177.g0013";
s0177	AUGUSTUS	tss	196856	196856	.	+	.	transcript_id "mcac_s0177.g0013.t1"; gene_id "mcac_s0177.g0013";
s0177	AUGUSTUS	5'-UTR	196856	196922	0.29	+	.	transcript_id "mcac_s0177.g0013.t1"; gene_id "mcac_s0177.g0013";
s0177	AUGUSTUS	exon	196856	197213	.	+	.	transcript_id "mcac_s0177.g0013.t1"; gene_id "mcac_s0177.g0013";
s0177	AUGUSTUS	start_codon	196923	196925	.	+	0	transcript_id "mcac_s0177.g0013.t1"; gene_id "mcac_s0177.g0013";
s0177	AUGUSTUS	CDS	196923	197213	1	+	0	transcript_id "mcac_s0177.g0013.t1"; gene_id "mcac_s0177.g0013";
s0177	AUGUSTUS	intron	197214	198103	1	+	.	transcript_id "mcac_s0177.g0013.t1"; gene_id "mcac_s0177.g0013";
s0177	AUGUSTUS	CDS	198104	198175	1	+	0	transcript_id "mcac_s0177.g0013.t1"; gene_id "mcac_s0177.g0013";
s0177	AUGUSTUS	exon	198104	198175	.	+	.	transcript_id "mcac_s0177.g0013.t1"; gene_id "mcac_s0177.g0013";
s0177	AUGUSTUS	intron	198176	199756	1	+	.	transcript_id "mcac_s0177.g0013.t1"; gene_id "mcac_s0177.g0013";
s0177	AUGUSTUS	CDS	199757	199839	1	+	0	transcript_id "mcac_s0177.g0013.t1"; gene_id "mcac_s0177.g0013";
s0177	AUGUSTUS	exon	199757	199839	.	+	.	transcript_id "mcac_s0177.g0013.t1"; gene_id "mcac_s0177.g0013";
s0177	AUGUSTUS	intron	199840	200470	1	+	.	transcript_id "mcac_s0177.g0013.t1"; gene_id "mcac_s0177.g0013";
s0177	AUGUSTUS	CDS	200471	200540	1	+	1	transcript_id "mcac_s0177.g0013.t1"; gene_id "mcac_s0177.g0013";
s0177	AUGUSTUS	exon	200471	200540	.	+	.	transcript_id "mcac_s0177.g0013.t1"; gene_id "mcac_s0177.g0013";
s0177	AUGUSTUS	intron	200541	201311	1	+	.	transcript_id "mcac_s0177.g0013.t1"; gene_id "mcac_s0177.g0013";
s0177	AUGUSTUS	CDS	201312	201427	1	+	0	transcript_id "mcac_s0177.g0013.t1"; gene_id "mcac_s0177.g0013";
s0177	AUGUSTUS	exon	201312	201427	.	+	.	transcript_id "mcac_s0177.g0013.t1"; gene_id "mcac_s0177.g0013";
s0177	AUGUSTUS	intron	201428	202469	1	+	.	transcript_id "mcac_s0177.g0013.t1"; gene_id "mcac_s0177.g0013";
s0177	AUGUSTUS	CDS	202470	202511	1	+	1	transcript_id "mcac_s0177.g0013.t1"; gene_id "mcac_s0177.g0013";
s0177	AUGUSTUS	exon	202470	202511	.	+	.	transcript_id "mcac_s0177.g0013.t1"; gene_id "mcac_s0177.g0013";
s0177	AUGUSTUS	intron	202512	202608	1	+	.	transcript_id "mcac_s0177.g0013.t1"; gene_id "mcac_s0177.g0013";
s0177	AUGUSTUS	CDS	202609	202700	1	+	1	transcript_id "mcac_s0177.g0013.t1"; gene_id "mcac_s0177.g0013";
s0177	AUGUSTUS	exon	202609	202700	.	+	.	transcript_id "mcac_s0177.g0013.t1"; gene_id "mcac_s0177.g0013";
s0177	AUGUSTUS	intron	202701	204511	1	+	.	transcript_id "mcac_s0177.g0013.t1"; gene_id "mcac_s0177.g0013";
s0177	AUGUSTUS	CDS	204512	204605	1	+	2	transcript_id "mcac_s0177.g0013.t1"; gene_id "mcac_s0177.g0013";
s0177	AUGUSTUS	exon	204512	204605	.	+	.	transcript_id "mcac_s0177.g0013.t1"; gene_id "mcac_s0177.g0013";
s0177	AUGUSTUS	intron	204606	206481	1	+	.	transcript_id "mcac_s0177.g0013.t1"; gene_id "mcac_s0177.g0013";
s0177	AUGUSTUS	CDS	206482	206688	1	+	1	transcript_id "mcac_s0177.g0013.t1"; gene_id "mcac_s0177.g0013";
s0177	AUGUSTUS	exon	206482	206688	.	+	.	transcript_id "mcac_s0177.g0013.t1"; gene_id "mcac_s0177.g0013";
s0177	AUGUSTUS	intron	206689	209491	1	+	.	transcript_id "mcac_s0177.g0013.t1"; gene_id "mcac_s0177.g0013";
s0177	AUGUSTUS	CDS	209492	209599	1	+	1	transcript_id "mcac_s0177.g0013.t1"; gene_id "mcac_s0177.g0013";
s0177	AUGUSTUS	exon	209492	209599	.	+	.	transcript_id "mcac_s0177.g0013.t1"; gene_id "mcac_s0177.g0013";
s0177	AUGUSTUS	intron	209600	210768	1	+	.	transcript_id "mcac_s0177.g0013.t1"; gene_id "mcac_s0177.g0013";
s0177	AUGUSTUS	CDS	210769	210874	1	+	1	transcript_id "mcac_s0177.g0013.t1"; gene_id "mcac_s0177.g0013";
s0177	AUGUSTUS	exon	210769	210874	.	+	.	transcript_id "mcac_s0177.g0013.t1"; gene_id "mcac_s0177.g0013";
s0177	AUGUSTUS	intron	210875	212745	1	+	.	transcript_id "mcac_s0177.g0013.t1"; gene_id "mcac_s0177.g0013";
s0177	AUGUSTUS	CDS	212746	213025	1	+	0	transcript_id "mcac_s0177.g0013.t1"; gene_id "mcac_s0177.g0013";
s0177	AUGUSTUS	exon	212746	213025	.	+	.	transcript_id "mcac_s0177.g0013.t1"; gene_id "mcac_s0177.g0013";
s0177	AUGUSTUS	intron	213026	214371	1	+	.	transcript_id "mcac_s0177.g0013.t1"; gene_id "mcac_s0177.g0013";
s0177	AUGUSTUS	CDS	214372	214676	1	+	2	transcript_id "mcac_s0177.g0013.t1"; gene_id "mcac_s0177.g0013";
s0177	AUGUSTUS	exon	214372	214676	.	+	.	transcript_id "mcac_s0177.g0013.t1"; gene_id "mcac_s0177.g0013";
s0177	AUGUSTUS	intron	214677	217843	1	+	.	transcript_id "mcac_s0177.g0013.t1"; gene_id "mcac_s0177.g0013";
s0177	AUGUSTUS	CDS	217844	217931	1	+	0	transcript_id "mcac_s0177.g0013.t1"; gene_id "mcac_s0177.g0013";
s0177	AUGUSTUS	exon	217844	217931	.	+	.	transcript_id "mcac_s0177.g0013.t1"; gene_id "mcac_s0177.g0013";
s0177	AUGUSTUS	intron	217932	219525	1	+	.	transcript_id "mcac_s0177.g0013.t1"; gene_id "mcac_s0177.g0013";
s0177	AUGUSTUS	CDS	219526	219544	1	+	2	transcript_id "mcac_s0177.g0013.t1"; gene_id "mcac_s0177.g0013";
s0177	AUGUSTUS	exon	219526	219544	.	+	.	transcript_id "mcac_s0177.g0013.t1"; gene_id "mcac_s0177.g0013";
s0177	AUGUSTUS	intron	219545	221091	1	+	.	transcript_id "mcac_s0177.g0013.t1"; gene_id "mcac_s0177.g0013";
s0177	AUGUSTUS	CDS	221092	221238	1	+	1	transcript_id "mcac_s0177.g0013.t1"; gene_id "mcac_s0177.g0013";
s0177	AUGUSTUS	exon	221092	221238	.	+	.	transcript_id "mcac_s0177.g0013.t1"; gene_id "mcac_s0177.g0013";
s0177	AUGUSTUS	intron	221239	221933	1	+	.	transcript_id "mcac_s0177.g0013.t1"; gene_id "mcac_s0177.g0013";
s0177	AUGUSTUS	CDS	221934	222086	1	+	1	transcript_id "mcac_s0177.g0013.t1"; gene_id "mcac_s0177.g0013";
s0177	AUGUSTUS	exon	221934	222086	.	+	.	transcript_id "mcac_s0177.g0013.t1"; gene_id "mcac_s0177.g0013";
s0177	AUGUSTUS	intron	222087	223719	1	+	.	transcript_id "mcac_s0177.g0013.t1"; gene_id "mcac_s0177.g0013";
s0177	AUGUSTUS	CDS	223720	223810	1	+	1	transcript_id "mcac_s0177.g0013.t1"; gene_id "mcac_s0177.g0013";
s0177	AUGUSTUS	exon	223720	223810	.	+	.	transcript_id "mcac_s0177.g0013.t1"; gene_id "mcac_s0177.g0013";
s0177	AUGUSTUS	intron	223811	224753	1	+	.	transcript_id "mcac_s0177.g0013.t1"; gene_id "mcac_s0177.g0013";
s0177	AUGUSTUS	CDS	224754	224852	1	+	0	transcript_id "mcac_s0177.g0013.t1"; gene_id "mcac_s0177.g0013";
s0177	AUGUSTUS	exon	224754	224852	.	+	.	transcript_id "mcac_s0177.g0013.t1"; gene_id "mcac_s0177.g0013";
s0177	AUGUSTUS	intron	224853	225427	1	+	.	transcript_id "mcac_s0177.g0013.t1"; gene_id "mcac_s0177.g0013";
s0177	AUGUSTUS	CDS	225428	225553	1	+	0	transcript_id "mcac_s0177.g0013.t1"; gene_id "mcac_s0177.g0013";
s0177	AUGUSTUS	exon	225428	225640	.	+	.	transcript_id "mcac_s0177.g0013.t1"; gene_id "mcac_s0177.g0013";
s0177	AUGUSTUS	stop_codon	225551	225553	.	+	0	transcript_id "mcac_s0177.g0013.t1"; gene_id "mcac_s0177.g0013";
s0177	AUGUSTUS	3'-UTR	225554	225640	0.4	+	.	transcript_id "mcac_s0177.g0013.t1"; gene_id "mcac_s0177.g0013";
s0177	AUGUSTUS	tts	225640	225640	.	+	.	transcript_id "mcac_s0177.g0013.t1"; gene_id "mcac_s0177.g0013";
s0177	AUGUSTUS	gene	230527	238095	0.15	-	.	mcac_s0177.g0014
s0177	AUGUSTUS	transcript	230527	238095	0.15	-	.	transcript_id "mcac_s0177.g0014.t1"; gene_id "mcac_s0177.g0014";
s0177	AUGUSTUS	tts	230527	230527	.	-	.	transcript_id "mcac_s0177.g0014.t1"; gene_id "mcac_s0177.g0014";
s0177	AUGUSTUS	3'-UTR	230527	230760	0.41	-	.	transcript_id "mcac_s0177.g0014.t1"; gene_id "mcac_s0177.g0014";
s0177	AUGUSTUS	exon	230527	231224	.	-	.	transcript_id "mcac_s0177.g0014.t1"; gene_id "mcac_s0177.g0014";
s0177	AUGUSTUS	stop_codon	230761	230763	.	-	0	transcript_id "mcac_s0177.g0014.t1"; gene_id "mcac_s0177.g0014";
s0177	AUGUSTUS	CDS	230761	231224	1	-	2	transcript_id "mcac_s0177.g0014.t1"; gene_id "mcac_s0177.g0014";
s0177	AUGUSTUS	intron	231225	231694	1	-	.	transcript_id "mcac_s0177.g0014.t1"; gene_id "mcac_s0177.g0014";
s0177	AUGUSTUS	CDS	231695	232009	1	-	2	transcript_id "mcac_s0177.g0014.t1"; gene_id "mcac_s0177.g0014";
s0177	AUGUSTUS	exon	231695	232009	.	-	.	transcript_id "mcac_s0177.g0014.t1"; gene_id "mcac_s0177.g0014";
s0177	AUGUSTUS	intron	232010	235556	1	-	.	transcript_id "mcac_s0177.g0014.t1"; gene_id "mcac_s0177.g0014";
s0177	AUGUSTUS	CDS	235557	236228	1	-	2	transcript_id "mcac_s0177.g0014.t1"; gene_id "mcac_s0177.g0014";
s0177	AUGUSTUS	exon	235557	236228	.	-	.	transcript_id "mcac_s0177.g0014.t1"; gene_id "mcac_s0177.g0014";
s0177	AUGUSTUS	intron	236229	237754	1	-	.	transcript_id "mcac_s0177.g0014.t1"; gene_id "mcac_s0177.g0014";
s0177	AUGUSTUS	CDS	237755	238013	1	-	0	transcript_id "mcac_s0177.g0014.t1"; gene_id "mcac_s0177.g0014";
s0177	AUGUSTUS	exon	237755	238095	.	-	.	transcript_id "mcac_s0177.g0014.t1"; gene_id "mcac_s0177.g0014";
s0177	AUGUSTUS	start_codon	238011	238013	.	-	0	transcript_id "mcac_s0177.g0014.t1"; gene_id "mcac_s0177.g0014";
s0177	AUGUSTUS	5'-UTR	238014	238095	0.39	-	.	transcript_id "mcac_s0177.g0014.t1"; gene_id "mcac_s0177.g0014";
s0177	AUGUSTUS	tss	238095	238095	.	-	.	transcript_id "mcac_s0177.g0014.t1"; gene_id "mcac_s0177.g0014";
s0177	AUGUSTUS	gene	242616	252519	0.44	+	.	mcac_s0177.g0015
s0177	AUGUSTUS	transcript	242616	252519	0.44	+	.	transcript_id "mcac_s0177.g0015.t1"; gene_id "mcac_s0177.g0015";
s0177	AUGUSTUS	tss	242616	242616	.	+	.	transcript_id "mcac_s0177.g0015.t1"; gene_id "mcac_s0177.g0015";
s0177	AUGUSTUS	5'-UTR	242616	242953	0.52	+	.	transcript_id "mcac_s0177.g0015.t1"; gene_id "mcac_s0177.g0015";
s0177	AUGUSTUS	exon	242616	243014	.	+	.	transcript_id "mcac_s0177.g0015.t1"; gene_id "mcac_s0177.g0015";
s0177	AUGUSTUS	start_codon	242954	242956	.	+	0	transcript_id "mcac_s0177.g0015.t1"; gene_id "mcac_s0177.g0015";
s0177	AUGUSTUS	CDS	242954	243014	0.67	+	0	transcript_id "mcac_s0177.g0015.t1"; gene_id "mcac_s0177.g0015";
s0177	AUGUSTUS	intron	243015	247980	0.67	+	.	transcript_id "mcac_s0177.g0015.t1"; gene_id "mcac_s0177.g0015";
s0177	AUGUSTUS	CDS	247981	248256	0.96	+	2	transcript_id "mcac_s0177.g0015.t1"; gene_id "mcac_s0177.g0015";
s0177	AUGUSTUS	exon	247981	248256	.	+	.	transcript_id "mcac_s0177.g0015.t1"; gene_id "mcac_s0177.g0015";
s0177	AUGUSTUS	intron	248257	251945	1	+	.	transcript_id "mcac_s0177.g0015.t1"; gene_id "mcac_s0177.g0015";
s0177	AUGUSTUS	CDS	251946	252415	1	+	2	transcript_id "mcac_s0177.g0015.t1"; gene_id "mcac_s0177.g0015";
s0177	AUGUSTUS	exon	251946	252519	.	+	.	transcript_id "mcac_s0177.g0015.t1"; gene_id "mcac_s0177.g0015";
s0177	AUGUSTUS	stop_codon	252413	252415	.	+	0	transcript_id "mcac_s0177.g0015.t1"; gene_id "mcac_s0177.g0015";
s0177	AUGUSTUS	3'-UTR	252416	252519	0.85	+	.	transcript_id "mcac_s0177.g0015.t1"; gene_id "mcac_s0177.g0015";
s0177	AUGUSTUS	tts	252519	252519	.	+	.	transcript_id "mcac_s0177.g0015.t1"; gene_id "mcac_s0177.g0015";
s0177	AUGUSTUS	gene	256907	263615	0.05	-	.	mcac_s0177.g0016
s0177	AUGUSTUS	transcript	256907	263615	0.05	-	.	transcript_id "mcac_s0177.g0016.t1"; gene_id "mcac_s0177.g0016";
s0177	AUGUSTUS	tts	256907	256907	.	-	.	transcript_id "mcac_s0177.g0016.t1"; gene_id "mcac_s0177.g0016";
s0177	AUGUSTUS	3'-UTR	256907	256932	0.36	-	.	transcript_id "mcac_s0177.g0016.t1"; gene_id "mcac_s0177.g0016";
s0177	AUGUSTUS	exon	256907	257214	.	-	.	transcript_id "mcac_s0177.g0016.t1"; gene_id "mcac_s0177.g0016";
s0177	AUGUSTUS	stop_codon	256933	256935	.	-	0	transcript_id "mcac_s0177.g0016.t1"; gene_id "mcac_s0177.g0016";
s0177	AUGUSTUS	CDS	256933	257214	1	-	0	transcript_id "mcac_s0177.g0016.t1"; gene_id "mcac_s0177.g0016";
s0177	AUGUSTUS	intron	257215	258665	1	-	.	transcript_id "mcac_s0177.g0016.t1"; gene_id "mcac_s0177.g0016";
s0177	AUGUSTUS	CDS	258666	258760	1	-	2	transcript_id "mcac_s0177.g0016.t1"; gene_id "mcac_s0177.g0016";
s0177	AUGUSTUS	exon	258666	258760	.	-	.	transcript_id "mcac_s0177.g0016.t1"; gene_id "mcac_s0177.g0016";
s0177	AUGUSTUS	intron	258761	259159	1	-	.	transcript_id "mcac_s0177.g0016.t1"; gene_id "mcac_s0177.g0016";
s0177	AUGUSTUS	CDS	259160	259519	1	-	2	transcript_id "mcac_s0177.g0016.t1"; gene_id "mcac_s0177.g0016";
s0177	AUGUSTUS	exon	259160	259519	.	-	.	transcript_id "mcac_s0177.g0016.t1"; gene_id "mcac_s0177.g0016";
s0177	AUGUSTUS	intron	259520	263374	1	-	.	transcript_id "mcac_s0177.g0016.t1"; gene_id "mcac_s0177.g0016";
s0177	AUGUSTUS	CDS	263375	263555	0.96	-	0	transcript_id "mcac_s0177.g0016.t1"; gene_id "mcac_s0177.g0016";
s0177	AUGUSTUS	exon	263375	263615	.	-	.	transcript_id "mcac_s0177.g0016.t1"; gene_id "mcac_s0177.g0016";
s0177	AUGUSTUS	start_codon	263553	263555	.	-	0	transcript_id "mcac_s0177.g0016.t1"; gene_id "mcac_s0177.g0016";
s0177	AUGUSTUS	5'-UTR	263556	263615	0.2	-	.	transcript_id "mcac_s0177.g0016.t1"; gene_id "mcac_s0177.g0016";
s0177	AUGUSTUS	tss	263615	263615	.	-	.	transcript_id "mcac_s0177.g0016.t1"; gene_id "mcac_s0177.g0016";
s0177	AUGUSTUS	gene	266766	274005	0.11	-	.	mcac_s0177.g0017
s0177	AUGUSTUS	transcript	266766	274005	0.11	-	.	transcript_id "mcac_s0177.g0017.t1"; gene_id "mcac_s0177.g0017";
s0177	AUGUSTUS	tts	266766	266766	.	-	.	transcript_id "mcac_s0177.g0017.t1"; gene_id "mcac_s0177.g0017";
s0177	AUGUSTUS	3'-UTR	266766	266818	0.6	-	.	transcript_id "mcac_s0177.g0017.t1"; gene_id "mcac_s0177.g0017";
s0177	AUGUSTUS	exon	266766	267103	.	-	.	transcript_id "mcac_s0177.g0017.t1"; gene_id "mcac_s0177.g0017";
s0177	AUGUSTUS	stop_codon	266819	266821	.	-	0	transcript_id "mcac_s0177.g0017.t1"; gene_id "mcac_s0177.g0017";
s0177	AUGUSTUS	CDS	266819	267103	1	-	0	transcript_id "mcac_s0177.g0017.t1"; gene_id "mcac_s0177.g0017";
s0177	AUGUSTUS	intron	267104	271385	1	-	.	transcript_id "mcac_s0177.g0017.t1"; gene_id "mcac_s0177.g0017";
s0177	AUGUSTUS	CDS	271386	271480	1	-	2	transcript_id "mcac_s0177.g0017.t1"; gene_id "mcac_s0177.g0017";
s0177	AUGUSTUS	exon	271386	271480	.	-	.	transcript_id "mcac_s0177.g0017.t1"; gene_id "mcac_s0177.g0017";
s0177	AUGUSTUS	intron	271481	272070	1	-	.	transcript_id "mcac_s0177.g0017.t1"; gene_id "mcac_s0177.g0017";
s0177	AUGUSTUS	CDS	272071	272128	0.5	-	0	transcript_id "mcac_s0177.g0017.t1"; gene_id "mcac_s0177.g0017";
s0177	AUGUSTUS	exon	272071	272415	.	-	.	transcript_id "mcac_s0177.g0017.t1"; gene_id "mcac_s0177.g0017";
s0177	AUGUSTUS	start_codon	272126	272128	.	-	0	transcript_id "mcac_s0177.g0017.t1"; gene_id "mcac_s0177.g0017";
s0177	AUGUSTUS	5'-UTR	272129	272415	0.5	-	.	transcript_id "mcac_s0177.g0017.t1"; gene_id "mcac_s0177.g0017";
s0177	AUGUSTUS	5'-UTR	273928	274005	0.2	-	.	transcript_id "mcac_s0177.g0017.t1"; gene_id "mcac_s0177.g0017";
s0177	AUGUSTUS	exon	273928	274005	.	-	.	transcript_id "mcac_s0177.g0017.t1"; gene_id "mcac_s0177.g0017";
s0177	AUGUSTUS	tss	274005	274005	.	-	.	transcript_id "mcac_s0177.g0017.t1"; gene_id "mcac_s0177.g0017";
s0177	AUGUSTUS	gene	274416	291122	0.02	+	.	mcac_s0177.g0018
s0177	AUGUSTUS	transcript	274416	291122	0.02	+	.	transcript_id "mcac_s0177.g0018.t1"; gene_id "mcac_s0177.g0018";
s0177	AUGUSTUS	tss	274416	274416	.	+	.	transcript_id "mcac_s0177.g0018.t1"; gene_id "mcac_s0177.g0018";
s0177	AUGUSTUS	5'-UTR	274416	274439	0.5	+	.	transcript_id "mcac_s0177.g0018.t1"; gene_id "mcac_s0177.g0018";
s0177	AUGUSTUS	exon	274416	274905	.	+	.	transcript_id "mcac_s0177.g0018.t1"; gene_id "mcac_s0177.g0018";
s0177	AUGUSTUS	start_codon	274440	274442	.	+	0	transcript_id "mcac_s0177.g0018.t1"; gene_id "mcac_s0177.g0018";
s0177	AUGUSTUS	CDS	274440	274905	0.34	+	0	transcript_id "mcac_s0177.g0018.t1"; gene_id "mcac_s0177.g0018";
s0177	AUGUSTUS	intron	274906	275007	0.33	+	.	transcript_id "mcac_s0177.g0018.t1"; gene_id "mcac_s0177.g0018";
s0177	AUGUSTUS	CDS	275008	275970	0.07	+	2	transcript_id "mcac_s0177.g0018.t1"; gene_id "mcac_s0177.g0018";
s0177	AUGUSTUS	exon	275008	275970	.	+	.	transcript_id "mcac_s0177.g0018.t1"; gene_id "mcac_s0177.g0018";
s0177	AUGUSTUS	intron	275971	285152	0.02	+	.	transcript_id "mcac_s0177.g0018.t1"; gene_id "mcac_s0177.g0018";
s0177	AUGUSTUS	CDS	285153	286076	0.33	+	2	transcript_id "mcac_s0177.g0018.t1"; gene_id "mcac_s0177.g0018";
s0177	AUGUSTUS	exon	285153	286076	.	+	.	transcript_id "mcac_s0177.g0018.t1"; gene_id "mcac_s0177.g0018";
s0177	AUGUSTUS	intron	286077	288143	1	+	.	transcript_id "mcac_s0177.g0018.t1"; gene_id "mcac_s0177.g0018";
s0177	AUGUSTUS	CDS	288144	288422	0.98	+	2	transcript_id "mcac_s0177.g0018.t1"; gene_id "mcac_s0177.g0018";
s0177	AUGUSTUS	exon	288144	288422	.	+	.	transcript_id "mcac_s0177.g0018.t1"; gene_id "mcac_s0177.g0018";
s0177	AUGUSTUS	intron	288423	289876	0.98	+	.	transcript_id "mcac_s0177.g0018.t1"; gene_id "mcac_s0177.g0018";
s0177	AUGUSTUS	CDS	289877	290346	0.98	+	2	transcript_id "mcac_s0177.g0018.t1"; gene_id "mcac_s0177.g0018";
s0177	AUGUSTUS	exon	289877	291122	.	+	.	transcript_id "mcac_s0177.g0018.t1"; gene_id "mcac_s0177.g0018";
s0177	AUGUSTUS	stop_codon	290344	290346	.	+	0	transcript_id "mcac_s0177.g0018.t1"; gene_id "mcac_s0177.g0018";
s0177	AUGUSTUS	3'-UTR	290347	291122	0.9	+	.	transcript_id "mcac_s0177.g0018.t1"; gene_id "mcac_s0177.g0018";
s0177	AUGUSTUS	tts	291122	291122	.	+	.	transcript_id "mcac_s0177.g0018.t1"; gene_id "mcac_s0177.g0018";
s0177	AUGUSTUS	gene	293947	301635	0.06	-	.	mcac_s0177.g0019
s0177	AUGUSTUS	transcript	293947	301635	0.06	-	.	transcript_id "mcac_s0177.g0019.t1"; gene_id "mcac_s0177.g0019";
s0177	AUGUSTUS	tts	293947	293947	.	-	.	transcript_id "mcac_s0177.g0019.t1"; gene_id "mcac_s0177.g0019";
s0177	AUGUSTUS	3'-UTR	293947	294100	0.44	-	.	transcript_id "mcac_s0177.g0019.t1"; gene_id "mcac_s0177.g0019";
s0177	AUGUSTUS	exon	293947	294385	.	-	.	transcript_id "mcac_s0177.g0019.t1"; gene_id "mcac_s0177.g0019";
s0177	AUGUSTUS	stop_codon	294101	294103	.	-	0	transcript_id "mcac_s0177.g0019.t1"; gene_id "mcac_s0177.g0019";
s0177	AUGUSTUS	CDS	294101	294385	1	-	0	transcript_id "mcac_s0177.g0019.t1"; gene_id "mcac_s0177.g0019";
s0177	AUGUSTUS	intron	294386	298925	1	-	.	transcript_id "mcac_s0177.g0019.t1"; gene_id "mcac_s0177.g0019";
s0177	AUGUSTUS	CDS	298926	299020	1	-	2	transcript_id "mcac_s0177.g0019.t1"; gene_id "mcac_s0177.g0019";
s0177	AUGUSTUS	exon	298926	299020	.	-	.	transcript_id "mcac_s0177.g0019.t1"; gene_id "mcac_s0177.g0019";
s0177	AUGUSTUS	intron	299021	299573	1	-	.	transcript_id "mcac_s0177.g0019.t1"; gene_id "mcac_s0177.g0019";
s0177	AUGUSTUS	CDS	299574	299918	1	-	2	transcript_id "mcac_s0177.g0019.t1"; gene_id "mcac_s0177.g0019";
s0177	AUGUSTUS	exon	299574	299918	.	-	.	transcript_id "mcac_s0177.g0019.t1"; gene_id "mcac_s0177.g0019";
s0177	AUGUSTUS	intron	299919	301414	1	-	.	transcript_id "mcac_s0177.g0019.t1"; gene_id "mcac_s0177.g0019";
s0177	AUGUSTUS	CDS	301415	301595	0.73	-	0	transcript_id "mcac_s0177.g0019.t1"; gene_id "mcac_s0177.g0019";
s0177	AUGUSTUS	exon	301415	301635	.	-	.	transcript_id "mcac_s0177.g0019.t1"; gene_id "mcac_s0177.g0019";
s0177	AUGUSTUS	start_codon	301593	301595	.	-	0	transcript_id "mcac_s0177.g0019.t1"; gene_id "mcac_s0177.g0019";
s0177	AUGUSTUS	5'-UTR	301596	301635	0.2	-	.	transcript_id "mcac_s0177.g0019.t1"; gene_id "mcac_s0177.g0019";
s0177	AUGUSTUS	tss	301635	301635	.	-	.	transcript_id "mcac_s0177.g0019.t1"; gene_id "mcac_s0177.g0019";
s0177	AUGUSTUS	gene	302216	304276	0.35	+	.	mcac_s0177.g0020
s0177	AUGUSTUS	transcript	302216	304276	0.35	+	.	transcript_id "mcac_s0177.g0020.t1"; gene_id "mcac_s0177.g0020";
s0177	AUGUSTUS	tss	302216	302216	.	+	.	transcript_id "mcac_s0177.g0020.t1"; gene_id "mcac_s0177.g0020";
s0177	AUGUSTUS	5'-UTR	302216	302271	0.81	+	.	transcript_id "mcac_s0177.g0020.t1"; gene_id "mcac_s0177.g0020";
s0177	AUGUSTUS	exon	302216	303646	.	+	.	transcript_id "mcac_s0177.g0020.t1"; gene_id "mcac_s0177.g0020";
s0177	AUGUSTUS	start_codon	302272	302274	.	+	0	transcript_id "mcac_s0177.g0020.t1"; gene_id "mcac_s0177.g0020";
s0177	AUGUSTUS	CDS	302272	303646	0.53	+	0	transcript_id "mcac_s0177.g0020.t1"; gene_id "mcac_s0177.g0020";
s0177	AUGUSTUS	intron	303647	303777	0.53	+	.	transcript_id "mcac_s0177.g0020.t1"; gene_id "mcac_s0177.g0020";
s0177	AUGUSTUS	CDS	303778	304253	0.53	+	2	transcript_id "mcac_s0177.g0020.t1"; gene_id "mcac_s0177.g0020";
s0177	AUGUSTUS	exon	303778	304276	.	+	.	transcript_id "mcac_s0177.g0020.t1"; gene_id "mcac_s0177.g0020";
s0177	AUGUSTUS	stop_codon	304251	304253	.	+	0	transcript_id "mcac_s0177.g0020.t1"; gene_id "mcac_s0177.g0020";
s0177	AUGUSTUS	3'-UTR	304254	304276	0.51	+	.	transcript_id "mcac_s0177.g0020.t1"; gene_id "mcac_s0177.g0020";
s0177	AUGUSTUS	tts	304276	304276	.	+	.	transcript_id "mcac_s0177.g0020.t1"; gene_id "mcac_s0177.g0020";
s0177	AUGUSTUS	gene	345246	366672	0.08	+	.	mcac_s0177.g0021
s0177	AUGUSTUS	transcript	345246	366672	0.08	+	.	transcript_id "mcac_s0177.g0021.t1"; gene_id "mcac_s0177.g0021";
s0177	AUGUSTUS	tss	345246	345246	.	+	.	transcript_id "mcac_s0177.g0021.t1"; gene_id "mcac_s0177.g0021";
s0177	AUGUSTUS	5'-UTR	345246	345820	0.47	+	.	transcript_id "mcac_s0177.g0021.t1"; gene_id "mcac_s0177.g0021";
s0177	AUGUSTUS	exon	345246	346045	.	+	.	transcript_id "mcac_s0177.g0021.t1"; gene_id "mcac_s0177.g0021";
s0177	AUGUSTUS	start_codon	345821	345823	.	+	0	transcript_id "mcac_s0177.g0021.t1"; gene_id "mcac_s0177.g0021";
s0177	AUGUSTUS	CDS	345821	346045	0.71	+	0	transcript_id "mcac_s0177.g0021.t1"; gene_id "mcac_s0177.g0021";
s0177	AUGUSTUS	intron	346046	346750	1	+	.	transcript_id "mcac_s0177.g0021.t1"; gene_id "mcac_s0177.g0021";
s0177	AUGUSTUS	CDS	346751	346869	1	+	0	transcript_id "mcac_s0177.g0021.t1"; gene_id "mcac_s0177.g0021";
s0177	AUGUSTUS	exon	346751	346869	.	+	.	transcript_id "mcac_s0177.g0021.t1"; gene_id "mcac_s0177.g0021";
s0177	AUGUSTUS	intron	346870	352974	0.97	+	.	transcript_id "mcac_s0177.g0021.t1"; gene_id "mcac_s0177.g0021";
s0177	AUGUSTUS	CDS	352975	353074	0.97	+	1	transcript_id "mcac_s0177.g0021.t1"; gene_id "mcac_s0177.g0021";
s0177	AUGUSTUS	exon	352975	353076	.	+	.	transcript_id "mcac_s0177.g0021.t1"; gene_id "mcac_s0177.g0021";
s0177	AUGUSTUS	stop_codon	353072	353074	.	+	0	transcript_id "mcac_s0177.g0021.t1"; gene_id "mcac_s0177.g0021";
s0177	AUGUSTUS	3'-UTR	353075	353076	1	+	.	transcript_id "mcac_s0177.g0021.t1"; gene_id "mcac_s0177.g0021";
s0177	AUGUSTUS	3'-UTR	360495	360601	0.52	+	.	transcript_id "mcac_s0177.g0021.t1"; gene_id "mcac_s0177.g0021";
s0177	AUGUSTUS	exon	360495	360601	.	+	.	transcript_id "mcac_s0177.g0021.t1"; gene_id "mcac_s0177.g0021";
s0177	AUGUSTUS	3'-UTR	366059	366201	0.96	+	.	transcript_id "mcac_s0177.g0021.t1"; gene_id "mcac_s0177.g0021";
s0177	AUGUSTUS	exon	366059	366201	.	+	.	transcript_id "mcac_s0177.g0021.t1"; gene_id "mcac_s0177.g0021";
s0177	AUGUSTUS	3'-UTR	366587	366672	0.47	+	.	transcript_id "mcac_s0177.g0021.t1"; gene_id "mcac_s0177.g0021";
s0177	AUGUSTUS	exon	366587	366672	.	+	.	transcript_id "mcac_s0177.g0021.t1"; gene_id "mcac_s0177.g0021";
s0177	AUGUSTUS	tts	366672	366672	.	+	.	transcript_id "mcac_s0177.g0021.t1"; gene_id "mcac_s0177.g0021";
s0177	AUGUSTUS	gene	408756	409491	0.34	+	.	mcac_s0177.g0022
s0177	AUGUSTUS	transcript	408756	409491	0.34	+	.	transcript_id "mcac_s0177.g0022.t1"; gene_id "mcac_s0177.g0022";
s0177	AUGUSTUS	tss	408756	408756	.	+	.	transcript_id "mcac_s0177.g0022.t1"; gene_id "mcac_s0177.g0022";
s0177	AUGUSTUS	5'-UTR	408756	408838	0.49	+	.	transcript_id "mcac_s0177.g0022.t1"; gene_id "mcac_s0177.g0022";
s0177	AUGUSTUS	exon	408756	409491	.	+	.	transcript_id "mcac_s0177.g0022.t1"; gene_id "mcac_s0177.g0022";
s0177	AUGUSTUS	start_codon	408839	408841	.	+	0	transcript_id "mcac_s0177.g0022.t1"; gene_id "mcac_s0177.g0022";
s0177	AUGUSTUS	CDS	408839	409372	0.61	+	0	transcript_id "mcac_s0177.g0022.t1"; gene_id "mcac_s0177.g0022";
s0177	AUGUSTUS	stop_codon	409370	409372	.	+	0	transcript_id "mcac_s0177.g0022.t1"; gene_id "mcac_s0177.g0022";
s0177	AUGUSTUS	3'-UTR	409373	409491	0.7	+	.	transcript_id "mcac_s0177.g0022.t1"; gene_id "mcac_s0177.g0022";
s0177	AUGUSTUS	tts	409491	409491	.	+	.	transcript_id "mcac_s0177.g0022.t1"; gene_id "mcac_s0177.g0022";
s0177	AUGUSTUS	gene	414175	466055	0.1	-	.	mcac_s0177.g0023
s0177	AUGUSTUS	transcript	414175	466055	0.1	-	.	transcript_id "mcac_s0177.g0023.t1"; gene_id "mcac_s0177.g0023";
s0177	AUGUSTUS	tts	414175	414175	.	-	.	transcript_id "mcac_s0177.g0023.t1"; gene_id "mcac_s0177.g0023";
s0177	AUGUSTUS	3'-UTR	414175	414659	0.42	-	.	transcript_id "mcac_s0177.g0023.t1"; gene_id "mcac_s0177.g0023";
s0177	AUGUSTUS	exon	414175	414659	.	-	.	transcript_id "mcac_s0177.g0023.t1"; gene_id "mcac_s0177.g0023";
s0177	AUGUSTUS	3'-UTR	414974	415226	0.69	-	.	transcript_id "mcac_s0177.g0023.t1"; gene_id "mcac_s0177.g0023";
s0177	AUGUSTUS	exon	414974	415341	.	-	.	transcript_id "mcac_s0177.g0023.t1"; gene_id "mcac_s0177.g0023";
s0177	AUGUSTUS	stop_codon	415227	415229	.	-	0	transcript_id "mcac_s0177.g0023.t1"; gene_id "mcac_s0177.g0023";
s0177	AUGUSTUS	CDS	415227	415341	1	-	1	transcript_id "mcac_s0177.g0023.t1"; gene_id "mcac_s0177.g0023";
s0177	AUGUSTUS	intron	415342	416715	1	-	.	transcript_id "mcac_s0177.g0023.t1"; gene_id "mcac_s0177.g0023";
s0177	AUGUSTUS	CDS	416716	416915	1	-	0	transcript_id "mcac_s0177.g0023.t1"; gene_id "mcac_s0177.g0023";
s0177	AUGUSTUS	exon	416716	416915	.	-	.	transcript_id "mcac_s0177.g0023.t1"; gene_id "mcac_s0177.g0023";
s0177	AUGUSTUS	intron	416916	418040	1	-	.	transcript_id "mcac_s0177.g0023.t1"; gene_id "mcac_s0177.g0023";
s0177	AUGUSTUS	CDS	418041	418142	1	-	0	transcript_id "mcac_s0177.g0023.t1"; gene_id "mcac_s0177.g0023";
s0177	AUGUSTUS	exon	418041	418142	.	-	.	transcript_id "mcac_s0177.g0023.t1"; gene_id "mcac_s0177.g0023";
s0177	AUGUSTUS	intron	418143	432308	1	-	.	transcript_id "mcac_s0177.g0023.t1"; gene_id "mcac_s0177.g0023";
s0177	AUGUSTUS	CDS	432309	432443	1	-	0	transcript_id "mcac_s0177.g0023.t1"; gene_id "mcac_s0177.g0023";
s0177	AUGUSTUS	exon	432309	432443	.	-	.	transcript_id "mcac_s0177.g0023.t1"; gene_id "mcac_s0177.g0023";
s0177	AUGUSTUS	intron	432444	433605	1	-	.	transcript_id "mcac_s0177.g0023.t1"; gene_id "mcac_s0177.g0023";
s0177	AUGUSTUS	CDS	433606	433731	1	-	0	transcript_id "mcac_s0177.g0023.t1"; gene_id "mcac_s0177.g0023";
s0177	AUGUSTUS	exon	433606	433731	.	-	.	transcript_id "mcac_s0177.g0023.t1"; gene_id "mcac_s0177.g0023";
s0177	AUGUSTUS	intron	433732	435031	1	-	.	transcript_id "mcac_s0177.g0023.t1"; gene_id "mcac_s0177.g0023";
s0177	AUGUSTUS	CDS	435032	435100	1	-	0	transcript_id "mcac_s0177.g0023.t1"; gene_id "mcac_s0177.g0023";
s0177	AUGUSTUS	exon	435032	435100	.	-	.	transcript_id "mcac_s0177.g0023.t1"; gene_id "mcac_s0177.g0023";
s0177	AUGUSTUS	intron	435101	440730	1	-	.	transcript_id "mcac_s0177.g0023.t1"; gene_id "mcac_s0177.g0023";
s0177	AUGUSTUS	CDS	440731	440821	1	-	1	transcript_id "mcac_s0177.g0023.t1"; gene_id "mcac_s0177.g0023";
s0177	AUGUSTUS	exon	440731	440821	.	-	.	transcript_id "mcac_s0177.g0023.t1"; gene_id "mcac_s0177.g0023";
s0177	AUGUSTUS	intron	440822	443177	1	-	.	transcript_id "mcac_s0177.g0023.t1"; gene_id "mcac_s0177.g0023";
s0177	AUGUSTUS	CDS	443178	443337	1	-	2	transcript_id "mcac_s0177.g0023.t1"; gene_id "mcac_s0177.g0023";
s0177	AUGUSTUS	exon	443178	443337	.	-	.	transcript_id "mcac_s0177.g0023.t1"; gene_id "mcac_s0177.g0023";
s0177	AUGUSTUS	intron	443338	445287	1	-	.	transcript_id "mcac_s0177.g0023.t1"; gene_id "mcac_s0177.g0023";
s0177	AUGUSTUS	CDS	445288	445375	1	-	0	transcript_id "mcac_s0177.g0023.t1"; gene_id "mcac_s0177.g0023";
s0177	AUGUSTUS	exon	445288	445375	.	-	.	transcript_id "mcac_s0177.g0023.t1"; gene_id "mcac_s0177.g0023";
s0177	AUGUSTUS	intron	445376	447341	1	-	.	transcript_id "mcac_s0177.g0023.t1"; gene_id "mcac_s0177.g0023";
s0177	AUGUSTUS	CDS	447342	447544	1	-	2	transcript_id "mcac_s0177.g0023.t1"; gene_id "mcac_s0177.g0023";
s0177	AUGUSTUS	exon	447342	447544	.	-	.	transcript_id "mcac_s0177.g0023.t1"; gene_id "mcac_s0177.g0023";
s0177	AUGUSTUS	intron	447545	449679	1	-	.	transcript_id "mcac_s0177.g0023.t1"; gene_id "mcac_s0177.g0023";
s0177	AUGUSTUS	CDS	449680	449707	1	-	0	transcript_id "mcac_s0177.g0023.t1"; gene_id "mcac_s0177.g0023";
s0177	AUGUSTUS	exon	449680	449707	.	-	.	transcript_id "mcac_s0177.g0023.t1"; gene_id "mcac_s0177.g0023";
s0177	AUGUSTUS	intron	449708	451781	1	-	.	transcript_id "mcac_s0177.g0023.t1"; gene_id "mcac_s0177.g0023";
s0177	AUGUSTUS	CDS	451782	451904	1	-	0	transcript_id "mcac_s0177.g0023.t1"; gene_id "mcac_s0177.g0023";
s0177	AUGUSTUS	exon	451782	451904	.	-	.	transcript_id "mcac_s0177.g0023.t1"; gene_id "mcac_s0177.g0023";
s0177	AUGUSTUS	intron	451905	454751	1	-	.	transcript_id "mcac_s0177.g0023.t1"; gene_id "mcac_s0177.g0023";
s0177	AUGUSTUS	CDS	454752	454935	1	-	1	transcript_id "mcac_s0177.g0023.t1"; gene_id "mcac_s0177.g0023";
s0177	AUGUSTUS	exon	454752	454935	.	-	.	transcript_id "mcac_s0177.g0023.t1"; gene_id "mcac_s0177.g0023";
s0177	AUGUSTUS	intron	454936	461180	1	-	.	transcript_id "mcac_s0177.g0023.t1"; gene_id "mcac_s0177.g0023";
s0177	AUGUSTUS	CDS	461181	461493	1	-	2	transcript_id "mcac_s0177.g0023.t1"; gene_id "mcac_s0177.g0023";
s0177	AUGUSTUS	exon	461181	461493	.	-	.	transcript_id "mcac_s0177.g0023.t1"; gene_id "mcac_s0177.g0023";
s0177	AUGUSTUS	intron	461494	463044	1	-	.	transcript_id "mcac_s0177.g0023.t1"; gene_id "mcac_s0177.g0023";
s0177	AUGUSTUS	CDS	463045	463312	1	-	0	transcript_id "mcac_s0177.g0023.t1"; gene_id "mcac_s0177.g0023";
s0177	AUGUSTUS	exon	463045	463312	.	-	.	transcript_id "mcac_s0177.g0023.t1"; gene_id "mcac_s0177.g0023";
s0177	AUGUSTUS	intron	463313	465176	1	-	.	transcript_id "mcac_s0177.g0023.t1"; gene_id "mcac_s0177.g0023";
s0177	AUGUSTUS	CDS	465177	465230	1	-	0	transcript_id "mcac_s0177.g0023.t1"; gene_id "mcac_s0177.g0023";
s0177	AUGUSTUS	exon	465177	465230	.	-	.	transcript_id "mcac_s0177.g0023.t1"; gene_id "mcac_s0177.g0023";
s0177	AUGUSTUS	intron	465231	465612	1	-	.	transcript_id "mcac_s0177.g0023.t1"; gene_id "mcac_s0177.g0023";
s0177	AUGUSTUS	CDS	465613	465899	1	-	2	transcript_id "mcac_s0177.g0023.t1"; gene_id "mcac_s0177.g0023";
s0177	AUGUSTUS	exon	465613	465899	.	-	.	transcript_id "mcac_s0177.g0023.t1"; gene_id "mcac_s0177.g0023";
s0177	AUGUSTUS	intron	465900	465974	1	-	.	transcript_id "mcac_s0177.g0023.t1"; gene_id "mcac_s0177.g0023";
s0177	AUGUSTUS	CDS	465975	465993	1	-	0	transcript_id "mcac_s0177.g0023.t1"; gene_id "mcac_s0177.g0023";
s0177	AUGUSTUS	exon	465975	466055	.	-	.	transcript_id "mcac_s0177.g0023.t1"; gene_id "mcac_s0177.g0023";
s0177	AUGUSTUS	start_codon	465991	465993	.	-	0	transcript_id "mcac_s0177.g0023.t1"; gene_id "mcac_s0177.g0023";
s0177	AUGUSTUS	5'-UTR	465994	466055	0.24	-	.	transcript_id "mcac_s0177.g0023.t1"; gene_id "mcac_s0177.g0023";
s0177	AUGUSTUS	tss	466055	466055	.	-	.	transcript_id "mcac_s0177.g0023.t1"; gene_id "mcac_s0177.g0023";
s0177	AUGUSTUS	gene	472871	503988	0.09	-	.	mcac_s0177.g0024
s0177	AUGUSTUS	transcript	472871	503988	0.09	-	.	transcript_id "mcac_s0177.g0024.t1"; gene_id "mcac_s0177.g0024";
s0177	AUGUSTUS	tts	472871	472871	.	-	.	transcript_id "mcac_s0177.g0024.t1"; gene_id "mcac_s0177.g0024";
s0177	AUGUSTUS	3'-UTR	472871	473727	0.59	-	.	transcript_id "mcac_s0177.g0024.t1"; gene_id "mcac_s0177.g0024";
s0177	AUGUSTUS	exon	472871	473814	.	-	.	transcript_id "mcac_s0177.g0024.t1"; gene_id "mcac_s0177.g0024";
s0177	AUGUSTUS	stop_codon	473728	473730	.	-	0	transcript_id "mcac_s0177.g0024.t1"; gene_id "mcac_s0177.g0024";
s0177	AUGUSTUS	CDS	473728	473814	1	-	0	transcript_id "mcac_s0177.g0024.t1"; gene_id "mcac_s0177.g0024";
s0177	AUGUSTUS	intron	473815	476282	1	-	.	transcript_id "mcac_s0177.g0024.t1"; gene_id "mcac_s0177.g0024";
s0177	AUGUSTUS	CDS	476283	476396	1	-	0	transcript_id "mcac_s0177.g0024.t1"; gene_id "mcac_s0177.g0024";
s0177	AUGUSTUS	exon	476283	476396	.	-	.	transcript_id "mcac_s0177.g0024.t1"; gene_id "mcac_s0177.g0024";
s0177	AUGUSTUS	intron	476397	478393	1	-	.	transcript_id "mcac_s0177.g0024.t1"; gene_id "mcac_s0177.g0024";
s0177	AUGUSTUS	CDS	478394	478537	1	-	0	transcript_id "mcac_s0177.g0024.t1"; gene_id "mcac_s0177.g0024";
s0177	AUGUSTUS	exon	478394	478537	.	-	.	transcript_id "mcac_s0177.g0024.t1"; gene_id "mcac_s0177.g0024";
s0177	AUGUSTUS	intron	478538	480112	1	-	.	transcript_id "mcac_s0177.g0024.t1"; gene_id "mcac_s0177.g0024";
s0177	AUGUSTUS	CDS	480113	480211	1	-	0	transcript_id "mcac_s0177.g0024.t1"; gene_id "mcac_s0177.g0024";
s0177	AUGUSTUS	exon	480113	480211	.	-	.	transcript_id "mcac_s0177.g0024.t1"; gene_id "mcac_s0177.g0024";
s0177	AUGUSTUS	intron	480212	480313	1	-	.	transcript_id "mcac_s0177.g0024.t1"; gene_id "mcac_s0177.g0024";
s0177	AUGUSTUS	CDS	480314	480406	1	-	0	transcript_id "mcac_s0177.g0024.t1"; gene_id "mcac_s0177.g0024";
s0177	AUGUSTUS	exon	480314	480406	.	-	.	transcript_id "mcac_s0177.g0024.t1"; gene_id "mcac_s0177.g0024";
s0177	AUGUSTUS	intron	480407	481138	1	-	.	transcript_id "mcac_s0177.g0024.t1"; gene_id "mcac_s0177.g0024";
s0177	AUGUSTUS	CDS	481139	481336	1	-	0	transcript_id "mcac_s0177.g0024.t1"; gene_id "mcac_s0177.g0024";
s0177	AUGUSTUS	exon	481139	481336	.	-	.	transcript_id "mcac_s0177.g0024.t1"; gene_id "mcac_s0177.g0024";
s0177	AUGUSTUS	intron	481337	482227	1	-	.	transcript_id "mcac_s0177.g0024.t1"; gene_id "mcac_s0177.g0024";
s0177	AUGUSTUS	CDS	482228	482423	0.93	-	1	transcript_id "mcac_s0177.g0024.t1"; gene_id "mcac_s0177.g0024";
s0177	AUGUSTUS	exon	482228	482423	.	-	.	transcript_id "mcac_s0177.g0024.t1"; gene_id "mcac_s0177.g0024";
s0177	AUGUSTUS	intron	482424	485545	0.54	-	.	transcript_id "mcac_s0177.g0024.t1"; gene_id "mcac_s0177.g0024";
s0177	AUGUSTUS	CDS	485546	485673	0.54	-	0	transcript_id "mcac_s0177.g0024.t1"; gene_id "mcac_s0177.g0024";
s0177	AUGUSTUS	exon	485546	485673	.	-	.	transcript_id "mcac_s0177.g0024.t1"; gene_id "mcac_s0177.g0024";
s0177	AUGUSTUS	intron	485674	485774	1	-	.	transcript_id "mcac_s0177.g0024.t1"; gene_id "mcac_s0177.g0024";
s0177	AUGUSTUS	CDS	485775	485867	1	-	0	transcript_id "mcac_s0177.g0024.t1"; gene_id "mcac_s0177.g0024";
s0177	AUGUSTUS	exon	485775	485867	.	-	.	transcript_id "mcac_s0177.g0024.t1"; gene_id "mcac_s0177.g0024";
s0177	AUGUSTUS	intron	485868	486593	1	-	.	transcript_id "mcac_s0177.g0024.t1"; gene_id "mcac_s0177.g0024";
s0177	AUGUSTUS	CDS	486594	486791	1	-	0	transcript_id "mcac_s0177.g0024.t1"; gene_id "mcac_s0177.g0024";
s0177	AUGUSTUS	exon	486594	486791	.	-	.	transcript_id "mcac_s0177.g0024.t1"; gene_id "mcac_s0177.g0024";
s0177	AUGUSTUS	intron	486792	487669	1	-	.	transcript_id "mcac_s0177.g0024.t1"; gene_id "mcac_s0177.g0024";
s0177	AUGUSTUS	CDS	487670	487865	1	-	1	transcript_id "mcac_s0177.g0024.t1"; gene_id "mcac_s0177.g0024";
s0177	AUGUSTUS	exon	487670	487865	.	-	.	transcript_id "mcac_s0177.g0024.t1"; gene_id "mcac_s0177.g0024";
s0177	AUGUSTUS	intron	487866	488724	1	-	.	transcript_id "mcac_s0177.g0024.t1"; gene_id "mcac_s0177.g0024";
s0177	AUGUSTUS	CDS	488725	488822	1	-	0	transcript_id "mcac_s0177.g0024.t1"; gene_id "mcac_s0177.g0024";
s0177	AUGUSTUS	exon	488725	488822	.	-	.	transcript_id "mcac_s0177.g0024.t1"; gene_id "mcac_s0177.g0024";
s0177	AUGUSTUS	intron	488823	489137	1	-	.	transcript_id "mcac_s0177.g0024.t1"; gene_id "mcac_s0177.g0024";
s0177	AUGUSTUS	CDS	489138	489208	1	-	2	transcript_id "mcac_s0177.g0024.t1"; gene_id "mcac_s0177.g0024";
s0177	AUGUSTUS	exon	489138	489208	.	-	.	transcript_id "mcac_s0177.g0024.t1"; gene_id "mcac_s0177.g0024";
s0177	AUGUSTUS	intron	489209	490609	1	-	.	transcript_id "mcac_s0177.g0024.t1"; gene_id "mcac_s0177.g0024";
s0177	AUGUSTUS	CDS	490610	490734	1	-	1	transcript_id "mcac_s0177.g0024.t1"; gene_id "mcac_s0177.g0024";
s0177	AUGUSTUS	exon	490610	490734	.	-	.	transcript_id "mcac_s0177.g0024.t1"; gene_id "mcac_s0177.g0024";
s0177	AUGUSTUS	intron	490735	491452	1	-	.	transcript_id "mcac_s0177.g0024.t1"; gene_id "mcac_s0177.g0024";
s0177	AUGUSTUS	CDS	491453	491601	1	-	0	transcript_id "mcac_s0177.g0024.t1"; gene_id "mcac_s0177.g0024";
s0177	AUGUSTUS	exon	491453	491601	.	-	.	transcript_id "mcac_s0177.g0024.t1"; gene_id "mcac_s0177.g0024";
s0177	AUGUSTUS	intron	491602	493263	1	-	.	transcript_id "mcac_s0177.g0024.t1"; gene_id "mcac_s0177.g0024";
s0177	AUGUSTUS	CDS	493264	493428	1	-	0	transcript_id "mcac_s0177.g0024.t1"; gene_id "mcac_s0177.g0024";
s0177	AUGUSTUS	exon	493264	493428	.	-	.	transcript_id "mcac_s0177.g0024.t1"; gene_id "mcac_s0177.g0024";
s0177	AUGUSTUS	intron	493429	495935	1	-	.	transcript_id "mcac_s0177.g0024.t1"; gene_id "mcac_s0177.g0024";
s0177	AUGUSTUS	CDS	495936	496023	1	-	1	transcript_id "mcac_s0177.g0024.t1"; gene_id "mcac_s0177.g0024";
s0177	AUGUSTUS	exon	495936	496023	.	-	.	transcript_id "mcac_s0177.g0024.t1"; gene_id "mcac_s0177.g0024";
s0177	AUGUSTUS	intron	496024	497938	1	-	.	transcript_id "mcac_s0177.g0024.t1"; gene_id "mcac_s0177.g0024";
s0177	AUGUSTUS	CDS	497939	497994	1	-	0	transcript_id "mcac_s0177.g0024.t1"; gene_id "mcac_s0177.g0024";
s0177	AUGUSTUS	exon	497939	497994	.	-	.	transcript_id "mcac_s0177.g0024.t1"; gene_id "mcac_s0177.g0024";
s0177	AUGUSTUS	intron	497995	499222	1	-	.	transcript_id "mcac_s0177.g0024.t1"; gene_id "mcac_s0177.g0024";
s0177	AUGUSTUS	CDS	499223	499384	1	-	0	transcript_id "mcac_s0177.g0024.t1"; gene_id "mcac_s0177.g0024";
s0177	AUGUSTUS	exon	499223	499384	.	-	.	transcript_id "mcac_s0177.g0024.t1"; gene_id "mcac_s0177.g0024";
s0177	AUGUSTUS	intron	499385	503687	1	-	.	transcript_id "mcac_s0177.g0024.t1"; gene_id "mcac_s0177.g0024";
s0177	AUGUSTUS	CDS	503688	503789	1	-	0	transcript_id "mcac_s0177.g0024.t1"; gene_id "mcac_s0177.g0024";
s0177	AUGUSTUS	exon	503688	503789	.	-	.	transcript_id "mcac_s0177.g0024.t1"; gene_id "mcac_s0177.g0024";
s0177	AUGUSTUS	intron	503790	503883	1	-	.	transcript_id "mcac_s0177.g0024.t1"; gene_id "mcac_s0177.g0024";
s0177	AUGUSTUS	CDS	503884	503928	1	-	0	transcript_id "mcac_s0177.g0024.t1"; gene_id "mcac_s0177.g0024";
s0177	AUGUSTUS	exon	503884	503988	.	-	.	transcript_id "mcac_s0177.g0024.t1"; gene_id "mcac_s0177.g0024";
s0177	AUGUSTUS	start_codon	503926	503928	.	-	0	transcript_id "mcac_s0177.g0024.t1"; gene_id "mcac_s0177.g0024";
s0177	AUGUSTUS	5'-UTR	503929	503988	0.25	-	.	transcript_id "mcac_s0177.g0024.t1"; gene_id "mcac_s0177.g0024";
s0177	AUGUSTUS	tss	503988	503988	.	-	.	transcript_id "mcac_s0177.g0024.t1"; gene_id "mcac_s0177.g0024";
s0177	AUGUSTUS	gene	539669	556125	0.19	+	.	mcac_s0177.g0026
s0177	AUGUSTUS	transcript	539669	556125	0.19	+	.	transcript_id "mcac_s0177.g0026.t1"; gene_id "mcac_s0177.g0026";
s0177	AUGUSTUS	tss	539669	539669	.	+	.	transcript_id "mcac_s0177.g0026.t1"; gene_id "mcac_s0177.g0026";
s0177	AUGUSTUS	5'-UTR	539669	539685	0.49	+	.	transcript_id "mcac_s0177.g0026.t1"; gene_id "mcac_s0177.g0026";
s0177	AUGUSTUS	exon	539669	539814	.	+	.	transcript_id "mcac_s0177.g0026.t1"; gene_id "mcac_s0177.g0026";
s0177	AUGUSTUS	start_codon	539686	539688	.	+	0	transcript_id "mcac_s0177.g0026.t1"; gene_id "mcac_s0177.g0026";
s0177	AUGUSTUS	CDS	539686	539814	0.99	+	0	transcript_id "mcac_s0177.g0026.t1"; gene_id "mcac_s0177.g0026";
s0177	AUGUSTUS	intron	539815	540763	1	+	.	transcript_id "mcac_s0177.g0026.t1"; gene_id "mcac_s0177.g0026";
s0177	AUGUSTUS	CDS	540764	540797	1	+	0	transcript_id "mcac_s0177.g0026.t1"; gene_id "mcac_s0177.g0026";
s0177	AUGUSTUS	exon	540764	540797	.	+	.	transcript_id "mcac_s0177.g0026.t1"; gene_id "mcac_s0177.g0026";
s0177	AUGUSTUS	intron	540798	541088	1	+	.	transcript_id "mcac_s0177.g0026.t1"; gene_id "mcac_s0177.g0026";
s0177	AUGUSTUS	CDS	541089	541137	1	+	2	transcript_id "mcac_s0177.g0026.t1"; gene_id "mcac_s0177.g0026";
s0177	AUGUSTUS	exon	541089	541137	.	+	.	transcript_id "mcac_s0177.g0026.t1"; gene_id "mcac_s0177.g0026";
s0177	AUGUSTUS	intron	541138	541630	1	+	.	transcript_id "mcac_s0177.g0026.t1"; gene_id "mcac_s0177.g0026";
s0177	AUGUSTUS	CDS	541631	541709	1	+	1	transcript_id "mcac_s0177.g0026.t1"; gene_id "mcac_s0177.g0026";
s0177	AUGUSTUS	exon	541631	541709	.	+	.	transcript_id "mcac_s0177.g0026.t1"; gene_id "mcac_s0177.g0026";
s0177	AUGUSTUS	intron	541710	542147	1	+	.	transcript_id "mcac_s0177.g0026.t1"; gene_id "mcac_s0177.g0026";
s0177	AUGUSTUS	CDS	542148	542199	1	+	0	transcript_id "mcac_s0177.g0026.t1"; gene_id "mcac_s0177.g0026";
s0177	AUGUSTUS	exon	542148	542199	.	+	.	transcript_id "mcac_s0177.g0026.t1"; gene_id "mcac_s0177.g0026";
s0177	AUGUSTUS	intron	542200	542569	1	+	.	transcript_id "mcac_s0177.g0026.t1"; gene_id "mcac_s0177.g0026";
s0177	AUGUSTUS	CDS	542570	543499	1	+	2	transcript_id "mcac_s0177.g0026.t1"; gene_id "mcac_s0177.g0026";
s0177	AUGUSTUS	exon	542570	543499	.	+	.	transcript_id "mcac_s0177.g0026.t1"; gene_id "mcac_s0177.g0026";
s0177	AUGUSTUS	intron	543500	543664	1	+	.	transcript_id "mcac_s0177.g0026.t1"; gene_id "mcac_s0177.g0026";
s0177	AUGUSTUS	CDS	543665	543889	1	+	2	transcript_id "mcac_s0177.g0026.t1"; gene_id "mcac_s0177.g0026";
s0177	AUGUSTUS	exon	543665	543889	.	+	.	transcript_id "mcac_s0177.g0026.t1"; gene_id "mcac_s0177.g0026";
s0177	AUGUSTUS	intron	543890	546533	0.85	+	.	transcript_id "mcac_s0177.g0026.t1"; gene_id "mcac_s0177.g0026";
s0177	AUGUSTUS	CDS	546534	547907	0.85	+	2	transcript_id "mcac_s0177.g0026.t1"; gene_id "mcac_s0177.g0026";
s0177	AUGUSTUS	exon	546534	547907	.	+	.	transcript_id "mcac_s0177.g0026.t1"; gene_id "mcac_s0177.g0026";
s0177	AUGUSTUS	intron	547908	549351	1	+	.	transcript_id "mcac_s0177.g0026.t1"; gene_id "mcac_s0177.g0026";
s0177	AUGUSTUS	CDS	549352	549495	1	+	2	transcript_id "mcac_s0177.g0026.t1"; gene_id "mcac_s0177.g0026";
s0177	AUGUSTUS	exon	549352	549495	.	+	.	transcript_id "mcac_s0177.g0026.t1"; gene_id "mcac_s0177.g0026";
s0177	AUGUSTUS	intron	549496	553058	1	+	.	transcript_id "mcac_s0177.g0026.t1"; gene_id "mcac_s0177.g0026";
s0177	AUGUSTUS	CDS	553059	553152	1	+	2	transcript_id "mcac_s0177.g0026.t1"; gene_id "mcac_s0177.g0026";
s0177	AUGUSTUS	exon	553059	553152	.	+	.	transcript_id "mcac_s0177.g0026.t1"; gene_id "mcac_s0177.g0026";
s0177	AUGUSTUS	intron	553153	555831	1	+	.	transcript_id "mcac_s0177.g0026.t1"; gene_id "mcac_s0177.g0026";
s0177	AUGUSTUS	CDS	555832	555907	1	+	1	transcript_id "mcac_s0177.g0026.t1"; gene_id "mcac_s0177.g0026";
s0177	AUGUSTUS	exon	555832	556125	.	+	.	transcript_id "mcac_s0177.g0026.t1"; gene_id "mcac_s0177.g0026";
s0177	AUGUSTUS	stop_codon	555905	555907	.	+	0	transcript_id "mcac_s0177.g0026.t1"; gene_id "mcac_s0177.g0026";
s0177	AUGUSTUS	3'-UTR	555908	556125	0.51	+	.	transcript_id "mcac_s0177.g0026.t1"; gene_id "mcac_s0177.g0026";
s0177	AUGUSTUS	tts	556125	556125	.	+	.	transcript_id "mcac_s0177.g0026.t1"; gene_id "mcac_s0177.g0026";
s0177	AUGUSTUS	gene	556349	573923	0.02	+	.	mcac_s0177.g0027
s0177	AUGUSTUS	transcript	556349	573923	0.02	+	.	transcript_id "mcac_s0177.g0027.t1"; gene_id "mcac_s0177.g0027";
s0177	AUGUSTUS	tss	556349	556349	.	+	.	transcript_id "mcac_s0177.g0027.t1"; gene_id "mcac_s0177.g0027";
s0177	AUGUSTUS	5'-UTR	556349	556634	0.19	+	.	transcript_id "mcac_s0177.g0027.t1"; gene_id "mcac_s0177.g0027";
s0177	AUGUSTUS	exon	556349	556634	.	+	.	transcript_id "mcac_s0177.g0027.t1"; gene_id "mcac_s0177.g0027";
s0177	AUGUSTUS	5'-UTR	560668	560789	0.68	+	.	transcript_id "mcac_s0177.g0027.t1"; gene_id "mcac_s0177.g0027";
s0177	AUGUSTUS	exon	560668	561110	.	+	.	transcript_id "mcac_s0177.g0027.t1"; gene_id "mcac_s0177.g0027";
s0177	AUGUSTUS	start_codon	560790	560792	.	+	0	transcript_id "mcac_s0177.g0027.t1"; gene_id "mcac_s0177.g0027";
s0177	AUGUSTUS	CDS	560790	561110	0.89	+	0	transcript_id "mcac_s0177.g0027.t1"; gene_id "mcac_s0177.g0027";
s0177	AUGUSTUS	intron	561111	561824	0.97	+	.	transcript_id "mcac_s0177.g0027.t1"; gene_id "mcac_s0177.g0027";
s0177	AUGUSTUS	CDS	561825	563235	1	+	0	transcript_id "mcac_s0177.g0027.t1"; gene_id "mcac_s0177.g0027";
s0177	AUGUSTUS	exon	561825	563235	.	+	.	transcript_id "mcac_s0177.g0027.t1"; gene_id "mcac_s0177.g0027";
s0177	AUGUSTUS	intron	563236	564794	1	+	.	transcript_id "mcac_s0177.g0027.t1"; gene_id "mcac_s0177.g0027";
s0177	AUGUSTUS	CDS	564795	566071	1	+	2	transcript_id "mcac_s0177.g0027.t1"; gene_id "mcac_s0177.g0027";
s0177	AUGUSTUS	exon	564795	566071	.	+	.	transcript_id "mcac_s0177.g0027.t1"; gene_id "mcac_s0177.g0027";
s0177	AUGUSTUS	intron	566072	566822	0.99	+	.	transcript_id "mcac_s0177.g0027.t1"; gene_id "mcac_s0177.g0027";
s0177	AUGUSTUS	CDS	566823	566874	0.99	+	0	transcript_id "mcac_s0177.g0027.t1"; gene_id "mcac_s0177.g0027";
s0177	AUGUSTUS	exon	566823	566874	.	+	.	transcript_id "mcac_s0177.g0027.t1"; gene_id "mcac_s0177.g0027";
s0177	AUGUSTUS	intron	566875	566997	0.97	+	.	transcript_id "mcac_s0177.g0027.t1"; gene_id "mcac_s0177.g0027";
s0177	AUGUSTUS	CDS	566998	567930	0.97	+	2	transcript_id "mcac_s0177.g0027.t1"; gene_id "mcac_s0177.g0027";
s0177	AUGUSTUS	exon	566998	567930	.	+	.	transcript_id "mcac_s0177.g0027.t1"; gene_id "mcac_s0177.g0027";
s0177	AUGUSTUS	intron	567931	568096	1	+	.	transcript_id "mcac_s0177.g0027.t1"; gene_id "mcac_s0177.g0027";
s0177	AUGUSTUS	CDS	568097	568283	0.56	+	2	transcript_id "mcac_s0177.g0027.t1"; gene_id "mcac_s0177.g0027";
s0177	AUGUSTUS	exon	568097	568283	.	+	.	transcript_id "mcac_s0177.g0027.t1"; gene_id "mcac_s0177.g0027";
s0177	AUGUSTUS	intron	568284	568399	0.56	+	.	transcript_id "mcac_s0177.g0027.t1"; gene_id "mcac_s0177.g0027";
s0177	AUGUSTUS	CDS	568400	569541	0.66	+	1	transcript_id "mcac_s0177.g0027.t1"; gene_id "mcac_s0177.g0027";
s0177	AUGUSTUS	exon	568400	569541	.	+	.	transcript_id "mcac_s0177.g0027.t1"; gene_id "mcac_s0177.g0027";
s0177	AUGUSTUS	intron	569542	570742	1	+	.	transcript_id "mcac_s0177.g0027.t1"; gene_id "mcac_s0177.g0027";
s0177	AUGUSTUS	CDS	570743	570886	0.98	+	2	transcript_id "mcac_s0177.g0027.t1"; gene_id "mcac_s0177.g0027";
s0177	AUGUSTUS	exon	570743	570886	.	+	.	transcript_id "mcac_s0177.g0027.t1"; gene_id "mcac_s0177.g0027";
s0177	AUGUSTUS	intron	570887	571831	0.98	+	.	transcript_id "mcac_s0177.g0027.t1"; gene_id "mcac_s0177.g0027";
s0177	AUGUSTUS	CDS	571832	571928	1	+	2	transcript_id "mcac_s0177.g0027.t1"; gene_id "mcac_s0177.g0027";
s0177	AUGUSTUS	exon	571832	571928	.	+	.	transcript_id "mcac_s0177.g0027.t1"; gene_id "mcac_s0177.g0027";
s0177	AUGUSTUS	intron	571929	573739	1	+	.	transcript_id "mcac_s0177.g0027.t1"; gene_id "mcac_s0177.g0027";
s0177	AUGUSTUS	CDS	573740	573797	1	+	1	transcript_id "mcac_s0177.g0027.t1"; gene_id "mcac_s0177.g0027";
s0177	AUGUSTUS	exon	573740	573923	.	+	.	transcript_id "mcac_s0177.g0027.t1"; gene_id "mcac_s0177.g0027";
s0177	AUGUSTUS	stop_codon	573795	573797	.	+	0	transcript_id "mcac_s0177.g0027.t1"; gene_id "mcac_s0177.g0027";
s0177	AUGUSTUS	3'-UTR	573798	573923	0.45	+	.	transcript_id "mcac_s0177.g0027.t1"; gene_id "mcac_s0177.g0027";
s0177	AUGUSTUS	tts	573923	573923	.	+	.	transcript_id "mcac_s0177.g0027.t1"; gene_id "mcac_s0177.g0027";
s0177	AUGUSTUS	gene	583262	591928	0.28	-	.	mcac_s0177.g0028
s0177	AUGUSTUS	transcript	583262	591928	0.28	-	.	transcript_id "mcac_s0177.g0028.t1"; gene_id "mcac_s0177.g0028";
s0177	AUGUSTUS	tts	583262	583262	.	-	.	transcript_id "mcac_s0177.g0028.t1"; gene_id "mcac_s0177.g0028";
s0177	AUGUSTUS	3'-UTR	583262	583502	0.76	-	.	transcript_id "mcac_s0177.g0028.t1"; gene_id "mcac_s0177.g0028";
s0177	AUGUSTUS	exon	583262	583586	.	-	.	transcript_id "mcac_s0177.g0028.t1"; gene_id "mcac_s0177.g0028";
s0177	AUGUSTUS	stop_codon	583503	583505	.	-	0	transcript_id "mcac_s0177.g0028.t1"; gene_id "mcac_s0177.g0028";
s0177	AUGUSTUS	CDS	583503	583586	0.96	-	0	transcript_id "mcac_s0177.g0028.t1"; gene_id "mcac_s0177.g0028";
s0177	AUGUSTUS	intron	583587	584752	0.78	-	.	transcript_id "mcac_s0177.g0028.t1"; gene_id "mcac_s0177.g0028";
s0177	AUGUSTUS	CDS	584753	584890	0.77	-	0	transcript_id "mcac_s0177.g0028.t1"; gene_id "mcac_s0177.g0028";
s0177	AUGUSTUS	exon	584753	584890	.	-	.	transcript_id "mcac_s0177.g0028.t1"; gene_id "mcac_s0177.g0028";
s0177	AUGUSTUS	intron	584891	588104	0.77	-	.	transcript_id "mcac_s0177.g0028.t1"; gene_id "mcac_s0177.g0028";
s0177	AUGUSTUS	CDS	588105	588266	0.99	-	0	transcript_id "mcac_s0177.g0028.t1"; gene_id "mcac_s0177.g0028";
s0177	AUGUSTUS	exon	588105	588266	.	-	.	transcript_id "mcac_s0177.g0028.t1"; gene_id "mcac_s0177.g0028";
s0177	AUGUSTUS	intron	588267	591632	1	-	.	transcript_id "mcac_s0177.g0028.t1"; gene_id "mcac_s0177.g0028";
s0177	AUGUSTUS	CDS	591633	591734	1	-	0	transcript_id "mcac_s0177.g0028.t1"; gene_id "mcac_s0177.g0028";
s0177	AUGUSTUS	exon	591633	591734	.	-	.	transcript_id "mcac_s0177.g0028.t1"; gene_id "mcac_s0177.g0028";
s0177	AUGUSTUS	intron	591735	591828	1	-	.	transcript_id "mcac_s0177.g0028.t1"; gene_id "mcac_s0177.g0028";
s0177	AUGUSTUS	CDS	591829	591873	1	-	0	transcript_id "mcac_s0177.g0028.t1"; gene_id "mcac_s0177.g0028";
s0177	AUGUSTUS	exon	591829	591928	.	-	.	transcript_id "mcac_s0177.g0028.t1"; gene_id "mcac_s0177.g0028";
s0177	AUGUSTUS	start_codon	591871	591873	.	-	0	transcript_id "mcac_s0177.g0028.t1"; gene_id "mcac_s0177.g0028";
s0177	AUGUSTUS	5'-UTR	591874	591928	0.43	-	.	transcript_id "mcac_s0177.g0028.t1"; gene_id "mcac_s0177.g0028";
s0177	AUGUSTUS	tss	591928	591928	.	-	.	transcript_id "mcac_s0177.g0028.t1"; gene_id "mcac_s0177.g0028";
s0177	AUGUSTUS	gene	613169	628839	0.53	+	.	mcac_s0177.g0031
s0177	AUGUSTUS	transcript	613169	628839	0.53	+	.	transcript_id "mcac_s0177.g0031.t1"; gene_id "mcac_s0177.g0031";
s0177	AUGUSTUS	tss	613169	613169	.	+	.	transcript_id "mcac_s0177.g0031.t1"; gene_id "mcac_s0177.g0031";
s0177	AUGUSTUS	5'-UTR	613169	613316	0.87	+	.	transcript_id "mcac_s0177.g0031.t1"; gene_id "mcac_s0177.g0031";
s0177	AUGUSTUS	exon	613169	613596	.	+	.	transcript_id "mcac_s0177.g0031.t1"; gene_id "mcac_s0177.g0031";
s0177	AUGUSTUS	start_codon	613317	613319	.	+	0	transcript_id "mcac_s0177.g0031.t1"; gene_id "mcac_s0177.g0031";
s0177	AUGUSTUS	CDS	613317	613596	1	+	0	transcript_id "mcac_s0177.g0031.t1"; gene_id "mcac_s0177.g0031";
s0177	AUGUSTUS	intron	613597	614085	0.99	+	.	transcript_id "mcac_s0177.g0031.t1"; gene_id "mcac_s0177.g0031";
s0177	AUGUSTUS	CDS	614086	614198	0.99	+	2	transcript_id "mcac_s0177.g0031.t1"; gene_id "mcac_s0177.g0031";
s0177	AUGUSTUS	exon	614086	614198	.	+	.	transcript_id "mcac_s0177.g0031.t1"; gene_id "mcac_s0177.g0031";
s0177	AUGUSTUS	intron	614199	614629	1	+	.	transcript_id "mcac_s0177.g0031.t1"; gene_id "mcac_s0177.g0031";
s0177	AUGUSTUS	CDS	614630	614681	1	+	0	transcript_id "mcac_s0177.g0031.t1"; gene_id "mcac_s0177.g0031";
s0177	AUGUSTUS	exon	614630	614681	.	+	.	transcript_id "mcac_s0177.g0031.t1"; gene_id "mcac_s0177.g0031";
s0177	AUGUSTUS	intron	614682	615912	1	+	.	transcript_id "mcac_s0177.g0031.t1"; gene_id "mcac_s0177.g0031";
s0177	AUGUSTUS	CDS	615913	616077	1	+	2	transcript_id "mcac_s0177.g0031.t1"; gene_id "mcac_s0177.g0031";
s0177	AUGUSTUS	exon	615913	616077	.	+	.	transcript_id "mcac_s0177.g0031.t1"; gene_id "mcac_s0177.g0031";
s0177	AUGUSTUS	intron	616078	617280	0.85	+	.	transcript_id "mcac_s0177.g0031.t1"; gene_id "mcac_s0177.g0031";
s0177	AUGUSTUS	CDS	617281	618225	1	+	2	transcript_id "mcac_s0177.g0031.t1"; gene_id "mcac_s0177.g0031";
s0177	AUGUSTUS	exon	617281	618225	.	+	.	transcript_id "mcac_s0177.g0031.t1"; gene_id "mcac_s0177.g0031";
s0177	AUGUSTUS	intron	618226	618402	1	+	.	transcript_id "mcac_s0177.g0031.t1"; gene_id "mcac_s0177.g0031";
s0177	AUGUSTUS	CDS	618403	618606	1	+	2	transcript_id "mcac_s0177.g0031.t1"; gene_id "mcac_s0177.g0031";
s0177	AUGUSTUS	exon	618403	618606	.	+	.	transcript_id "mcac_s0177.g0031.t1"; gene_id "mcac_s0177.g0031";
s0177	AUGUSTUS	intron	618607	619837	1	+	.	transcript_id "mcac_s0177.g0031.t1"; gene_id "mcac_s0177.g0031";
s0177	AUGUSTUS	CDS	619838	621208	0.98	+	2	transcript_id "mcac_s0177.g0031.t1"; gene_id "mcac_s0177.g0031";
s0177	AUGUSTUS	exon	619838	621208	.	+	.	transcript_id "mcac_s0177.g0031.t1"; gene_id "mcac_s0177.g0031";
s0177	AUGUSTUS	intron	621209	622672	0.96	+	.	transcript_id "mcac_s0177.g0031.t1"; gene_id "mcac_s0177.g0031";
s0177	AUGUSTUS	CDS	622673	622813	0.98	+	2	transcript_id "mcac_s0177.g0031.t1"; gene_id "mcac_s0177.g0031";
s0177	AUGUSTUS	exon	622673	622813	.	+	.	transcript_id "mcac_s0177.g0031.t1"; gene_id "mcac_s0177.g0031";
s0177	AUGUSTUS	intron	622814	625434	0.98	+	.	transcript_id "mcac_s0177.g0031.t1"; gene_id "mcac_s0177.g0031";
s0177	AUGUSTUS	CDS	625435	625528	1	+	2	transcript_id "mcac_s0177.g0031.t1"; gene_id "mcac_s0177.g0031";
s0177	AUGUSTUS	exon	625435	625528	.	+	.	transcript_id "mcac_s0177.g0031.t1"; gene_id "mcac_s0177.g0031";
s0177	AUGUSTUS	intron	625529	628545	1	+	.	transcript_id "mcac_s0177.g0031.t1"; gene_id "mcac_s0177.g0031";
s0177	AUGUSTUS	CDS	628546	628621	1	+	1	transcript_id "mcac_s0177.g0031.t1"; gene_id "mcac_s0177.g0031";
s0177	AUGUSTUS	exon	628546	628839	.	+	.	transcript_id "mcac_s0177.g0031.t1"; gene_id "mcac_s0177.g0031";
s0177	AUGUSTUS	stop_codon	628619	628621	.	+	0	transcript_id "mcac_s0177.g0031.t1"; gene_id "mcac_s0177.g0031";
s0177	AUGUSTUS	3'-UTR	628622	628839	0.75	+	.	transcript_id "mcac_s0177.g0031.t1"; gene_id "mcac_s0177.g0031";
s0177	AUGUSTUS	tts	628839	628839	.	+	.	transcript_id "mcac_s0177.g0031.t1"; gene_id "mcac_s0177.g0031";
s0177	AUGUSTUS	gene	633829	653236	0.05	+	.	mcac_s0177.g0032
s0177	AUGUSTUS	transcript	633829	653236	0.05	+	.	transcript_id "mcac_s0177.g0032.t1"; gene_id "mcac_s0177.g0032";
s0177	AUGUSTUS	tss	633829	633829	.	+	.	transcript_id "mcac_s0177.g0032.t1"; gene_id "mcac_s0177.g0032";
s0177	AUGUSTUS	5'-UTR	633829	633850	0.15	+	.	transcript_id "mcac_s0177.g0032.t1"; gene_id "mcac_s0177.g0032";
s0177	AUGUSTUS	exon	633829	634171	.	+	.	transcript_id "mcac_s0177.g0032.t1"; gene_id "mcac_s0177.g0032";
s0177	AUGUSTUS	start_codon	633851	633853	.	+	0	transcript_id "mcac_s0177.g0032.t1"; gene_id "mcac_s0177.g0032";
s0177	AUGUSTUS	CDS	633851	634171	0.45	+	0	transcript_id "mcac_s0177.g0032.t1"; gene_id "mcac_s0177.g0032";
s0177	AUGUSTUS	intron	634172	634880	0.99	+	.	transcript_id "mcac_s0177.g0032.t1"; gene_id "mcac_s0177.g0032";
s0177	AUGUSTUS	CDS	634881	636288	1	+	0	transcript_id "mcac_s0177.g0032.t1"; gene_id "mcac_s0177.g0032";
s0177	AUGUSTUS	exon	634881	636288	.	+	.	transcript_id "mcac_s0177.g0032.t1"; gene_id "mcac_s0177.g0032";
s0177	AUGUSTUS	intron	636289	637969	0.5	+	.	transcript_id "mcac_s0177.g0032.t1"; gene_id "mcac_s0177.g0032";
s0177	AUGUSTUS	CDS	637970	639246	0.5	+	2	transcript_id "mcac_s0177.g0032.t1"; gene_id "mcac_s0177.g0032";
s0177	AUGUSTUS	exon	637970	639246	.	+	.	transcript_id "mcac_s0177.g0032.t1"; gene_id "mcac_s0177.g0032";
s0177	AUGUSTUS	intron	639247	640134	0.91	+	.	transcript_id "mcac_s0177.g0032.t1"; gene_id "mcac_s0177.g0032";
s0177	AUGUSTUS	CDS	640135	640186	0.91	+	0	transcript_id "mcac_s0177.g0032.t1"; gene_id "mcac_s0177.g0032";
s0177	AUGUSTUS	exon	640135	640186	.	+	.	transcript_id "mcac_s0177.g0032.t1"; gene_id "mcac_s0177.g0032";
s0177	AUGUSTUS	intron	640187	640308	0.98	+	.	transcript_id "mcac_s0177.g0032.t1"; gene_id "mcac_s0177.g0032";
s0177	AUGUSTUS	CDS	640309	641241	0.98	+	2	transcript_id "mcac_s0177.g0032.t1"; gene_id "mcac_s0177.g0032";
s0177	AUGUSTUS	exon	640309	641241	.	+	.	transcript_id "mcac_s0177.g0032.t1"; gene_id "mcac_s0177.g0032";
s0177	AUGUSTUS	intron	641242	641405	1	+	.	transcript_id "mcac_s0177.g0032.t1"; gene_id "mcac_s0177.g0032";
s0177	AUGUSTUS	CDS	641406	641630	1	+	2	transcript_id "mcac_s0177.g0032.t1"; gene_id "mcac_s0177.g0032";
s0177	AUGUSTUS	exon	641406	641630	.	+	.	transcript_id "mcac_s0177.g0032.t1"; gene_id "mcac_s0177.g0032";
s0177	AUGUSTUS	intron	641631	644197	1	+	.	transcript_id "mcac_s0177.g0032.t1"; gene_id "mcac_s0177.g0032";
s0177	AUGUSTUS	CDS	644198	645568	0.99	+	2	transcript_id "mcac_s0177.g0032.t1"; gene_id "mcac_s0177.g0032";
s0177	AUGUSTUS	exon	644198	645568	.	+	.	transcript_id "mcac_s0177.g0032.t1"; gene_id "mcac_s0177.g0032";
s0177	AUGUSTUS	intron	645569	646711	1	+	.	transcript_id "mcac_s0177.g0032.t1"; gene_id "mcac_s0177.g0032";
s0177	AUGUSTUS	CDS	646712	646858	1	+	2	transcript_id "mcac_s0177.g0032.t1"; gene_id "mcac_s0177.g0032";
s0177	AUGUSTUS	exon	646712	646858	.	+	.	transcript_id "mcac_s0177.g0032.t1"; gene_id "mcac_s0177.g0032";
s0177	AUGUSTUS	intron	646859	648381	1	+	.	transcript_id "mcac_s0177.g0032.t1"; gene_id "mcac_s0177.g0032";
s0177	AUGUSTUS	CDS	648382	648478	1	+	2	transcript_id "mcac_s0177.g0032.t1"; gene_id "mcac_s0177.g0032";
s0177	AUGUSTUS	exon	648382	648478	.	+	.	transcript_id "mcac_s0177.g0032.t1"; gene_id "mcac_s0177.g0032";
s0177	AUGUSTUS	intron	648479	650215	0.99	+	.	transcript_id "mcac_s0177.g0032.t1"; gene_id "mcac_s0177.g0032";
s0177	AUGUSTUS	CDS	650216	650273	0.99	+	1	transcript_id "mcac_s0177.g0032.t1"; gene_id "mcac_s0177.g0032";
s0177	AUGUSTUS	exon	650216	650311	.	+	.	transcript_id "mcac_s0177.g0032.t1"; gene_id "mcac_s0177.g0032";
s0177	AUGUSTUS	stop_codon	650271	650273	.	+	0	transcript_id "mcac_s0177.g0032.t1"; gene_id "mcac_s0177.g0032";
s0177	AUGUSTUS	3'-UTR	650274	650311	0.75	+	.	transcript_id "mcac_s0177.g0032.t1"; gene_id "mcac_s0177.g0032";
s0177	AUGUSTUS	3'-UTR	652352	653236	0.6	+	.	transcript_id "mcac_s0177.g0032.t1"; gene_id "mcac_s0177.g0032";
s0177	AUGUSTUS	exon	652352	653236	.	+	.	transcript_id "mcac_s0177.g0032.t1"; gene_id "mcac_s0177.g0032";
s0177	AUGUSTUS	tts	653236	653236	.	+	.	transcript_id "mcac_s0177.g0032.t1"; gene_id "mcac_s0177.g0032";
s0177	AUGUSTUS	gene	654638	657718	0.17	-	.	mcac_s0177.g0033
s0177	AUGUSTUS	transcript	654638	657718	0.17	-	.	transcript_id "mcac_s0177.g0033.t1"; gene_id "mcac_s0177.g0033";
s0177	AUGUSTUS	tts	654638	654638	.	-	.	transcript_id "mcac_s0177.g0033.t1"; gene_id "mcac_s0177.g0033";
s0177	AUGUSTUS	3'-UTR	654638	654922	0.79	-	.	transcript_id "mcac_s0177.g0033.t1"; gene_id "mcac_s0177.g0033";
s0177	AUGUSTUS	exon	654638	655006	.	-	.	transcript_id "mcac_s0177.g0033.t1"; gene_id "mcac_s0177.g0033";
s0177	AUGUSTUS	stop_codon	654923	654925	.	-	0	transcript_id "mcac_s0177.g0033.t1"; gene_id "mcac_s0177.g0033";
s0177	AUGUSTUS	CDS	654923	655006	1	-	0	transcript_id "mcac_s0177.g0033.t1"; gene_id "mcac_s0177.g0033";
s0177	AUGUSTUS	intron	655007	655601	1	-	.	transcript_id "mcac_s0177.g0033.t1"; gene_id "mcac_s0177.g0033";
s0177	AUGUSTUS	CDS	655602	655687	0.66	-	2	transcript_id "mcac_s0177.g0033.t1"; gene_id "mcac_s0177.g0033";
s0177	AUGUSTUS	exon	655602	655687	.	-	.	transcript_id "mcac_s0177.g0033.t1"; gene_id "mcac_s0177.g0033";
s0177	AUGUSTUS	intron	655688	657449	0.62	-	.	transcript_id "mcac_s0177.g0033.t1"; gene_id "mcac_s0177.g0033";
s0177	AUGUSTUS	CDS	657450	657507	0.62	-	0	transcript_id "mcac_s0177.g0033.t1"; gene_id "mcac_s0177.g0033";
s0177	AUGUSTUS	exon	657450	657718	.	-	.	transcript_id "mcac_s0177.g0033.t1"; gene_id "mcac_s0177.g0033";
s0177	AUGUSTUS	start_codon	657505	657507	.	-	0	transcript_id "mcac_s0177.g0033.t1"; gene_id "mcac_s0177.g0033";
s0177	AUGUSTUS	5'-UTR	657508	657718	0.2	-	.	transcript_id "mcac_s0177.g0033.t1"; gene_id "mcac_s0177.g0033";
s0177	AUGUSTUS	tss	657718	657718	.	-	.	transcript_id "mcac_s0177.g0033.t1"; gene_id "mcac_s0177.g0033";
s0177	AUGUSTUS	gene	658184	674728	0.52	-	.	mcac_s0177.g0034
s0177	AUGUSTUS	transcript	658184	674728	0.2	-	.	transcript_id "mcac_s0177.g0034.t1"; gene_id "mcac_s0177.g0034";
s0177	AUGUSTUS	tts	658184	658184	.	-	.	transcript_id "mcac_s0177.g0034.t1"; gene_id "mcac_s0177.g0034";
s0177	AUGUSTUS	3'-UTR	658184	658204	0.99	-	.	transcript_id "mcac_s0177.g0034.t1"; gene_id "mcac_s0177.g0034";
s0177	AUGUSTUS	exon	658184	658351	.	-	.	transcript_id "mcac_s0177.g0034.t1"; gene_id "mcac_s0177.g0034";
s0177	AUGUSTUS	stop_codon	658205	658207	.	-	0	transcript_id "mcac_s0177.g0034.t1"; gene_id "mcac_s0177.g0034";
s0177	AUGUSTUS	CDS	658205	658351	1	-	0	transcript_id "mcac_s0177.g0034.t1"; gene_id "mcac_s0177.g0034";
s0177	AUGUSTUS	intron	658352	659951	1	-	.	transcript_id "mcac_s0177.g0034.t1"; gene_id "mcac_s0177.g0034";
s0177	AUGUSTUS	CDS	659952	660640	1	-	2	transcript_id "mcac_s0177.g0034.t1"; gene_id "mcac_s0177.g0034";
s0177	AUGUSTUS	exon	659952	660640	.	-	.	transcript_id "mcac_s0177.g0034.t1"; gene_id "mcac_s0177.g0034";
s0177	AUGUSTUS	intron	660641	663135	0.99	-	.	transcript_id "mcac_s0177.g0034.t1"; gene_id "mcac_s0177.g0034";
s0177	AUGUSTUS	CDS	663136	663291	1	-	2	transcript_id "mcac_s0177.g0034.t1"; gene_id "mcac_s0177.g0034";
s0177	AUGUSTUS	exon	663136	663291	.	-	.	transcript_id "mcac_s0177.g0034.t1"; gene_id "mcac_s0177.g0034";
s0177	AUGUSTUS	intron	663292	665220	1	-	.	transcript_id "mcac_s0177.g0034.t1"; gene_id "mcac_s0177.g0034";
s0177	AUGUSTUS	CDS	665221	665311	1	-	0	transcript_id "mcac_s0177.g0034.t1"; gene_id "mcac_s0177.g0034";
s0177	AUGUSTUS	exon	665221	665311	.	-	.	transcript_id "mcac_s0177.g0034.t1"; gene_id "mcac_s0177.g0034";
s0177	AUGUSTUS	intron	665312	666555	1	-	.	transcript_id "mcac_s0177.g0034.t1"; gene_id "mcac_s0177.g0034";
s0177	AUGUSTUS	CDS	666556	666626	1	-	2	transcript_id "mcac_s0177.g0034.t1"; gene_id "mcac_s0177.g0034";
s0177	AUGUSTUS	exon	666556	666626	.	-	.	transcript_id "mcac_s0177.g0034.t1"; gene_id "mcac_s0177.g0034";
s0177	AUGUSTUS	intron	666627	667686	1	-	.	transcript_id "mcac_s0177.g0034.t1"; gene_id "mcac_s0177.g0034";
s0177	AUGUSTUS	CDS	667687	667797	1	-	2	transcript_id "mcac_s0177.g0034.t1"; gene_id "mcac_s0177.g0034";
s0177	AUGUSTUS	exon	667687	667797	.	-	.	transcript_id "mcac_s0177.g0034.t1"; gene_id "mcac_s0177.g0034";
s0177	AUGUSTUS	intron	667798	668158	1	-	.	transcript_id "mcac_s0177.g0034.t1"; gene_id "mcac_s0177.g0034";
s0177	AUGUSTUS	CDS	668159	668243	1	-	0	transcript_id "mcac_s0177.g0034.t1"; gene_id "mcac_s0177.g0034";
s0177	AUGUSTUS	exon	668159	668243	.	-	.	transcript_id "mcac_s0177.g0034.t1"; gene_id "mcac_s0177.g0034";
s0177	AUGUSTUS	intron	668244	668485	1	-	.	transcript_id "mcac_s0177.g0034.t1"; gene_id "mcac_s0177.g0034";
s0177	AUGUSTUS	CDS	668486	668595	1	-	2	transcript_id "mcac_s0177.g0034.t1"; gene_id "mcac_s0177.g0034";
s0177	AUGUSTUS	exon	668486	668595	.	-	.	transcript_id "mcac_s0177.g0034.t1"; gene_id "mcac_s0177.g0034";
s0177	AUGUSTUS	intron	668596	669702	1	-	.	transcript_id "mcac_s0177.g0034.t1"; gene_id "mcac_s0177.g0034";
s0177	AUGUSTUS	CDS	669703	669834	1	-	2	transcript_id "mcac_s0177.g0034.t1"; gene_id "mcac_s0177.g0034";
s0177	AUGUSTUS	exon	669703	669834	.	-	.	transcript_id "mcac_s0177.g0034.t1"; gene_id "mcac_s0177.g0034";
s0177	AUGUSTUS	intron	669835	670251	1	-	.	transcript_id "mcac_s0177.g0034.t1"; gene_id "mcac_s0177.g0034";
s0177	AUGUSTUS	CDS	670252	670381	1	-	0	transcript_id "mcac_s0177.g0034.t1"; gene_id "mcac_s0177.g0034";
s0177	AUGUSTUS	exon	670252	670381	.	-	.	transcript_id "mcac_s0177.g0034.t1"; gene_id "mcac_s0177.g0034";
s0177	AUGUSTUS	intron	670382	671003	1	-	.	transcript_id "mcac_s0177.g0034.t1"; gene_id "mcac_s0177.g0034";
s0177	AUGUSTUS	CDS	671004	671119	0.76	-	2	transcript_id "mcac_s0177.g0034.t1"; gene_id "mcac_s0177.g0034";
s0177	AUGUSTUS	exon	671004	671119	.	-	.	transcript_id "mcac_s0177.g0034.t1"; gene_id "mcac_s0177.g0034";
s0177	AUGUSTUS	intron	671120	674192	0.68	-	.	transcript_id "mcac_s0177.g0034.t1"; gene_id "mcac_s0177.g0034";
s0177	AUGUSTUS	CDS	674193	674280	0.89	-	0	transcript_id "mcac_s0177.g0034.t1"; gene_id "mcac_s0177.g0034";
s0177	AUGUSTUS	exon	674193	674347	.	-	.	transcript_id "mcac_s0177.g0034.t1"; gene_id "mcac_s0177.g0034";
s0177	AUGUSTUS	start_codon	674278	674280	.	-	0	transcript_id "mcac_s0177.g0034.t1"; gene_id "mcac_s0177.g0034";
s0177	AUGUSTUS	5'-UTR	674281	674347	0.42	-	.	transcript_id "mcac_s0177.g0034.t1"; gene_id "mcac_s0177.g0034";
s0177	AUGUSTUS	5'-UTR	674594	674728	0.26	-	.	transcript_id "mcac_s0177.g0034.t1"; gene_id "mcac_s0177.g0034";
s0177	AUGUSTUS	exon	674594	674728	.	-	.	transcript_id "mcac_s0177.g0034.t1"; gene_id "mcac_s0177.g0034";
s0177	AUGUSTUS	tss	674728	674728	.	-	.	transcript_id "mcac_s0177.g0034.t1"; gene_id "mcac_s0177.g0034";
s0177	AUGUSTUS	gene	681001	695328	0.23	-	.	mcac_s0177.g0036
s0177	AUGUSTUS	transcript	681001	695328	0.23	-	.	transcript_id "mcac_s0177.g0036.t1"; gene_id "mcac_s0177.g0036";
s0177	AUGUSTUS	tts	681001	681001	.	-	.	transcript_id "mcac_s0177.g0036.t1"; gene_id "mcac_s0177.g0036";
s0177	AUGUSTUS	3'-UTR	681001	681298	0.94	-	.	transcript_id "mcac_s0177.g0036.t1"; gene_id "mcac_s0177.g0036";
s0177	AUGUSTUS	exon	681001	681391	.	-	.	transcript_id "mcac_s0177.g0036.t1"; gene_id "mcac_s0177.g0036";
s0177	AUGUSTUS	stop_codon	681299	681301	.	-	0	transcript_id "mcac_s0177.g0036.t1"; gene_id "mcac_s0177.g0036";
s0177	AUGUSTUS	CDS	681299	681391	1	-	0	transcript_id "mcac_s0177.g0036.t1"; gene_id "mcac_s0177.g0036";
s0177	AUGUSTUS	intron	681392	684148	1	-	.	transcript_id "mcac_s0177.g0036.t1"; gene_id "mcac_s0177.g0036";
s0177	AUGUSTUS	CDS	684149	684205	1	-	0	transcript_id "mcac_s0177.g0036.t1"; gene_id "mcac_s0177.g0036";
s0177	AUGUSTUS	exon	684149	684205	.	-	.	transcript_id "mcac_s0177.g0036.t1"; gene_id "mcac_s0177.g0036";
s0177	AUGUSTUS	intron	684206	684711	1	-	.	transcript_id "mcac_s0177.g0036.t1"; gene_id "mcac_s0177.g0036";
s0177	AUGUSTUS	CDS	684712	684783	1	-	0	transcript_id "mcac_s0177.g0036.t1"; gene_id "mcac_s0177.g0036";
s0177	AUGUSTUS	exon	684712	684783	.	-	.	transcript_id "mcac_s0177.g0036.t1"; gene_id "mcac_s0177.g0036";
s0177	AUGUSTUS	intron	684784	685778	1	-	.	transcript_id "mcac_s0177.g0036.t1"; gene_id "mcac_s0177.g0036";
s0177	AUGUSTUS	CDS	685779	685831	1	-	2	transcript_id "mcac_s0177.g0036.t1"; gene_id "mcac_s0177.g0036";
s0177	AUGUSTUS	exon	685779	685831	.	-	.	transcript_id "mcac_s0177.g0036.t1"; gene_id "mcac_s0177.g0036";
s0177	AUGUSTUS	intron	685832	687305	1	-	.	transcript_id "mcac_s0177.g0036.t1"; gene_id "mcac_s0177.g0036";
s0177	AUGUSTUS	CDS	687306	687357	1	-	0	transcript_id "mcac_s0177.g0036.t1"; gene_id "mcac_s0177.g0036";
s0177	AUGUSTUS	exon	687306	687357	.	-	.	transcript_id "mcac_s0177.g0036.t1"; gene_id "mcac_s0177.g0036";
s0177	AUGUSTUS	intron	687358	687809	1	-	.	transcript_id "mcac_s0177.g0036.t1"; gene_id "mcac_s0177.g0036";
s0177	AUGUSTUS	CDS	687810	687855	1	-	1	transcript_id "mcac_s0177.g0036.t1"; gene_id "mcac_s0177.g0036";
s0177	AUGUSTUS	exon	687810	687855	.	-	.	transcript_id "mcac_s0177.g0036.t1"; gene_id "mcac_s0177.g0036";
s0177	AUGUSTUS	intron	687856	689059	1	-	.	transcript_id "mcac_s0177.g0036.t1"; gene_id "mcac_s0177.g0036";
s0177	AUGUSTUS	CDS	689060	689170	1	-	1	transcript_id "mcac_s0177.g0036.t1"; gene_id "mcac_s0177.g0036";
s0177	AUGUSTUS	exon	689060	689170	.	-	.	transcript_id "mcac_s0177.g0036.t1"; gene_id "mcac_s0177.g0036";
s0177	AUGUSTUS	intron	689171	689845	1	-	.	transcript_id "mcac_s0177.g0036.t1"; gene_id "mcac_s0177.g0036";
s0177	AUGUSTUS	CDS	689846	689925	1	-	0	transcript_id "mcac_s0177.g0036.t1"; gene_id "mcac_s0177.g0036";
s0177	AUGUSTUS	exon	689846	689925	.	-	.	transcript_id "mcac_s0177.g0036.t1"; gene_id "mcac_s0177.g0036";
s0177	AUGUSTUS	intron	689926	690804	1	-	.	transcript_id "mcac_s0177.g0036.t1"; gene_id "mcac_s0177.g0036";
s0177	AUGUSTUS	CDS	690805	690885	1	-	0	transcript_id "mcac_s0177.g0036.t1"; gene_id "mcac_s0177.g0036";
s0177	AUGUSTUS	exon	690805	690885	.	-	.	transcript_id "mcac_s0177.g0036.t1"; gene_id "mcac_s0177.g0036";
s0177	AUGUSTUS	intron	690886	691900	1	-	.	transcript_id "mcac_s0177.g0036.t1"; gene_id "mcac_s0177.g0036";
s0177	AUGUSTUS	CDS	691901	691943	1	-	1	transcript_id "mcac_s0177.g0036.t1"; gene_id "mcac_s0177.g0036";
s0177	AUGUSTUS	exon	691901	691943	.	-	.	transcript_id "mcac_s0177.g0036.t1"; gene_id "mcac_s0177.g0036";
s0177	AUGUSTUS	intron	691944	692119	1	-	.	transcript_id "mcac_s0177.g0036.t1"; gene_id "mcac_s0177.g0036";
s0177	AUGUSTUS	CDS	692120	692148	1	-	0	transcript_id "mcac_s0177.g0036.t1"; gene_id "mcac_s0177.g0036";
s0177	AUGUSTUS	exon	692120	692148	.	-	.	transcript_id "mcac_s0177.g0036.t1"; gene_id "mcac_s0177.g0036";
s0177	AUGUSTUS	intron	692149	693172	1	-	.	transcript_id "mcac_s0177.g0036.t1"; gene_id "mcac_s0177.g0036";
s0177	AUGUSTUS	CDS	693173	693234	1	-	2	transcript_id "mcac_s0177.g0036.t1"; gene_id "mcac_s0177.g0036";
s0177	AUGUSTUS	exon	693173	693234	.	-	.	transcript_id "mcac_s0177.g0036.t1"; gene_id "mcac_s0177.g0036";
s0177	AUGUSTUS	intron	693235	694094	1	-	.	transcript_id "mcac_s0177.g0036.t1"; gene_id "mcac_s0177.g0036";
s0177	AUGUSTUS	CDS	694095	694174	1	-	1	transcript_id "mcac_s0177.g0036.t1"; gene_id "mcac_s0177.g0036";
s0177	AUGUSTUS	exon	694095	694174	.	-	.	transcript_id "mcac_s0177.g0036.t1"; gene_id "mcac_s0177.g0036";
s0177	AUGUSTUS	intron	694175	695215	1	-	.	transcript_id "mcac_s0177.g0036.t1"; gene_id "mcac_s0177.g0036";
s0177	AUGUSTUS	CDS	695216	695271	1	-	0	transcript_id "mcac_s0177.g0036.t1"; gene_id "mcac_s0177.g0036";
s0177	AUGUSTUS	exon	695216	695328	.	-	.	transcript_id "mcac_s0177.g0036.t1"; gene_id "mcac_s0177.g0036";
s0177	AUGUSTUS	start_codon	695269	695271	.	-	0	transcript_id "mcac_s0177.g0036.t1"; gene_id "mcac_s0177.g0036";
s0177	AUGUSTUS	5'-UTR	695272	695328	0.24	-	.	transcript_id "mcac_s0177.g0036.t1"; gene_id "mcac_s0177.g0036";
s0177	AUGUSTUS	tss	695328	695328	.	-	.	transcript_id "mcac_s0177.g0036.t1"; gene_id "mcac_s0177.g0036";
s0177	AUGUSTUS	gene	695549	721286	0.15	+	.	mcac_s0177.g0037
s0177	AUGUSTUS	transcript	695549	721286	0.15	+	.	transcript_id "mcac_s0177.g0037.t1"; gene_id "mcac_s0177.g0037";
s0177	AUGUSTUS	tss	695549	695549	.	+	.	transcript_id "mcac_s0177.g0037.t1"; gene_id "mcac_s0177.g0037";
s0177	AUGUSTUS	5'-UTR	695549	695645	0.34	+	.	transcript_id "mcac_s0177.g0037.t1"; gene_id "mcac_s0177.g0037";
s0177	AUGUSTUS	exon	695549	695724	.	+	.	transcript_id "mcac_s0177.g0037.t1"; gene_id "mcac_s0177.g0037";
s0177	AUGUSTUS	start_codon	695646	695648	.	+	0	transcript_id "mcac_s0177.g0037.t1"; gene_id "mcac_s0177.g0037";
s0177	AUGUSTUS	CDS	695646	695724	1	+	0	transcript_id "mcac_s0177.g0037.t1"; gene_id "mcac_s0177.g0037";
s0177	AUGUSTUS	intron	695725	696402	1	+	.	transcript_id "mcac_s0177.g0037.t1"; gene_id "mcac_s0177.g0037";
s0177	AUGUSTUS	CDS	696403	696477	1	+	2	transcript_id "mcac_s0177.g0037.t1"; gene_id "mcac_s0177.g0037";
s0177	AUGUSTUS	exon	696403	696477	.	+	.	transcript_id "mcac_s0177.g0037.t1"; gene_id "mcac_s0177.g0037";
s0177	AUGUSTUS	intron	696478	696557	1	+	.	transcript_id "mcac_s0177.g0037.t1"; gene_id "mcac_s0177.g0037";
s0177	AUGUSTUS	CDS	696558	696605	1	+	2	transcript_id "mcac_s0177.g0037.t1"; gene_id "mcac_s0177.g0037";
s0177	AUGUSTUS	exon	696558	696605	.	+	.	transcript_id "mcac_s0177.g0037.t1"; gene_id "mcac_s0177.g0037";
s0177	AUGUSTUS	intron	696606	696728	1	+	.	transcript_id "mcac_s0177.g0037.t1"; gene_id "mcac_s0177.g0037";
s0177	AUGUSTUS	CDS	696729	696783	1	+	2	transcript_id "mcac_s0177.g0037.t1"; gene_id "mcac_s0177.g0037";
s0177	AUGUSTUS	exon	696729	696783	.	+	.	transcript_id "mcac_s0177.g0037.t1"; gene_id "mcac_s0177.g0037";
s0177	AUGUSTUS	intron	696784	701034	1	+	.	transcript_id "mcac_s0177.g0037.t1"; gene_id "mcac_s0177.g0037";
s0177	AUGUSTUS	CDS	701035	701124	1	+	1	transcript_id "mcac_s0177.g0037.t1"; gene_id "mcac_s0177.g0037";
s0177	AUGUSTUS	exon	701035	701124	.	+	.	transcript_id "mcac_s0177.g0037.t1"; gene_id "mcac_s0177.g0037";
s0177	AUGUSTUS	intron	701125	701200	1	+	.	transcript_id "mcac_s0177.g0037.t1"; gene_id "mcac_s0177.g0037";
s0177	AUGUSTUS	CDS	701201	701364	0.92	+	1	transcript_id "mcac_s0177.g0037.t1"; gene_id "mcac_s0177.g0037";
s0177	AUGUSTUS	exon	701201	701364	.	+	.	transcript_id "mcac_s0177.g0037.t1"; gene_id "mcac_s0177.g0037";
s0177	AUGUSTUS	intron	701365	714451	0.91	+	.	transcript_id "mcac_s0177.g0037.t1"; gene_id "mcac_s0177.g0037";
s0177	AUGUSTUS	CDS	714452	714509	1	+	2	transcript_id "mcac_s0177.g0037.t1"; gene_id "mcac_s0177.g0037";
s0177	AUGUSTUS	exon	714452	714509	.	+	.	transcript_id "mcac_s0177.g0037.t1"; gene_id "mcac_s0177.g0037";
s0177	AUGUSTUS	intron	714510	715076	1	+	.	transcript_id "mcac_s0177.g0037.t1"; gene_id "mcac_s0177.g0037";
s0177	AUGUSTUS	CDS	715077	715157	1	+	1	transcript_id "mcac_s0177.g0037.t1"; gene_id "mcac_s0177.g0037";
s0177	AUGUSTUS	exon	715077	715157	.	+	.	transcript_id "mcac_s0177.g0037.t1"; gene_id "mcac_s0177.g0037";
s0177	AUGUSTUS	intron	715158	718960	1	+	.	transcript_id "mcac_s0177.g0037.t1"; gene_id "mcac_s0177.g0037";
s0177	AUGUSTUS	CDS	718961	719021	1	+	1	transcript_id "mcac_s0177.g0037.t1"; gene_id "mcac_s0177.g0037";
s0177	AUGUSTUS	exon	718961	719021	.	+	.	transcript_id "mcac_s0177.g0037.t1"; gene_id "mcac_s0177.g0037";
s0177	AUGUSTUS	intron	719022	719188	1	+	.	transcript_id "mcac_s0177.g0037.t1"; gene_id "mcac_s0177.g0037";
s0177	AUGUSTUS	CDS	719189	719390	1	+	0	transcript_id "mcac_s0177.g0037.t1"; gene_id "mcac_s0177.g0037";
s0177	AUGUSTUS	exon	719189	719390	.	+	.	transcript_id "mcac_s0177.g0037.t1"; gene_id "mcac_s0177.g0037";
s0177	AUGUSTUS	intron	719391	720888	1	+	.	transcript_id "mcac_s0177.g0037.t1"; gene_id "mcac_s0177.g0037";
s0177	AUGUSTUS	CDS	720889	720992	0.89	+	2	transcript_id "mcac_s0177.g0037.t1"; gene_id "mcac_s0177.g0037";
s0177	AUGUSTUS	exon	720889	721286	.	+	.	transcript_id "mcac_s0177.g0037.t1"; gene_id "mcac_s0177.g0037";
s0177	AUGUSTUS	stop_codon	720990	720992	.	+	0	transcript_id "mcac_s0177.g0037.t1"; gene_id "mcac_s0177.g0037";
s0177	AUGUSTUS	3'-UTR	720993	721286	0.4	+	.	transcript_id "mcac_s0177.g0037.t1"; gene_id "mcac_s0177.g0037";
s0177	AUGUSTUS	tts	721286	721286	.	+	.	transcript_id "mcac_s0177.g0037.t1"; gene_id "mcac_s0177.g0037";
s0177	AUGUSTUS	gene	727519	730085	0.05	+	.	mcac_s0177.g0038
s0177	AUGUSTUS	transcript	727519	730085	0.05	+	.	transcript_id "mcac_s0177.g0038.t1"; gene_id "mcac_s0177.g0038";
s0177	AUGUSTUS	tss	727519	727519	.	+	.	transcript_id "mcac_s0177.g0038.t1"; gene_id "mcac_s0177.g0038";
s0177	AUGUSTUS	5'-UTR	727519	728044	0.13	+	.	transcript_id "mcac_s0177.g0038.t1"; gene_id "mcac_s0177.g0038";
s0177	AUGUSTUS	exon	727519	728210	.	+	.	transcript_id "mcac_s0177.g0038.t1"; gene_id "mcac_s0177.g0038";
s0177	AUGUSTUS	start_codon	728045	728047	.	+	0	transcript_id "mcac_s0177.g0038.t1"; gene_id "mcac_s0177.g0038";
s0177	AUGUSTUS	CDS	728045	728210	0.62	+	0	transcript_id "mcac_s0177.g0038.t1"; gene_id "mcac_s0177.g0038";
s0177	AUGUSTUS	intron	728211	728733	0.99	+	.	transcript_id "mcac_s0177.g0038.t1"; gene_id "mcac_s0177.g0038";
s0177	AUGUSTUS	CDS	728734	729401	0.99	+	2	transcript_id "mcac_s0177.g0038.t1"; gene_id "mcac_s0177.g0038";
s0177	AUGUSTUS	exon	728734	730085	.	+	.	transcript_id "mcac_s0177.g0038.t1"; gene_id "mcac_s0177.g0038";
s0177	AUGUSTUS	stop_codon	729399	729401	.	+	0	transcript_id "mcac_s0177.g0038.t1"; gene_id "mcac_s0177.g0038";
s0177	AUGUSTUS	3'-UTR	729402	730085	0.27	+	.	transcript_id "mcac_s0177.g0038.t1"; gene_id "mcac_s0177.g0038";
s0177	AUGUSTUS	tts	730085	730085	.	+	.	transcript_id "mcac_s0177.g0038.t1"; gene_id "mcac_s0177.g0038";
s0177	AUGUSTUS	gene	742309	745004	0.07	+	.	mcac_s0177.g0039
s0177	AUGUSTUS	transcript	742309	745004	0.07	+	.	transcript_id "mcac_s0177.g0039.t1"; gene_id "mcac_s0177.g0039";
s0177	AUGUSTUS	tss	742309	742309	.	+	.	transcript_id "mcac_s0177.g0039.t1"; gene_id "mcac_s0177.g0039";
s0177	AUGUSTUS	5'-UTR	742309	742389	0.25	+	.	transcript_id "mcac_s0177.g0039.t1"; gene_id "mcac_s0177.g0039";
s0177	AUGUSTUS	exon	742309	742689	.	+	.	transcript_id "mcac_s0177.g0039.t1"; gene_id "mcac_s0177.g0039";
s0177	AUGUSTUS	start_codon	742390	742392	.	+	0	transcript_id "mcac_s0177.g0039.t1"; gene_id "mcac_s0177.g0039";
s0177	AUGUSTUS	CDS	742390	742689	1	+	0	transcript_id "mcac_s0177.g0039.t1"; gene_id "mcac_s0177.g0039";
s0177	AUGUSTUS	intron	742690	744302	1	+	.	transcript_id "mcac_s0177.g0039.t1"; gene_id "mcac_s0177.g0039";
s0177	AUGUSTUS	CDS	744303	744431	1	+	0	transcript_id "mcac_s0177.g0039.t1"; gene_id "mcac_s0177.g0039";
s0177	AUGUSTUS	exon	744303	744497	.	+	.	transcript_id "mcac_s0177.g0039.t1"; gene_id "mcac_s0177.g0039";
s0177	AUGUSTUS	stop_codon	744429	744431	.	+	0	transcript_id "mcac_s0177.g0039.t1"; gene_id "mcac_s0177.g0039";
s0177	AUGUSTUS	3'-UTR	744432	744497	0.43	+	.	transcript_id "mcac_s0177.g0039.t1"; gene_id "mcac_s0177.g0039";
s0177	AUGUSTUS	3'-UTR	744686	745004	0.57	+	.	transcript_id "mcac_s0177.g0039.t1"; gene_id "mcac_s0177.g0039";
s0177	AUGUSTUS	exon	744686	745004	.	+	.	transcript_id "mcac_s0177.g0039.t1"; gene_id "mcac_s0177.g0039";
s0177	AUGUSTUS	tts	745004	745004	.	+	.	transcript_id "mcac_s0177.g0039.t1"; gene_id "mcac_s0177.g0039";
s0177	AUGUSTUS	gene	747149	782361	0.12	+	.	mcac_s0177.g0040
s0177	AUGUSTUS	transcript	747149	782361	0.12	+	.	transcript_id "mcac_s0177.g0040.t1"; gene_id "mcac_s0177.g0040";
s0177	AUGUSTUS	tss	747149	747149	.	+	.	transcript_id "mcac_s0177.g0040.t1"; gene_id "mcac_s0177.g0040";
s0177	AUGUSTUS	5'-UTR	747149	747445	0.2	+	.	transcript_id "mcac_s0177.g0040.t1"; gene_id "mcac_s0177.g0040";
s0177	AUGUSTUS	exon	747149	747644	.	+	.	transcript_id "mcac_s0177.g0040.t1"; gene_id "mcac_s0177.g0040";
s0177	AUGUSTUS	start_codon	747446	747448	.	+	0	transcript_id "mcac_s0177.g0040.t1"; gene_id "mcac_s0177.g0040";
s0177	AUGUSTUS	CDS	747446	747644	1	+	0	transcript_id "mcac_s0177.g0040.t1"; gene_id "mcac_s0177.g0040";
s0177	AUGUSTUS	intron	747645	747738	1	+	.	transcript_id "mcac_s0177.g0040.t1"; gene_id "mcac_s0177.g0040";
s0177	AUGUSTUS	CDS	747739	748051	1	+	2	transcript_id "mcac_s0177.g0040.t1"; gene_id "mcac_s0177.g0040";
s0177	AUGUSTUS	exon	747739	748051	.	+	.	transcript_id "mcac_s0177.g0040.t1"; gene_id "mcac_s0177.g0040";
s0177	AUGUSTUS	intron	748052	750035	1	+	.	transcript_id "mcac_s0177.g0040.t1"; gene_id "mcac_s0177.g0040";
s0177	AUGUSTUS	CDS	750036	750270	1	+	1	transcript_id "mcac_s0177.g0040.t1"; gene_id "mcac_s0177.g0040";
s0177	AUGUSTUS	exon	750036	750270	.	+	.	transcript_id "mcac_s0177.g0040.t1"; gene_id "mcac_s0177.g0040";
s0177	AUGUSTUS	intron	750271	751323	1	+	.	transcript_id "mcac_s0177.g0040.t1"; gene_id "mcac_s0177.g0040";
s0177	AUGUSTUS	CDS	751324	751588	1	+	0	transcript_id "mcac_s0177.g0040.t1"; gene_id "mcac_s0177.g0040";
s0177	AUGUSTUS	exon	751324	751588	.	+	.	transcript_id "mcac_s0177.g0040.t1"; gene_id "mcac_s0177.g0040";
s0177	AUGUSTUS	intron	751589	753457	1	+	.	transcript_id "mcac_s0177.g0040.t1"; gene_id "mcac_s0177.g0040";
s0177	AUGUSTUS	CDS	753458	753636	1	+	2	transcript_id "mcac_s0177.g0040.t1"; gene_id "mcac_s0177.g0040";
s0177	AUGUSTUS	exon	753458	753636	.	+	.	transcript_id "mcac_s0177.g0040.t1"; gene_id "mcac_s0177.g0040";
s0177	AUGUSTUS	intron	753637	754915	1	+	.	transcript_id "mcac_s0177.g0040.t1"; gene_id "mcac_s0177.g0040";
s0177	AUGUSTUS	CDS	754916	754984	1	+	0	transcript_id "mcac_s0177.g0040.t1"; gene_id "mcac_s0177.g0040";
s0177	AUGUSTUS	exon	754916	754984	.	+	.	transcript_id "mcac_s0177.g0040.t1"; gene_id "mcac_s0177.g0040";
s0177	AUGUSTUS	intron	754985	755387	1	+	.	transcript_id "mcac_s0177.g0040.t1"; gene_id "mcac_s0177.g0040";
s0177	AUGUSTUS	CDS	755388	755762	1	+	0	transcript_id "mcac_s0177.g0040.t1"; gene_id "mcac_s0177.g0040";
s0177	AUGUSTUS	exon	755388	755762	.	+	.	transcript_id "mcac_s0177.g0040.t1"; gene_id "mcac_s0177.g0040";
s0177	AUGUSTUS	intron	755763	756361	1	+	.	transcript_id "mcac_s0177.g0040.t1"; gene_id "mcac_s0177.g0040";
s0177	AUGUSTUS	CDS	756362	756539	0.76	+	0	transcript_id "mcac_s0177.g0040.t1"; gene_id "mcac_s0177.g0040";
s0177	AUGUSTUS	exon	756362	756539	.	+	.	transcript_id "mcac_s0177.g0040.t1"; gene_id "mcac_s0177.g0040";
s0177	AUGUSTUS	intron	756540	764470	0.54	+	.	transcript_id "mcac_s0177.g0040.t1"; gene_id "mcac_s0177.g0040";
s0177	AUGUSTUS	CDS	764471	764605	0.56	+	2	transcript_id "mcac_s0177.g0040.t1"; gene_id "mcac_s0177.g0040";
s0177	AUGUSTUS	exon	764471	764605	.	+	.	transcript_id "mcac_s0177.g0040.t1"; gene_id "mcac_s0177.g0040";
s0177	AUGUSTUS	intron	764606	764699	0.96	+	.	transcript_id "mcac_s0177.g0040.t1"; gene_id "mcac_s0177.g0040";
s0177	AUGUSTUS	CDS	764700	765009	0.98	+	2	transcript_id "mcac_s0177.g0040.t1"; gene_id "mcac_s0177.g0040";
s0177	AUGUSTUS	exon	764700	765009	.	+	.	transcript_id "mcac_s0177.g0040.t1"; gene_id "mcac_s0177.g0040";
s0177	AUGUSTUS	intron	765010	773043	1	+	.	transcript_id "mcac_s0177.g0040.t1"; gene_id "mcac_s0177.g0040";
s0177	AUGUSTUS	CDS	773044	773278	1	+	1	transcript_id "mcac_s0177.g0040.t1"; gene_id "mcac_s0177.g0040";
s0177	AUGUSTUS	exon	773044	773278	.	+	.	transcript_id "mcac_s0177.g0040.t1"; gene_id "mcac_s0177.g0040";
s0177	AUGUSTUS	intron	773279	775621	1	+	.	transcript_id "mcac_s0177.g0040.t1"; gene_id "mcac_s0177.g0040";
s0177	AUGUSTUS	CDS	775622	775886	1	+	0	transcript_id "mcac_s0177.g0040.t1"; gene_id "mcac_s0177.g0040";
s0177	AUGUSTUS	exon	775622	775886	.	+	.	transcript_id "mcac_s0177.g0040.t1"; gene_id "mcac_s0177.g0040";
s0177	AUGUSTUS	intron	775887	779765	1	+	.	transcript_id "mcac_s0177.g0040.t1"; gene_id "mcac_s0177.g0040";
s0177	AUGUSTUS	CDS	779766	779944	1	+	2	transcript_id "mcac_s0177.g0040.t1"; gene_id "mcac_s0177.g0040";
s0177	AUGUSTUS	exon	779766	779944	.	+	.	transcript_id "mcac_s0177.g0040.t1"; gene_id "mcac_s0177.g0040";
s0177	AUGUSTUS	intron	779945	781168	1	+	.	transcript_id "mcac_s0177.g0040.t1"; gene_id "mcac_s0177.g0040";
s0177	AUGUSTUS	CDS	781169	781249	1	+	0	transcript_id "mcac_s0177.g0040.t1"; gene_id "mcac_s0177.g0040";
s0177	AUGUSTUS	exon	781169	781249	.	+	.	transcript_id "mcac_s0177.g0040.t1"; gene_id "mcac_s0177.g0040";
s0177	AUGUSTUS	intron	781250	781324	1	+	.	transcript_id "mcac_s0177.g0040.t1"; gene_id "mcac_s0177.g0040";
s0177	AUGUSTUS	CDS	781325	781585	1	+	0	transcript_id "mcac_s0177.g0040.t1"; gene_id "mcac_s0177.g0040";
s0177	AUGUSTUS	exon	781325	781585	.	+	.	transcript_id "mcac_s0177.g0040.t1"; gene_id "mcac_s0177.g0040";
s0177	AUGUSTUS	intron	781586	781904	1	+	.	transcript_id "mcac_s0177.g0040.t1"; gene_id "mcac_s0177.g0040";
s0177	AUGUSTUS	CDS	781905	782240	1	+	0	transcript_id "mcac_s0177.g0040.t1"; gene_id "mcac_s0177.g0040";
s0177	AUGUSTUS	exon	781905	782361	.	+	.	transcript_id "mcac_s0177.g0040.t1"; gene_id "mcac_s0177.g0040";
s0177	AUGUSTUS	stop_codon	782238	782240	.	+	0	transcript_id "mcac_s0177.g0040.t1"; gene_id "mcac_s0177.g0040";
s0177	AUGUSTUS	3'-UTR	782241	782361	0.94	+	.	transcript_id "mcac_s0177.g0040.t1"; gene_id "mcac_s0177.g0040";
s0177	AUGUSTUS	tts	782361	782361	.	+	.	transcript_id "mcac_s0177.g0040.t1"; gene_id "mcac_s0177.g0040";
s0177	AUGUSTUS	gene	782659	788256	0.02	+	.	mcac_s0177.g0041
s0177	AUGUSTUS	transcript	782659	788256	0.02	+	.	transcript_id "mcac_s0177.g0041.t1"; gene_id "mcac_s0177.g0041";
s0177	AUGUSTUS	tss	782659	782659	.	+	.	transcript_id "mcac_s0177.g0041.t1"; gene_id "mcac_s0177.g0041";
s0177	AUGUSTUS	5'-UTR	782659	783020	0.62	+	.	transcript_id "mcac_s0177.g0041.t1"; gene_id "mcac_s0177.g0041";
s0177	AUGUSTUS	exon	782659	783056	.	+	.	transcript_id "mcac_s0177.g0041.t1"; gene_id "mcac_s0177.g0041";
s0177	AUGUSTUS	start_codon	783021	783023	.	+	0	transcript_id "mcac_s0177.g0041.t1"; gene_id "mcac_s0177.g0041";
s0177	AUGUSTUS	CDS	783021	783056	0.48	+	0	transcript_id "mcac_s0177.g0041.t1"; gene_id "mcac_s0177.g0041";
s0177	AUGUSTUS	intron	783057	783842	0.29	+	.	transcript_id "mcac_s0177.g0041.t1"; gene_id "mcac_s0177.g0041";
s0177	AUGUSTUS	CDS	783843	783866	0.6	+	0	transcript_id "mcac_s0177.g0041.t1"; gene_id "mcac_s0177.g0041";
s0177	AUGUSTUS	exon	783843	783866	.	+	.	transcript_id "mcac_s0177.g0041.t1"; gene_id "mcac_s0177.g0041";
s0177	AUGUSTUS	intron	783867	784171	0.6	+	.	transcript_id "mcac_s0177.g0041.t1"; gene_id "mcac_s0177.g0041";
s0177	AUGUSTUS	CDS	784172	784426	0.98	+	0	transcript_id "mcac_s0177.g0041.t1"; gene_id "mcac_s0177.g0041";
s0177	AUGUSTUS	exon	784172	784454	.	+	.	transcript_id "mcac_s0177.g0041.t1"; gene_id "mcac_s0177.g0041";
s0177	AUGUSTUS	stop_codon	784424	784426	.	+	0	transcript_id "mcac_s0177.g0041.t1"; gene_id "mcac_s0177.g0041";
s0177	AUGUSTUS	3'-UTR	784427	784454	0.54	+	.	transcript_id "mcac_s0177.g0041.t1"; gene_id "mcac_s0177.g0041";
s0177	AUGUSTUS	3'-UTR	785882	786159	0.59	+	.	transcript_id "mcac_s0177.g0041.t1"; gene_id "mcac_s0177.g0041";
s0177	AUGUSTUS	exon	785882	786159	.	+	.	transcript_id "mcac_s0177.g0041.t1"; gene_id "mcac_s0177.g0041";
s0177	AUGUSTUS	3'-UTR	788042	788256	0.29	+	.	transcript_id "mcac_s0177.g0041.t1"; gene_id "mcac_s0177.g0041";
s0177	AUGUSTUS	exon	788042	788256	.	+	.	transcript_id "mcac_s0177.g0041.t1"; gene_id "mcac_s0177.g0041";
s0177	AUGUSTUS	tts	788256	788256	.	+	.	transcript_id "mcac_s0177.g0041.t1"; gene_id "mcac_s0177.g0041";
s0177	AUGUSTUS	gene	791479	793846	0.18	+	.	mcac_s0177.g0042
s0177	AUGUSTUS	transcript	791479	793846	0.18	+	.	transcript_id "mcac_s0177.g0042.t1"; gene_id "mcac_s0177.g0042";
s0177	AUGUSTUS	tss	791479	791479	.	+	.	transcript_id "mcac_s0177.g0042.t1"; gene_id "mcac_s0177.g0042";
s0177	AUGUSTUS	5'-UTR	791479	791590	0.23	+	.	transcript_id "mcac_s0177.g0042.t1"; gene_id "mcac_s0177.g0042";
s0177	AUGUSTUS	exon	791479	792009	.	+	.	transcript_id "mcac_s0177.g0042.t1"; gene_id "mcac_s0177.g0042";
s0177	AUGUSTUS	start_codon	791591	791593	.	+	0	transcript_id "mcac_s0177.g0042.t1"; gene_id "mcac_s0177.g0042";
s0177	AUGUSTUS	CDS	791591	792009	1	+	0	transcript_id "mcac_s0177.g0042.t1"; gene_id "mcac_s0177.g0042";
s0177	AUGUSTUS	intron	792010	792251	1	+	.	transcript_id "mcac_s0177.g0042.t1"; gene_id "mcac_s0177.g0042";
s0177	AUGUSTUS	CDS	792252	792366	1	+	1	transcript_id "mcac_s0177.g0042.t1"; gene_id "mcac_s0177.g0042";
s0177	AUGUSTUS	exon	792252	792366	.	+	.	transcript_id "mcac_s0177.g0042.t1"; gene_id "mcac_s0177.g0042";
s0177	AUGUSTUS	intron	792367	792915	1	+	.	transcript_id "mcac_s0177.g0042.t1"; gene_id "mcac_s0177.g0042";
s0177	AUGUSTUS	CDS	792916	793350	1	+	0	transcript_id "mcac_s0177.g0042.t1"; gene_id "mcac_s0177.g0042";
s0177	AUGUSTUS	exon	792916	793846	.	+	.	transcript_id "mcac_s0177.g0042.t1"; gene_id "mcac_s0177.g0042";
s0177	AUGUSTUS	stop_codon	793348	793350	.	+	0	transcript_id "mcac_s0177.g0042.t1"; gene_id "mcac_s0177.g0042";
s0177	AUGUSTUS	3'-UTR	793351	793846	0.74	+	.	transcript_id "mcac_s0177.g0042.t1"; gene_id "mcac_s0177.g0042";
s0177	AUGUSTUS	tts	793846	793846	.	+	.	transcript_id "mcac_s0177.g0042.t1"; gene_id "mcac_s0177.g0042";
s0177	AUGUSTUS	gene	796874	797428	0.27	-	.	mcac_s0177.g0043
s0177	AUGUSTUS	transcript	796874	797428	0.27	-	.	transcript_id "mcac_s0177.g0043.t1"; gene_id "mcac_s0177.g0043";
s0177	AUGUSTUS	tts	796874	796874	.	-	.	transcript_id "mcac_s0177.g0043.t1"; gene_id "mcac_s0177.g0043";
s0177	AUGUSTUS	3'-UTR	796874	796943	0.42	-	.	transcript_id "mcac_s0177.g0043.t1"; gene_id "mcac_s0177.g0043";
s0177	AUGUSTUS	exon	796874	797428	.	-	.	transcript_id "mcac_s0177.g0043.t1"; gene_id "mcac_s0177.g0043";
s0177	AUGUSTUS	stop_codon	796944	796946	.	-	0	transcript_id "mcac_s0177.g0043.t1"; gene_id "mcac_s0177.g0043";
s0177	AUGUSTUS	CDS	796944	797399	1	-	0	transcript_id "mcac_s0177.g0043.t1"; gene_id "mcac_s0177.g0043";
s0177	AUGUSTUS	start_codon	797397	797399	.	-	0	transcript_id "mcac_s0177.g0043.t1"; gene_id "mcac_s0177.g0043";
s0177	AUGUSTUS	5'-UTR	797400	797428	0.58	-	.	transcript_id "mcac_s0177.g0043.t1"; gene_id "mcac_s0177.g0043";
s0177	AUGUSTUS	tss	797428	797428	.	-	.	transcript_id "mcac_s0177.g0043.t1"; gene_id "mcac_s0177.g0043";
s0177	AUGUSTUS	gene	797539	846553	0.36	+	.	mcac_s0177.g0044
s0177	AUGUSTUS	transcript	797539	846553	0.36	+	.	transcript_id "mcac_s0177.g0044.t1"; gene_id "mcac_s0177.g0044";
s0177	AUGUSTUS	tss	797539	797539	.	+	.	transcript_id "mcac_s0177.g0044.t1"; gene_id "mcac_s0177.g0044";
s0177	AUGUSTUS	5'-UTR	797539	797562	0.47	+	.	transcript_id "mcac_s0177.g0044.t1"; gene_id "mcac_s0177.g0044";
s0177	AUGUSTUS	exon	797539	797631	.	+	.	transcript_id "mcac_s0177.g0044.t1"; gene_id "mcac_s0177.g0044";
s0177	AUGUSTUS	start_codon	797563	797565	.	+	0	transcript_id "mcac_s0177.g0044.t1"; gene_id "mcac_s0177.g0044";
s0177	AUGUSTUS	CDS	797563	797631	1	+	0	transcript_id "mcac_s0177.g0044.t1"; gene_id "mcac_s0177.g0044";
s0177	AUGUSTUS	intron	797632	798849	1	+	.	transcript_id "mcac_s0177.g0044.t1"; gene_id "mcac_s0177.g0044";
s0177	AUGUSTUS	CDS	798850	798962	1	+	0	transcript_id "mcac_s0177.g0044.t1"; gene_id "mcac_s0177.g0044";
s0177	AUGUSTUS	exon	798850	798962	.	+	.	transcript_id "mcac_s0177.g0044.t1"; gene_id "mcac_s0177.g0044";
s0177	AUGUSTUS	intron	798963	799196	1	+	.	transcript_id "mcac_s0177.g0044.t1"; gene_id "mcac_s0177.g0044";
s0177	AUGUSTUS	CDS	799197	799236	1	+	1	transcript_id "mcac_s0177.g0044.t1"; gene_id "mcac_s0177.g0044";
s0177	AUGUSTUS	exon	799197	799236	.	+	.	transcript_id "mcac_s0177.g0044.t1"; gene_id "mcac_s0177.g0044";
s0177	AUGUSTUS	intron	799237	799329	1	+	.	transcript_id "mcac_s0177.g0044.t1"; gene_id "mcac_s0177.g0044";
s0177	AUGUSTUS	CDS	799330	799412	1	+	0	transcript_id "mcac_s0177.g0044.t1"; gene_id "mcac_s0177.g0044";
s0177	AUGUSTUS	exon	799330	799412	.	+	.	transcript_id "mcac_s0177.g0044.t1"; gene_id "mcac_s0177.g0044";
s0177	AUGUSTUS	intron	799413	800442	1	+	.	transcript_id "mcac_s0177.g0044.t1"; gene_id "mcac_s0177.g0044";
s0177	AUGUSTUS	CDS	800443	800528	1	+	1	transcript_id "mcac_s0177.g0044.t1"; gene_id "mcac_s0177.g0044";
s0177	AUGUSTUS	exon	800443	800528	.	+	.	transcript_id "mcac_s0177.g0044.t1"; gene_id "mcac_s0177.g0044";
s0177	AUGUSTUS	intron	800529	800656	1	+	.	transcript_id "mcac_s0177.g0044.t1"; gene_id "mcac_s0177.g0044";
s0177	AUGUSTUS	CDS	800657	800787	1	+	2	transcript_id "mcac_s0177.g0044.t1"; gene_id "mcac_s0177.g0044";
s0177	AUGUSTUS	exon	800657	800787	.	+	.	transcript_id "mcac_s0177.g0044.t1"; gene_id "mcac_s0177.g0044";
s0177	AUGUSTUS	intron	800788	801124	1	+	.	transcript_id "mcac_s0177.g0044.t1"; gene_id "mcac_s0177.g0044";
s0177	AUGUSTUS	CDS	801125	801199	1	+	0	transcript_id "mcac_s0177.g0044.t1"; gene_id "mcac_s0177.g0044";
s0177	AUGUSTUS	exon	801125	801199	.	+	.	transcript_id "mcac_s0177.g0044.t1"; gene_id "mcac_s0177.g0044";
s0177	AUGUSTUS	intron	801200	801683	1	+	.	transcript_id "mcac_s0177.g0044.t1"; gene_id "mcac_s0177.g0044";
s0177	AUGUSTUS	CDS	801684	801767	1	+	0	transcript_id "mcac_s0177.g0044.t1"; gene_id "mcac_s0177.g0044";
s0177	AUGUSTUS	exon	801684	801767	.	+	.	transcript_id "mcac_s0177.g0044.t1"; gene_id "mcac_s0177.g0044";
s0177	AUGUSTUS	intron	801768	810960	1	+	.	transcript_id "mcac_s0177.g0044.t1"; gene_id "mcac_s0177.g0044";
s0177	AUGUSTUS	CDS	810961	811040	1	+	0	transcript_id "mcac_s0177.g0044.t1"; gene_id "mcac_s0177.g0044";
s0177	AUGUSTUS	exon	810961	811040	.	+	.	transcript_id "mcac_s0177.g0044.t1"; gene_id "mcac_s0177.g0044";
s0177	AUGUSTUS	intron	811041	812744	1	+	.	transcript_id "mcac_s0177.g0044.t1"; gene_id "mcac_s0177.g0044";
s0177	AUGUSTUS	CDS	812745	812850	1	+	1	transcript_id "mcac_s0177.g0044.t1"; gene_id "mcac_s0177.g0044";
s0177	AUGUSTUS	exon	812745	812850	.	+	.	transcript_id "mcac_s0177.g0044.t1"; gene_id "mcac_s0177.g0044";
s0177	AUGUSTUS	intron	812851	813468	1	+	.	transcript_id "mcac_s0177.g0044.t1"; gene_id "mcac_s0177.g0044";
s0177	AUGUSTUS	CDS	813469	813599	1	+	0	transcript_id "mcac_s0177.g0044.t1"; gene_id "mcac_s0177.g0044";
s0177	AUGUSTUS	exon	813469	813599	.	+	.	transcript_id "mcac_s0177.g0044.t1"; gene_id "mcac_s0177.g0044";
s0177	AUGUSTUS	intron	813600	815530	1	+	.	transcript_id "mcac_s0177.g0044.t1"; gene_id "mcac_s0177.g0044";
s0177	AUGUSTUS	CDS	815531	815587	1	+	1	transcript_id "mcac_s0177.g0044.t1"; gene_id "mcac_s0177.g0044";
s0177	AUGUSTUS	exon	815531	815587	.	+	.	transcript_id "mcac_s0177.g0044.t1"; gene_id "mcac_s0177.g0044";
s0177	AUGUSTUS	intron	815588	816709	1	+	.	transcript_id "mcac_s0177.g0044.t1"; gene_id "mcac_s0177.g0044";
s0177	AUGUSTUS	CDS	816710	816807	1	+	1	transcript_id "mcac_s0177.g0044.t1"; gene_id "mcac_s0177.g0044";
s0177	AUGUSTUS	exon	816710	816807	.	+	.	transcript_id "mcac_s0177.g0044.t1"; gene_id "mcac_s0177.g0044";
s0177	AUGUSTUS	intron	816808	816921	1	+	.	transcript_id "mcac_s0177.g0044.t1"; gene_id "mcac_s0177.g0044";
s0177	AUGUSTUS	CDS	816922	816995	1	+	2	transcript_id "mcac_s0177.g0044.t1"; gene_id "mcac_s0177.g0044";
s0177	AUGUSTUS	exon	816922	816995	.	+	.	transcript_id "mcac_s0177.g0044.t1"; gene_id "mcac_s0177.g0044";
s0177	AUGUSTUS	intron	816996	819085	1	+	.	transcript_id "mcac_s0177.g0044.t1"; gene_id "mcac_s0177.g0044";
s0177	AUGUSTUS	CDS	819086	819220	1	+	0	transcript_id "mcac_s0177.g0044.t1"; gene_id "mcac_s0177.g0044";
s0177	AUGUSTUS	exon	819086	819220	.	+	.	transcript_id "mcac_s0177.g0044.t1"; gene_id "mcac_s0177.g0044";
s0177	AUGUSTUS	intron	819221	820969	1	+	.	transcript_id "mcac_s0177.g0044.t1"; gene_id "mcac_s0177.g0044";
s0177	AUGUSTUS	CDS	820970	821059	1	+	0	transcript_id "mcac_s0177.g0044.t1"; gene_id "mcac_s0177.g0044";
s0177	AUGUSTUS	exon	820970	821059	.	+	.	transcript_id "mcac_s0177.g0044.t1"; gene_id "mcac_s0177.g0044";
s0177	AUGUSTUS	intron	821060	822214	1	+	.	transcript_id "mcac_s0177.g0044.t1"; gene_id "mcac_s0177.g0044";
s0177	AUGUSTUS	CDS	822215	822299	1	+	0	transcript_id "mcac_s0177.g0044.t1"; gene_id "mcac_s0177.g0044";
s0177	AUGUSTUS	exon	822215	822299	.	+	.	transcript_id "mcac_s0177.g0044.t1"; gene_id "mcac_s0177.g0044";
s0177	AUGUSTUS	intron	822300	823766	1	+	.	transcript_id "mcac_s0177.g0044.t1"; gene_id "mcac_s0177.g0044";
s0177	AUGUSTUS	CDS	823767	823893	1	+	2	transcript_id "mcac_s0177.g0044.t1"; gene_id "mcac_s0177.g0044";
s0177	AUGUSTUS	exon	823767	823893	.	+	.	transcript_id "mcac_s0177.g0044.t1"; gene_id "mcac_s0177.g0044";
s0177	AUGUSTUS	intron	823894	824176	1	+	.	transcript_id "mcac_s0177.g0044.t1"; gene_id "mcac_s0177.g0044";
s0177	AUGUSTUS	CDS	824177	824237	1	+	1	transcript_id "mcac_s0177.g0044.t1"; gene_id "mcac_s0177.g0044";
s0177	AUGUSTUS	exon	824177	824237	.	+	.	transcript_id "mcac_s0177.g0044.t1"; gene_id "mcac_s0177.g0044";
s0177	AUGUSTUS	intron	824238	825590	1	+	.	transcript_id "mcac_s0177.g0044.t1"; gene_id "mcac_s0177.g0044";
s0177	AUGUSTUS	CDS	825591	825680	1	+	0	transcript_id "mcac_s0177.g0044.t1"; gene_id "mcac_s0177.g0044";
s0177	AUGUSTUS	exon	825591	825680	.	+	.	transcript_id "mcac_s0177.g0044.t1"; gene_id "mcac_s0177.g0044";
s0177	AUGUSTUS	intron	825681	826645	1	+	.	transcript_id "mcac_s0177.g0044.t1"; gene_id "mcac_s0177.g0044";
s0177	AUGUSTUS	CDS	826646	826735	1	+	0	transcript_id "mcac_s0177.g0044.t1"; gene_id "mcac_s0177.g0044";
s0177	AUGUSTUS	exon	826646	826735	.	+	.	transcript_id "mcac_s0177.g0044.t1"; gene_id "mcac_s0177.g0044";
s0177	AUGUSTUS	intron	826736	827329	1	+	.	transcript_id "mcac_s0177.g0044.t1"; gene_id "mcac_s0177.g0044";
s0177	AUGUSTUS	CDS	827330	827380	1	+	0	transcript_id "mcac_s0177.g0044.t1"; gene_id "mcac_s0177.g0044";
s0177	AUGUSTUS	exon	827330	827380	.	+	.	transcript_id "mcac_s0177.g0044.t1"; gene_id "mcac_s0177.g0044";
s0177	AUGUSTUS	intron	827381	828001	1	+	.	transcript_id "mcac_s0177.g0044.t1"; gene_id "mcac_s0177.g0044";
s0177	AUGUSTUS	CDS	828002	828114	1	+	0	transcript_id "mcac_s0177.g0044.t1"; gene_id "mcac_s0177.g0044";
s0177	AUGUSTUS	exon	828002	828114	.	+	.	transcript_id "mcac_s0177.g0044.t1"; gene_id "mcac_s0177.g0044";
s0177	AUGUSTUS	intron	828115	828307	1	+	.	transcript_id "mcac_s0177.g0044.t1"; gene_id "mcac_s0177.g0044";
s0177	AUGUSTUS	CDS	828308	828408	1	+	1	transcript_id "mcac_s0177.g0044.t1"; gene_id "mcac_s0177.g0044";
s0177	AUGUSTUS	exon	828308	828408	.	+	.	transcript_id "mcac_s0177.g0044.t1"; gene_id "mcac_s0177.g0044";
s0177	AUGUSTUS	intron	828409	828975	1	+	.	transcript_id "mcac_s0177.g0044.t1"; gene_id "mcac_s0177.g0044";
s0177	AUGUSTUS	CDS	828976	829084	1	+	2	transcript_id "mcac_s0177.g0044.t1"; gene_id "mcac_s0177.g0044";
s0177	AUGUSTUS	exon	828976	829084	.	+	.	transcript_id "mcac_s0177.g0044.t1"; gene_id "mcac_s0177.g0044";
s0177	AUGUSTUS	intron	829085	830505	1	+	.	transcript_id "mcac_s0177.g0044.t1"; gene_id "mcac_s0177.g0044";
s0177	AUGUSTUS	CDS	830506	830689	1	+	1	transcript_id "mcac_s0177.g0044.t1"; gene_id "mcac_s0177.g0044";
s0177	AUGUSTUS	exon	830506	831389	.	+	.	transcript_id "mcac_s0177.g0044.t1"; gene_id "mcac_s0177.g0044";
s0177	AUGUSTUS	stop_codon	830687	830689	.	+	0	transcript_id "mcac_s0177.g0044.t1"; gene_id "mcac_s0177.g0044";
s0177	AUGUSTUS	3'-UTR	830690	831389	0.9	+	.	transcript_id "mcac_s0177.g0044.t1"; gene_id "mcac_s0177.g0044";
s0177	AUGUSTUS	3'-UTR	844184	844372	0.92	+	.	transcript_id "mcac_s0177.g0044.t1"; gene_id "mcac_s0177.g0044";
s0177	AUGUSTUS	exon	844184	844372	.	+	.	transcript_id "mcac_s0177.g0044.t1"; gene_id "mcac_s0177.g0044";
s0177	AUGUSTUS	3'-UTR	846498	846553	0.95	+	.	transcript_id "mcac_s0177.g0044.t1"; gene_id "mcac_s0177.g0044";
s0177	AUGUSTUS	exon	846498	846553	.	+	.	transcript_id "mcac_s0177.g0044.t1"; gene_id "mcac_s0177.g0044";
s0177	AUGUSTUS	tts	846553	846553	.	+	.	transcript_id "mcac_s0177.g0044.t1"; gene_id "mcac_s0177.g0044";
s0177	AUGUSTUS	gene	844138	850968	0.19	-	.	mcac_s0177.g0045
s0177	AUGUSTUS	transcript	844138	850968	0.19	-	.	transcript_id "mcac_s0177.g0045.t1"; gene_id "mcac_s0177.g0045";
s0177	AUGUSTUS	tts	844138	844138	.	-	.	transcript_id "mcac_s0177.g0045.t1"; gene_id "mcac_s0177.g0045";
s0177	AUGUSTUS	3'-UTR	844138	844169	0.67	-	.	transcript_id "mcac_s0177.g0045.t1"; gene_id "mcac_s0177.g0045";
s0177	AUGUSTUS	exon	844138	844340	.	-	.	transcript_id "mcac_s0177.g0045.t1"; gene_id "mcac_s0177.g0045";
s0177	AUGUSTUS	stop_codon	844170	844172	.	-	0	transcript_id "mcac_s0177.g0045.t1"; gene_id "mcac_s0177.g0045";
s0177	AUGUSTUS	CDS	844170	844340	0.79	-	0	transcript_id "mcac_s0177.g0045.t1"; gene_id "mcac_s0177.g0045";
s0177	AUGUSTUS	intron	844341	846456	0.97	-	.	transcript_id "mcac_s0177.g0045.t1"; gene_id "mcac_s0177.g0045";
s0177	AUGUSTUS	CDS	846457	846583	0.97	-	1	transcript_id "mcac_s0177.g0045.t1"; gene_id "mcac_s0177.g0045";
s0177	AUGUSTUS	exon	846457	846583	.	-	.	transcript_id "mcac_s0177.g0045.t1"; gene_id "mcac_s0177.g0045";
s0177	AUGUSTUS	intron	846584	847014	0.97	-	.	transcript_id "mcac_s0177.g0045.t1"; gene_id "mcac_s0177.g0045";
s0177	AUGUSTUS	CDS	847015	847091	0.51	-	0	transcript_id "mcac_s0177.g0045.t1"; gene_id "mcac_s0177.g0045";
s0177	AUGUSTUS	exon	847015	847097	.	-	.	transcript_id "mcac_s0177.g0045.t1"; gene_id "mcac_s0177.g0045";
s0177	AUGUSTUS	start_codon	847089	847091	.	-	0	transcript_id "mcac_s0177.g0045.t1"; gene_id "mcac_s0177.g0045";
s0177	AUGUSTUS	5'-UTR	847092	847097	0.51	-	.	transcript_id "mcac_s0177.g0045.t1"; gene_id "mcac_s0177.g0045";
s0177	AUGUSTUS	5'-UTR	850323	850407	0.67	-	.	transcript_id "mcac_s0177.g0045.t1"; gene_id "mcac_s0177.g0045";
s0177	AUGUSTUS	exon	850323	850407	.	-	.	transcript_id "mcac_s0177.g0045.t1"; gene_id "mcac_s0177.g0045";
s0177	AUGUSTUS	5'-UTR	850711	850758	0.64	-	.	transcript_id "mcac_s0177.g0045.t1"; gene_id "mcac_s0177.g0045";
s0177	AUGUSTUS	exon	850711	850758	.	-	.	transcript_id "mcac_s0177.g0045.t1"; gene_id "mcac_s0177.g0045";
s0177	AUGUSTUS	5'-UTR	850866	850968	0.55	-	.	transcript_id "mcac_s0177.g0045.t1"; gene_id "mcac_s0177.g0045";
s0177	AUGUSTUS	exon	850866	850968	.	-	.	transcript_id "mcac_s0177.g0045.t1"; gene_id "mcac_s0177.g0045";
s0177	AUGUSTUS	tss	850968	850968	.	-	.	transcript_id "mcac_s0177.g0045.t1"; gene_id "mcac_s0177.g0045";
s0177	AUGUSTUS	gene	851283	878198	0.28	-	.	mcac_s0177.g0046
s0177	AUGUSTUS	transcript	851283	871898	0.11	-	.	transcript_id "mcac_s0177.g0046.t1"; gene_id "mcac_s0177.g0046";
s0177	AUGUSTUS	tts	851283	851283	.	-	.	transcript_id "mcac_s0177.g0046.t1"; gene_id "mcac_s0177.g0046";
s0177	AUGUSTUS	3'-UTR	851283	851451	0.3	-	.	transcript_id "mcac_s0177.g0046.t1"; gene_id "mcac_s0177.g0046";
s0177	AUGUSTUS	exon	851283	851593	.	-	.	transcript_id "mcac_s0177.g0046.t1"; gene_id "mcac_s0177.g0046";
s0177	AUGUSTUS	stop_codon	851452	851454	.	-	0	transcript_id "mcac_s0177.g0046.t1"; gene_id "mcac_s0177.g0046";
s0177	AUGUSTUS	CDS	851452	851593	1	-	1	transcript_id "mcac_s0177.g0046.t1"; gene_id "mcac_s0177.g0046";
s0177	AUGUSTUS	intron	851594	852660	1	-	.	transcript_id "mcac_s0177.g0046.t1"; gene_id "mcac_s0177.g0046";
s0177	AUGUSTUS	CDS	852661	852764	1	-	0	transcript_id "mcac_s0177.g0046.t1"; gene_id "mcac_s0177.g0046";
s0177	AUGUSTUS	exon	852661	852764	.	-	.	transcript_id "mcac_s0177.g0046.t1"; gene_id "mcac_s0177.g0046";
s0177	AUGUSTUS	intron	852765	854079	1	-	.	transcript_id "mcac_s0177.g0046.t1"; gene_id "mcac_s0177.g0046";
s0177	AUGUSTUS	CDS	854080	854200	1	-	1	transcript_id "mcac_s0177.g0046.t1"; gene_id "mcac_s0177.g0046";
s0177	AUGUSTUS	exon	854080	854200	.	-	.	transcript_id "mcac_s0177.g0046.t1"; gene_id "mcac_s0177.g0046";
s0177	AUGUSTUS	intron	854201	855618	1	-	.	transcript_id "mcac_s0177.g0046.t1"; gene_id "mcac_s0177.g0046";
s0177	AUGUSTUS	CDS	855619	855677	1	-	0	transcript_id "mcac_s0177.g0046.t1"; gene_id "mcac_s0177.g0046";
s0177	AUGUSTUS	exon	855619	855677	.	-	.	transcript_id "mcac_s0177.g0046.t1"; gene_id "mcac_s0177.g0046";
s0177	AUGUSTUS	intron	855678	855860	1	-	.	transcript_id "mcac_s0177.g0046.t1"; gene_id "mcac_s0177.g0046";
s0177	AUGUSTUS	CDS	855861	855960	1	-	1	transcript_id "mcac_s0177.g0046.t1"; gene_id "mcac_s0177.g0046";
s0177	AUGUSTUS	exon	855861	855960	.	-	.	transcript_id "mcac_s0177.g0046.t1"; gene_id "mcac_s0177.g0046";
s0177	AUGUSTUS	intron	855961	857691	1	-	.	transcript_id "mcac_s0177.g0046.t1"; gene_id "mcac_s0177.g0046";
s0177	AUGUSTUS	CDS	857692	857755	1	-	2	transcript_id "mcac_s0177.g0046.t1"; gene_id "mcac_s0177.g0046";
s0177	AUGUSTUS	exon	857692	857755	.	-	.	transcript_id "mcac_s0177.g0046.t1"; gene_id "mcac_s0177.g0046";
s0177	AUGUSTUS	intron	857756	858772	1	-	.	transcript_id "mcac_s0177.g0046.t1"; gene_id "mcac_s0177.g0046";
s0177	AUGUSTUS	CDS	858773	858889	1	-	2	transcript_id "mcac_s0177.g0046.t1"; gene_id "mcac_s0177.g0046";
s0177	AUGUSTUS	exon	858773	858889	.	-	.	transcript_id "mcac_s0177.g0046.t1"; gene_id "mcac_s0177.g0046";
s0177	AUGUSTUS	intron	858890	859280	1	-	.	transcript_id "mcac_s0177.g0046.t1"; gene_id "mcac_s0177.g0046";
s0177	AUGUSTUS	CDS	859281	859455	1	-	0	transcript_id "mcac_s0177.g0046.t1"; gene_id "mcac_s0177.g0046";
s0177	AUGUSTUS	exon	859281	859455	.	-	.	transcript_id "mcac_s0177.g0046.t1"; gene_id "mcac_s0177.g0046";
s0177	AUGUSTUS	intron	859456	860655	1	-	.	transcript_id "mcac_s0177.g0046.t1"; gene_id "mcac_s0177.g0046";
s0177	AUGUSTUS	CDS	860656	860715	1	-	0	transcript_id "mcac_s0177.g0046.t1"; gene_id "mcac_s0177.g0046";
s0177	AUGUSTUS	exon	860656	860715	.	-	.	transcript_id "mcac_s0177.g0046.t1"; gene_id "mcac_s0177.g0046";
s0177	AUGUSTUS	intron	860716	861608	1	-	.	transcript_id "mcac_s0177.g0046.t1"; gene_id "mcac_s0177.g0046";
s0177	AUGUSTUS	CDS	861609	862165	0.74	-	2	transcript_id "mcac_s0177.g0046.t1"; gene_id "mcac_s0177.g0046";
s0177	AUGUSTUS	exon	861609	862165	.	-	.	transcript_id "mcac_s0177.g0046.t1"; gene_id "mcac_s0177.g0046";
s0177	AUGUSTUS	intron	862166	863385	0.74	-	.	transcript_id "mcac_s0177.g0046.t1"; gene_id "mcac_s0177.g0046";
s0177	AUGUSTUS	CDS	863386	863802	0.97	-	2	transcript_id "mcac_s0177.g0046.t1"; gene_id "mcac_s0177.g0046";
s0177	AUGUSTUS	exon	863386	863802	.	-	.	transcript_id "mcac_s0177.g0046.t1"; gene_id "mcac_s0177.g0046";
s0177	AUGUSTUS	intron	863803	866173	0.97	-	.	transcript_id "mcac_s0177.g0046.t1"; gene_id "mcac_s0177.g0046";
s0177	AUGUSTUS	CDS	866174	866207	0.97	-	0	transcript_id "mcac_s0177.g0046.t1"; gene_id "mcac_s0177.g0046";
s0177	AUGUSTUS	exon	866174	866360	.	-	.	transcript_id "mcac_s0177.g0046.t1"; gene_id "mcac_s0177.g0046";
s0177	AUGUSTUS	start_codon	866205	866207	.	-	0	transcript_id "mcac_s0177.g0046.t1"; gene_id "mcac_s0177.g0046";
s0177	AUGUSTUS	5'-UTR	866208	866360	0.95	-	.	transcript_id "mcac_s0177.g0046.t1"; gene_id "mcac_s0177.g0046";
s0177	AUGUSTUS	5'-UTR	871794	871898	0.5	-	.	transcript_id "mcac_s0177.g0046.t1"; gene_id "mcac_s0177.g0046";
s0177	AUGUSTUS	exon	871794	871898	.	-	.	transcript_id "mcac_s0177.g0046.t1"; gene_id "mcac_s0177.g0046";
s0177	AUGUSTUS	tss	871898	871898	.	-	.	transcript_id "mcac_s0177.g0046.t1"; gene_id "mcac_s0177.g0046";
s0177	AUGUSTUS	gene	863544	910318	0.19	-	.	mcac_s0177.g0047
s0177	AUGUSTUS	transcript	878656	910318	0.02	-	.	transcript_id "mcac_s0177.g0047.t1"; gene_id "mcac_s0177.g0047";
s0177	AUGUSTUS	tts	878656	878656	.	-	.	transcript_id "mcac_s0177.g0047.t1"; gene_id "mcac_s0177.g0047";
s0177	AUGUSTUS	3'-UTR	878656	878811	0.44	-	.	transcript_id "mcac_s0177.g0047.t1"; gene_id "mcac_s0177.g0047";
s0177	AUGUSTUS	exon	878656	878889	.	-	.	transcript_id "mcac_s0177.g0047.t1"; gene_id "mcac_s0177.g0047";
s0177	AUGUSTUS	stop_codon	878812	878814	.	-	0	transcript_id "mcac_s0177.g0047.t1"; gene_id "mcac_s0177.g0047";
s0177	AUGUSTUS	CDS	878812	878889	0.68	-	0	transcript_id "mcac_s0177.g0047.t1"; gene_id "mcac_s0177.g0047";
s0177	AUGUSTUS	intron	878890	881387	0.27	-	.	transcript_id "mcac_s0177.g0047.t1"; gene_id "mcac_s0177.g0047";
s0177	AUGUSTUS	CDS	881388	881563	0.42	-	2	transcript_id "mcac_s0177.g0047.t1"; gene_id "mcac_s0177.g0047";
s0177	AUGUSTUS	exon	881388	881563	.	-	.	transcript_id "mcac_s0177.g0047.t1"; gene_id "mcac_s0177.g0047";
s0177	AUGUSTUS	intron	881564	888989	1	-	.	transcript_id "mcac_s0177.g0047.t1"; gene_id "mcac_s0177.g0047";
s0177	AUGUSTUS	CDS	888990	889370	1	-	2	transcript_id "mcac_s0177.g0047.t1"; gene_id "mcac_s0177.g0047";
s0177	AUGUSTUS	exon	888990	889370	.	-	.	transcript_id "mcac_s0177.g0047.t1"; gene_id "mcac_s0177.g0047";
s0177	AUGUSTUS	intron	889371	890800	1	-	.	transcript_id "mcac_s0177.g0047.t1"; gene_id "mcac_s0177.g0047";
s0177	AUGUSTUS	CDS	890801	890857	1	-	2	transcript_id "mcac_s0177.g0047.t1"; gene_id "mcac_s0177.g0047";
s0177	AUGUSTUS	exon	890801	890857	.	-	.	transcript_id "mcac_s0177.g0047.t1"; gene_id "mcac_s0177.g0047";
s0177	AUGUSTUS	intron	890858	891685	1	-	.	transcript_id "mcac_s0177.g0047.t1"; gene_id "mcac_s0177.g0047";
s0177	AUGUSTUS	CDS	891686	891781	0.64	-	2	transcript_id "mcac_s0177.g0047.t1"; gene_id "mcac_s0177.g0047";
s0177	AUGUSTUS	exon	891686	891781	.	-	.	transcript_id "mcac_s0177.g0047.t1"; gene_id "mcac_s0177.g0047";
s0177	AUGUSTUS	intron	891782	895159	0.64	-	.	transcript_id "mcac_s0177.g0047.t1"; gene_id "mcac_s0177.g0047";
s0177	AUGUSTUS	CDS	895160	895375	1	-	2	transcript_id "mcac_s0177.g0047.t1"; gene_id "mcac_s0177.g0047";
s0177	AUGUSTUS	exon	895160	895375	.	-	.	transcript_id "mcac_s0177.g0047.t1"; gene_id "mcac_s0177.g0047";
s0177	AUGUSTUS	intron	895376	899763	1	-	.	transcript_id "mcac_s0177.g0047.t1"; gene_id "mcac_s0177.g0047";
s0177	AUGUSTUS	CDS	899764	900141	1	-	2	transcript_id "mcac_s0177.g0047.t1"; gene_id "mcac_s0177.g0047";
s0177	AUGUSTUS	exon	899764	900141	.	-	.	transcript_id "mcac_s0177.g0047.t1"; gene_id "mcac_s0177.g0047";
s0177	AUGUSTUS	intron	900142	900907	1	-	.	transcript_id "mcac_s0177.g0047.t1"; gene_id "mcac_s0177.g0047";
s0177	AUGUSTUS	CDS	900908	900964	1	-	2	transcript_id "mcac_s0177.g0047.t1"; gene_id "mcac_s0177.g0047";
s0177	AUGUSTUS	exon	900908	900964	.	-	.	transcript_id "mcac_s0177.g0047.t1"; gene_id "mcac_s0177.g0047";
s0177	AUGUSTUS	intron	900965	909658	1	-	.	transcript_id "mcac_s0177.g0047.t1"; gene_id "mcac_s0177.g0047";
s0177	AUGUSTUS	CDS	909659	910061	0.41	-	0	transcript_id "mcac_s0177.g0047.t1"; gene_id "mcac_s0177.g0047";
s0177	AUGUSTUS	exon	909659	910318	.	-	.	transcript_id "mcac_s0177.g0047.t1"; gene_id "mcac_s0177.g0047";
s0177	AUGUSTUS	start_codon	910059	910061	.	-	0	transcript_id "mcac_s0177.g0047.t1"; gene_id "mcac_s0177.g0047";
s0177	AUGUSTUS	5'-UTR	910062	910318	0.12	-	.	transcript_id "mcac_s0177.g0047.t1"; gene_id "mcac_s0177.g0047";
s0177	AUGUSTUS	tss	910318	910318	.	-	.	transcript_id "mcac_s0177.g0047.t1"; gene_id "mcac_s0177.g0047";
s0177	AUGUSTUS	gene	912239	918212	0.04	+	.	mcac_s0177.g0048
s0177	AUGUSTUS	transcript	912239	918212	0.04	+	.	transcript_id "mcac_s0177.g0048.t1"; gene_id "mcac_s0177.g0048";
s0177	AUGUSTUS	tss	912239	912239	.	+	.	transcript_id "mcac_s0177.g0048.t1"; gene_id "mcac_s0177.g0048";
s0177	AUGUSTUS	5'-UTR	912239	912274	0.13	+	.	transcript_id "mcac_s0177.g0048.t1"; gene_id "mcac_s0177.g0048";
s0177	AUGUSTUS	exon	912239	913513	.	+	.	transcript_id "mcac_s0177.g0048.t1"; gene_id "mcac_s0177.g0048";
s0177	AUGUSTUS	start_codon	912275	912277	.	+	0	transcript_id "mcac_s0177.g0048.t1"; gene_id "mcac_s0177.g0048";
s0177	AUGUSTUS	CDS	912275	913513	0.29	+	0	transcript_id "mcac_s0177.g0048.t1"; gene_id "mcac_s0177.g0048";
s0177	AUGUSTUS	intron	913514	913855	0.57	+	.	transcript_id "mcac_s0177.g0048.t1"; gene_id "mcac_s0177.g0048";
s0177	AUGUSTUS	CDS	913856	914023	0.57	+	0	transcript_id "mcac_s0177.g0048.t1"; gene_id "mcac_s0177.g0048";
s0177	AUGUSTUS	exon	913856	914023	.	+	.	transcript_id "mcac_s0177.g0048.t1"; gene_id "mcac_s0177.g0048";
s0177	AUGUSTUS	intron	914024	914545	0.81	+	.	transcript_id "mcac_s0177.g0048.t1"; gene_id "mcac_s0177.g0048";
s0177	AUGUSTUS	CDS	914546	914791	0.51	+	0	transcript_id "mcac_s0177.g0048.t1"; gene_id "mcac_s0177.g0048";
s0177	AUGUSTUS	exon	914546	914791	.	+	.	transcript_id "mcac_s0177.g0048.t1"; gene_id "mcac_s0177.g0048";
s0177	AUGUSTUS	intron	914792	915056	0.51	+	.	transcript_id "mcac_s0177.g0048.t1"; gene_id "mcac_s0177.g0048";
s0177	AUGUSTUS	CDS	915057	915202	0.79	+	0	transcript_id "mcac_s0177.g0048.t1"; gene_id "mcac_s0177.g0048";
s0177	AUGUSTUS	exon	915057	915202	.	+	.	transcript_id "mcac_s0177.g0048.t1"; gene_id "mcac_s0177.g0048";
s0177	AUGUSTUS	intron	915203	915369	1	+	.	transcript_id "mcac_s0177.g0048.t1"; gene_id "mcac_s0177.g0048";
s0177	AUGUSTUS	CDS	915370	915773	1	+	1	transcript_id "mcac_s0177.g0048.t1"; gene_id "mcac_s0177.g0048";
s0177	AUGUSTUS	exon	915370	915773	.	+	.	transcript_id "mcac_s0177.g0048.t1"; gene_id "mcac_s0177.g0048";
s0177	AUGUSTUS	intron	915774	916340	1	+	.	transcript_id "mcac_s0177.g0048.t1"; gene_id "mcac_s0177.g0048";
s0177	AUGUSTUS	CDS	916341	916478	1	+	2	transcript_id "mcac_s0177.g0048.t1"; gene_id "mcac_s0177.g0048";
s0177	AUGUSTUS	exon	916341	916478	.	+	.	transcript_id "mcac_s0177.g0048.t1"; gene_id "mcac_s0177.g0048";
s0177	AUGUSTUS	intron	916479	916717	1	+	.	transcript_id "mcac_s0177.g0048.t1"; gene_id "mcac_s0177.g0048";
s0177	AUGUSTUS	CDS	916718	916851	1	+	2	transcript_id "mcac_s0177.g0048.t1"; gene_id "mcac_s0177.g0048";
s0177	AUGUSTUS	exon	916718	916851	.	+	.	transcript_id "mcac_s0177.g0048.t1"; gene_id "mcac_s0177.g0048";
s0177	AUGUSTUS	intron	916852	917009	1	+	.	transcript_id "mcac_s0177.g0048.t1"; gene_id "mcac_s0177.g0048";
s0177	AUGUSTUS	CDS	917010	917103	1	+	0	transcript_id "mcac_s0177.g0048.t1"; gene_id "mcac_s0177.g0048";
s0177	AUGUSTUS	exon	917010	917103	.	+	.	transcript_id "mcac_s0177.g0048.t1"; gene_id "mcac_s0177.g0048";
s0177	AUGUSTUS	intron	917104	917662	1	+	.	transcript_id "mcac_s0177.g0048.t1"; gene_id "mcac_s0177.g0048";
s0177	AUGUSTUS	CDS	917663	918015	1	+	2	transcript_id "mcac_s0177.g0048.t1"; gene_id "mcac_s0177.g0048";
s0177	AUGUSTUS	exon	917663	918212	.	+	.	transcript_id "mcac_s0177.g0048.t1"; gene_id "mcac_s0177.g0048";
s0177	AUGUSTUS	stop_codon	918013	918015	.	+	0	transcript_id "mcac_s0177.g0048.t1"; gene_id "mcac_s0177.g0048";
s0177	AUGUSTUS	3'-UTR	918016	918212	0.25	+	.	transcript_id "mcac_s0177.g0048.t1"; gene_id "mcac_s0177.g0048";
s0177	AUGUSTUS	tts	918212	918212	.	+	.	transcript_id "mcac_s0177.g0048.t1"; gene_id "mcac_s0177.g0048";
s0177	AUGUSTUS	gene	950622	958123	0.03	-	.	mcac_s0177.g0049
s0177	AUGUSTUS	transcript	950622	958123	0.03	-	.	transcript_id "mcac_s0177.g0049.t1"; gene_id "mcac_s0177.g0049";
s0177	AUGUSTUS	tts	950622	950622	.	-	.	transcript_id "mcac_s0177.g0049.t1"; gene_id "mcac_s0177.g0049";
s0177	AUGUSTUS	3'-UTR	950622	950771	0.27	-	.	transcript_id "mcac_s0177.g0049.t1"; gene_id "mcac_s0177.g0049";
s0177	AUGUSTUS	exon	950622	950853	.	-	.	transcript_id "mcac_s0177.g0049.t1"; gene_id "mcac_s0177.g0049";
s0177	AUGUSTUS	stop_codon	950772	950774	.	-	0	transcript_id "mcac_s0177.g0049.t1"; gene_id "mcac_s0177.g0049";
s0177	AUGUSTUS	CDS	950772	950853	0.7	-	1	transcript_id "mcac_s0177.g0049.t1"; gene_id "mcac_s0177.g0049";
s0177	AUGUSTUS	intron	950854	955502	0.7	-	.	transcript_id "mcac_s0177.g0049.t1"; gene_id "mcac_s0177.g0049";
s0177	AUGUSTUS	CDS	955503	955708	1	-	0	transcript_id "mcac_s0177.g0049.t1"; gene_id "mcac_s0177.g0049";
s0177	AUGUSTUS	exon	955503	955708	.	-	.	transcript_id "mcac_s0177.g0049.t1"; gene_id "mcac_s0177.g0049";
s0177	AUGUSTUS	intron	955709	955981	1	-	.	transcript_id "mcac_s0177.g0049.t1"; gene_id "mcac_s0177.g0049";
s0177	AUGUSTUS	CDS	955982	956112	1	-	2	transcript_id "mcac_s0177.g0049.t1"; gene_id "mcac_s0177.g0049";
s0177	AUGUSTUS	exon	955982	956112	.	-	.	transcript_id "mcac_s0177.g0049.t1"; gene_id "mcac_s0177.g0049";
s0177	AUGUSTUS	intron	956113	957781	0.48	-	.	transcript_id "mcac_s0177.g0049.t1"; gene_id "mcac_s0177.g0049";
s0177	AUGUSTUS	CDS	957782	958076	0.24	-	0	transcript_id "mcac_s0177.g0049.t1"; gene_id "mcac_s0177.g0049";
s0177	AUGUSTUS	exon	957782	958123	.	-	.	transcript_id "mcac_s0177.g0049.t1"; gene_id "mcac_s0177.g0049";
s0177	AUGUSTUS	start_codon	958074	958076	.	-	0	transcript_id "mcac_s0177.g0049.t1"; gene_id "mcac_s0177.g0049";
s0177	AUGUSTUS	5'-UTR	958077	958123	0.15	-	.	transcript_id "mcac_s0177.g0049.t1"; gene_id "mcac_s0177.g0049";
s0177	AUGUSTUS	tss	958123	958123	.	-	.	transcript_id "mcac_s0177.g0049.t1"; gene_id "mcac_s0177.g0049";
s0177	AUGUSTUS	gene	995219	1001978	0.01	-	.	mcac_s0177.g0050
s0177	AUGUSTUS	transcript	995219	1001978	0.01	-	.	transcript_id "mcac_s0177.g0050.t1"; gene_id "mcac_s0177.g0050";
s0177	AUGUSTUS	tts	995219	995219	.	-	.	transcript_id "mcac_s0177.g0050.t1"; gene_id "mcac_s0177.g0050";
s0177	AUGUSTUS	3'-UTR	995219	995435	0.14	-	.	transcript_id "mcac_s0177.g0050.t1"; gene_id "mcac_s0177.g0050";
s0177	AUGUSTUS	exon	995219	995957	.	-	.	transcript_id "mcac_s0177.g0050.t1"; gene_id "mcac_s0177.g0050";
s0177	AUGUSTUS	stop_codon	995436	995438	.	-	0	transcript_id "mcac_s0177.g0050.t1"; gene_id "mcac_s0177.g0050";
s0177	AUGUSTUS	CDS	995436	995957	0.94	-	0	transcript_id "mcac_s0177.g0050.t1"; gene_id "mcac_s0177.g0050";
s0177	AUGUSTUS	intron	995958	996508	1	-	.	transcript_id "mcac_s0177.g0050.t1"; gene_id "mcac_s0177.g0050";
s0177	AUGUSTUS	CDS	996509	996901	0.6	-	0	transcript_id "mcac_s0177.g0050.t1"; gene_id "mcac_s0177.g0050";
s0177	AUGUSTUS	exon	996509	996901	.	-	.	transcript_id "mcac_s0177.g0050.t1"; gene_id "mcac_s0177.g0050";
s0177	AUGUSTUS	intron	996902	998314	0.24	-	.	transcript_id "mcac_s0177.g0050.t1"; gene_id "mcac_s0177.g0050";
s0177	AUGUSTUS	CDS	998315	998418	0.89	-	2	transcript_id "mcac_s0177.g0050.t1"; gene_id "mcac_s0177.g0050";
s0177	AUGUSTUS	exon	998315	998418	.	-	.	transcript_id "mcac_s0177.g0050.t1"; gene_id "mcac_s0177.g0050";
s0177	AUGUSTUS	intron	998419	998786	0.9	-	.	transcript_id "mcac_s0177.g0050.t1"; gene_id "mcac_s0177.g0050";
s0177	AUGUSTUS	CDS	998787	998838	0.93	-	0	transcript_id "mcac_s0177.g0050.t1"; gene_id "mcac_s0177.g0050";
s0177	AUGUSTUS	exon	998787	998838	.	-	.	transcript_id "mcac_s0177.g0050.t1"; gene_id "mcac_s0177.g0050";
s0177	AUGUSTUS	intron	998839	999648	0.27	-	.	transcript_id "mcac_s0177.g0050.t1"; gene_id "mcac_s0177.g0050";
s0177	AUGUSTUS	CDS	999649	999725	0.28	-	2	transcript_id "mcac_s0177.g0050.t1"; gene_id "mcac_s0177.g0050";
s0177	AUGUSTUS	exon	999649	999725	.	-	.	transcript_id "mcac_s0177.g0050.t1"; gene_id "mcac_s0177.g0050";
s0177	AUGUSTUS	intron	999726	1001978	0.28	-	.	transcript_id "mcac_s0177.g0050.t1"; gene_id "mcac_s0177.g0050";
s0426	AUGUSTUS	gene	12363	34315	0.02	-	.	mcac_s0426.g0001
s0426	AUGUSTUS	transcript	12363	34315	0.02	-	.	transcript_id "mcac_s0426.g0001.t1"; gene_id "mcac_s0426.g0001";
s0426	AUGUSTUS	tts	12363	12363	.	-	.	transcript_id "mcac_s0426.g0001.t1"; gene_id "mcac_s0426.g0001";
s0426	AUGUSTUS	3'-UTR	12363	12746	0.24	-	.	transcript_id "mcac_s0426.g0001.t1"; gene_id "mcac_s0426.g0001";
s0426	AUGUSTUS	exon	12363	12746	.	-	.	transcript_id "mcac_s0426.g0001.t1"; gene_id "mcac_s0426.g0001";
s0426	AUGUSTUS	3'-UTR	17328	17497	0.75	-	.	transcript_id "mcac_s0426.g0001.t1"; gene_id "mcac_s0426.g0001";
s0426	AUGUSTUS	exon	17328	17497	.	-	.	transcript_id "mcac_s0426.g0001.t1"; gene_id "mcac_s0426.g0001";
s0426	AUGUSTUS	3'-UTR	23717	23767	0.83	-	.	transcript_id "mcac_s0426.g0001.t1"; gene_id "mcac_s0426.g0001";
s0426	AUGUSTUS	exon	23717	23767	.	-	.	transcript_id "mcac_s0426.g0001.t1"; gene_id "mcac_s0426.g0001";
s0426	AUGUSTUS	3'-UTR	24506	24629	0.92	-	.	transcript_id "mcac_s0426.g0001.t1"; gene_id "mcac_s0426.g0001";
s0426	AUGUSTUS	exon	24506	24660	.	-	.	transcript_id "mcac_s0426.g0001.t1"; gene_id "mcac_s0426.g0001";
s0426	AUGUSTUS	stop_codon	24630	24632	.	-	0	transcript_id "mcac_s0426.g0001.t1"; gene_id "mcac_s0426.g0001";
s0426	AUGUSTUS	CDS	24630	24660	0.92	-	1	transcript_id "mcac_s0426.g0001.t1"; gene_id "mcac_s0426.g0001";
s0426	AUGUSTUS	intron	24661	24911	0.92	-	.	transcript_id "mcac_s0426.g0001.t1"; gene_id "mcac_s0426.g0001";
s0426	AUGUSTUS	CDS	24912	24927	0.97	-	2	transcript_id "mcac_s0426.g0001.t1"; gene_id "mcac_s0426.g0001";
s0426	AUGUSTUS	exon	24912	24927	.	-	.	transcript_id "mcac_s0426.g0001.t1"; gene_id "mcac_s0426.g0001";
s0426	AUGUSTUS	intron	24928	25361	0.98	-	.	transcript_id "mcac_s0426.g0001.t1"; gene_id "mcac_s0426.g0001";
s0426	AUGUSTUS	CDS	25362	25520	0.91	-	2	transcript_id "mcac_s0426.g0001.t1"; gene_id "mcac_s0426.g0001";
s0426	AUGUSTUS	exon	25362	25520	.	-	.	transcript_id "mcac_s0426.g0001.t1"; gene_id "mcac_s0426.g0001";
s0426	AUGUSTUS	intron	25521	27482	0.81	-	.	transcript_id "mcac_s0426.g0001.t1"; gene_id "mcac_s0426.g0001";
s0426	AUGUSTUS	CDS	27483	27589	0.78	-	1	transcript_id "mcac_s0426.g0001.t1"; gene_id "mcac_s0426.g0001";
s0426	AUGUSTUS	exon	27483	27589	.	-	.	transcript_id "mcac_s0426.g0001.t1"; gene_id "mcac_s0426.g0001";
s0426	AUGUSTUS	intron	27590	32555	0.78	-	.	transcript_id "mcac_s0426.g0001.t1"; gene_id "mcac_s0426.g0001";
s0426	AUGUSTUS	CDS	32556	32581	0.88	-	0	transcript_id "mcac_s0426.g0001.t1"; gene_id "mcac_s0426.g0001";
s0426	AUGUSTUS	exon	32556	32873	.	-	.	transcript_id "mcac_s0426.g0001.t1"; gene_id "mcac_s0426.g0001";
s0426	AUGUSTUS	start_codon	32579	32581	.	-	0	transcript_id "mcac_s0426.g0001.t1"; gene_id "mcac_s0426.g0001";
s0426	AUGUSTUS	5'-UTR	32582	32873	0.37	-	.	transcript_id "mcac_s0426.g0001.t1"; gene_id "mcac_s0426.g0001";
s0426	AUGUSTUS	5'-UTR	33288	33489	0.39	-	.	transcript_id "mcac_s0426.g0001.t1"; gene_id "mcac_s0426.g0001";
s0426	AUGUSTUS	exon	33288	33489	.	-	.	transcript_id "mcac_s0426.g0001.t1"; gene_id "mcac_s0426.g0001";
s0426	AUGUSTUS	5'-UTR	33718	34315	0.08	-	.	transcript_id "mcac_s0426.g0001.t1"; gene_id "mcac_s0426.g0001";
s0426	AUGUSTUS	exon	33718	34315	.	-	.	transcript_id "mcac_s0426.g0001.t1"; gene_id "mcac_s0426.g0001";
s0426	AUGUSTUS	tss	34315	34315	.	-	.	transcript_id "mcac_s0426.g0001.t1"; gene_id "mcac_s0426.g0001";
s0426	AUGUSTUS	gene	35380	49165	0.09	-	.	mcac_s0426.g0002
s0426	AUGUSTUS	transcript	35380	49165	0.09	-	.	transcript_id "mcac_s0426.g0002.t1"; gene_id "mcac_s0426.g0002";
s0426	AUGUSTUS	tts	35380	35380	.	-	.	transcript_id "mcac_s0426.g0002.t1"; gene_id "mcac_s0426.g0002";
s0426	AUGUSTUS	3'-UTR	35380	35480	0.19	-	.	transcript_id "mcac_s0426.g0002.t1"; gene_id "mcac_s0426.g0002";
s0426	AUGUSTUS	exon	35380	35525	.	-	.	transcript_id "mcac_s0426.g0002.t1"; gene_id "mcac_s0426.g0002";
s0426	AUGUSTUS	stop_codon	35481	35483	.	-	0	transcript_id "mcac_s0426.g0002.t1"; gene_id "mcac_s0426.g0002";
s0426	AUGUSTUS	CDS	35481	35525	1	-	0	transcript_id "mcac_s0426.g0002.t1"; gene_id "mcac_s0426.g0002";
s0426	AUGUSTUS	intron	35526	39934	1	-	.	transcript_id "mcac_s0426.g0002.t1"; gene_id "mcac_s0426.g0002";
s0426	AUGUSTUS	CDS	39935	39985	1	-	0	transcript_id "mcac_s0426.g0002.t1"; gene_id "mcac_s0426.g0002";
s0426	AUGUSTUS	exon	39935	39985	.	-	.	transcript_id "mcac_s0426.g0002.t1"; gene_id "mcac_s0426.g0002";
s0426	AUGUSTUS	intron	39986	43054	1	-	.	transcript_id "mcac_s0426.g0002.t1"; gene_id "mcac_s0426.g0002";
s0426	AUGUSTUS	CDS	43055	43116	1	-	2	transcript_id "mcac_s0426.g0002.t1"; gene_id "mcac_s0426.g0002";
s0426	AUGUSTUS	exon	43055	43116	.	-	.	transcript_id "mcac_s0426.g0002.t1"; gene_id "mcac_s0426.g0002";
s0426	AUGUSTUS	intron	43117	43710	1	-	.	transcript_id "mcac_s0426.g0002.t1"; gene_id "mcac_s0426.g0002";
s0426	AUGUSTUS	CDS	43711	43817	1	-	1	transcript_id "mcac_s0426.g0002.t1"; gene_id "mcac_s0426.g0002";
s0426	AUGUSTUS	exon	43711	43817	.	-	.	transcript_id "mcac_s0426.g0002.t1"; gene_id "mcac_s0426.g0002";
s0426	AUGUSTUS	intron	43818	44119	1	-	.	transcript_id "mcac_s0426.g0002.t1"; gene_id "mcac_s0426.g0002";
s0426	AUGUSTUS	CDS	44120	44239	1	-	1	transcript_id "mcac_s0426.g0002.t1"; gene_id "mcac_s0426.g0002";
s0426	AUGUSTUS	exon	44120	44239	.	-	.	transcript_id "mcac_s0426.g0002.t1"; gene_id "mcac_s0426.g0002";
s0426	AUGUSTUS	intron	44240	44431	1	-	.	transcript_id "mcac_s0426.g0002.t1"; gene_id "mcac_s0426.g0002";
s0426	AUGUSTUS	CDS	44432	44567	1	-	2	transcript_id "mcac_s0426.g0002.t1"; gene_id "mcac_s0426.g0002";
s0426	AUGUSTUS	exon	44432	44567	.	-	.	transcript_id "mcac_s0426.g0002.t1"; gene_id "mcac_s0426.g0002";
s0426	AUGUSTUS	intron	44568	46624	1	-	.	transcript_id "mcac_s0426.g0002.t1"; gene_id "mcac_s0426.g0002";
s0426	AUGUSTUS	CDS	46625	46718	1	-	0	transcript_id "mcac_s0426.g0002.t1"; gene_id "mcac_s0426.g0002";
s0426	AUGUSTUS	exon	46625	46718	.	-	.	transcript_id "mcac_s0426.g0002.t1"; gene_id "mcac_s0426.g0002";
s0426	AUGUSTUS	intron	46719	48013	1	-	.	transcript_id "mcac_s0426.g0002.t1"; gene_id "mcac_s0426.g0002";
s0426	AUGUSTUS	CDS	48014	48103	1	-	0	transcript_id "mcac_s0426.g0002.t1"; gene_id "mcac_s0426.g0002";
s0426	AUGUSTUS	exon	48014	48103	.	-	.	transcript_id "mcac_s0426.g0002.t1"; gene_id "mcac_s0426.g0002";
s0426	AUGUSTUS	intron	48104	48948	1	-	.	transcript_id "mcac_s0426.g0002.t1"; gene_id "mcac_s0426.g0002";
s0426	AUGUSTUS	CDS	48949	49029	1	-	0	transcript_id "mcac_s0426.g0002.t1"; gene_id "mcac_s0426.g0002";
s0426	AUGUSTUS	exon	48949	49165	.	-	.	transcript_id "mcac_s0426.g0002.t1"; gene_id "mcac_s0426.g0002";
s0426	AUGUSTUS	start_codon	49027	49029	.	-	0	transcript_id "mcac_s0426.g0002.t1"; gene_id "mcac_s0426.g0002";
s0426	AUGUSTUS	5'-UTR	49030	49165	0.41	-	.	transcript_id "mcac_s0426.g0002.t1"; gene_id "mcac_s0426.g0002";
s0426	AUGUSTUS	tss	49165	49165	.	-	.	transcript_id "mcac_s0426.g0002.t1"; gene_id "mcac_s0426.g0002";
s0426	AUGUSTUS	gene	74300	88555	0.03	-	.	mcac_s0426.g0003
s0426	AUGUSTUS	transcript	74300	88555	0.03	-	.	transcript_id "mcac_s0426.g0003.t1"; gene_id "mcac_s0426.g0003";
s0426	AUGUSTUS	tts	74300	74300	.	-	.	transcript_id "mcac_s0426.g0003.t1"; gene_id "mcac_s0426.g0003";
s0426	AUGUSTUS	3'-UTR	74300	74445	0.82	-	.	transcript_id "mcac_s0426.g0003.t1"; gene_id "mcac_s0426.g0003";
s0426	AUGUSTUS	exon	74300	74547	.	-	.	transcript_id "mcac_s0426.g0003.t1"; gene_id "mcac_s0426.g0003";
s0426	AUGUSTUS	stop_codon	74446	74448	.	-	0	transcript_id "mcac_s0426.g0003.t1"; gene_id "mcac_s0426.g0003";
s0426	AUGUSTUS	CDS	74446	74547	0.93	-	0	transcript_id "mcac_s0426.g0003.t1"; gene_id "mcac_s0426.g0003";
s0426	AUGUSTUS	intron	74548	76852	1	-	.	transcript_id "mcac_s0426.g0003.t1"; gene_id "mcac_s0426.g0003";
s0426	AUGUSTUS	CDS	76853	76997	1	-	1	transcript_id "mcac_s0426.g0003.t1"; gene_id "mcac_s0426.g0003";
s0426	AUGUSTUS	exon	76853	76997	.	-	.	transcript_id "mcac_s0426.g0003.t1"; gene_id "mcac_s0426.g0003";
s0426	AUGUSTUS	intron	76998	81062	1	-	.	transcript_id "mcac_s0426.g0003.t1"; gene_id "mcac_s0426.g0003";
s0426	AUGUSTUS	CDS	81063	81139	1	-	0	transcript_id "mcac_s0426.g0003.t1"; gene_id "mcac_s0426.g0003";
s0426	AUGUSTUS	exon	81063	81139	.	-	.	transcript_id "mcac_s0426.g0003.t1"; gene_id "mcac_s0426.g0003";
s0426	AUGUSTUS	intron	81140	82425	1	-	.	transcript_id "mcac_s0426.g0003.t1"; gene_id "mcac_s0426.g0003";
s0426	AUGUSTUS	CDS	82426	82655	0.5	-	2	transcript_id "mcac_s0426.g0003.t1"; gene_id "mcac_s0426.g0003";
s0426	AUGUSTUS	exon	82426	82655	.	-	.	transcript_id "mcac_s0426.g0003.t1"; gene_id "mcac_s0426.g0003";
s0426	AUGUSTUS	intron	82656	85769	0.48	-	.	transcript_id "mcac_s0426.g0003.t1"; gene_id "mcac_s0426.g0003";
s0426	AUGUSTUS	CDS	85770	85857	0.73	-	0	transcript_id "mcac_s0426.g0003.t1"; gene_id "mcac_s0426.g0003";
s0426	AUGUSTUS	exon	85770	85857	.	-	.	transcript_id "mcac_s0426.g0003.t1"; gene_id "mcac_s0426.g0003";
s0426	AUGUSTUS	intron	85858	86012	0.79	-	.	transcript_id "mcac_s0426.g0003.t1"; gene_id "mcac_s0426.g0003";
s0426	AUGUSTUS	CDS	86013	86090	0.79	-	0	transcript_id "mcac_s0426.g0003.t1"; gene_id "mcac_s0426.g0003";
s0426	AUGUSTUS	exon	86013	87757	.	-	.	transcript_id "mcac_s0426.g0003.t1"; gene_id "mcac_s0426.g0003";
s0426	AUGUSTUS	start_codon	86088	86090	.	-	0	transcript_id "mcac_s0426.g0003.t1"; gene_id "mcac_s0426.g0003";
s0426	AUGUSTUS	5'-UTR	86091	87757	0.79	-	.	transcript_id "mcac_s0426.g0003.t1"; gene_id "mcac_s0426.g0003";
s0426	AUGUSTUS	5'-UTR	87939	88555	0.06	-	.	transcript_id "mcac_s0426.g0003.t1"; gene_id "mcac_s0426.g0003";
s0426	AUGUSTUS	exon	87939	88555	.	-	.	transcript_id "mcac_s0426.g0003.t1"; gene_id "mcac_s0426.g0003";
s0426	AUGUSTUS	tss	88555	88555	.	-	.	transcript_id "mcac_s0426.g0003.t1"; gene_id "mcac_s0426.g0003";
s0426	AUGUSTUS	gene	110666	112309	0.06	+	.	mcac_s0426.g0004
s0426	AUGUSTUS	transcript	110666	112309	0.06	+	.	transcript_id "mcac_s0426.g0004.t1"; gene_id "mcac_s0426.g0004";
s0426	AUGUSTUS	tss	110666	110666	.	+	.	transcript_id "mcac_s0426.g0004.t1"; gene_id "mcac_s0426.g0004";
s0426	AUGUSTUS	5'-UTR	110666	110723	0.15	+	.	transcript_id "mcac_s0426.g0004.t1"; gene_id "mcac_s0426.g0004";
s0426	AUGUSTUS	exon	110666	112309	.	+	.	transcript_id "mcac_s0426.g0004.t1"; gene_id "mcac_s0426.g0004";
s0426	AUGUSTUS	start_codon	110724	110726	.	+	0	transcript_id "mcac_s0426.g0004.t1"; gene_id "mcac_s0426.g0004";
s0426	AUGUSTUS	CDS	110724	111713	0.63	+	0	transcript_id "mcac_s0426.g0004.t1"; gene_id "mcac_s0426.g0004";
s0426	AUGUSTUS	stop_codon	111711	111713	.	+	0	transcript_id "mcac_s0426.g0004.t1"; gene_id "mcac_s0426.g0004";
s0426	AUGUSTUS	3'-UTR	111714	112309	0.3	+	.	transcript_id "mcac_s0426.g0004.t1"; gene_id "mcac_s0426.g0004";
s0426	AUGUSTUS	tts	112309	112309	.	+	.	transcript_id "mcac_s0426.g0004.t1"; gene_id "mcac_s0426.g0004";
s0426	AUGUSTUS	gene	112338	143955	0.27	-	.	mcac_s0426.g0005
s0426	AUGUSTUS	transcript	112338	143955	0.03	-	.	transcript_id "mcac_s0426.g0005.t1"; gene_id "mcac_s0426.g0005";
s0426	AUGUSTUS	tts	112338	112338	.	-	.	transcript_id "mcac_s0426.g0005.t1"; gene_id "mcac_s0426.g0005";
s0426	AUGUSTUS	3'-UTR	112338	112549	0.8	-	.	transcript_id "mcac_s0426.g0005.t1"; gene_id "mcac_s0426.g0005";
s0426	AUGUSTUS	exon	112338	112745	.	-	.	transcript_id "mcac_s0426.g0005.t1"; gene_id "mcac_s0426.g0005";
s0426	AUGUSTUS	stop_codon	112550	112552	.	-	0	transcript_id "mcac_s0426.g0005.t1"; gene_id "mcac_s0426.g0005";
s0426	AUGUSTUS	CDS	112550	112745	1	-	1	transcript_id "mcac_s0426.g0005.t1"; gene_id "mcac_s0426.g0005";
s0426	AUGUSTUS	intron	112746	113029	1	-	.	transcript_id "mcac_s0426.g0005.t1"; gene_id "mcac_s0426.g0005";
s0426	AUGUSTUS	CDS	113030	113231	1	-	2	transcript_id "mcac_s0426.g0005.t1"; gene_id "mcac_s0426.g0005";
s0426	AUGUSTUS	exon	113030	113231	.	-	.	transcript_id "mcac_s0426.g0005.t1"; gene_id "mcac_s0426.g0005";
s0426	AUGUSTUS	intron	113232	113582	1	-	.	transcript_id "mcac_s0426.g0005.t1"; gene_id "mcac_s0426.g0005";
s0426	AUGUSTUS	CDS	113583	113806	1	-	1	transcript_id "mcac_s0426.g0005.t1"; gene_id "mcac_s0426.g0005";
s0426	AUGUSTUS	exon	113583	113806	.	-	.	transcript_id "mcac_s0426.g0005.t1"; gene_id "mcac_s0426.g0005";
s0426	AUGUSTUS	intron	113807	113911	1	-	.	transcript_id "mcac_s0426.g0005.t1"; gene_id "mcac_s0426.g0005";
s0426	AUGUSTUS	CDS	113912	114096	0.65	-	0	transcript_id "mcac_s0426.g0005.t1"; gene_id "mcac_s0426.g0005";
s0426	AUGUSTUS	exon	113912	114198	.	-	.	transcript_id "mcac_s0426.g0005.t1"; gene_id "mcac_s0426.g0005";
s0426	AUGUSTUS	start_codon	114094	114096	.	-	0	transcript_id "mcac_s0426.g0005.t1"; gene_id "mcac_s0426.g0005";
s0426	AUGUSTUS	5'-UTR	114097	114198	0.22	-	.	transcript_id "mcac_s0426.g0005.t1"; gene_id "mcac_s0426.g0005";
s0426	AUGUSTUS	5'-UTR	142749	142839	0.23	-	.	transcript_id "mcac_s0426.g0005.t1"; gene_id "mcac_s0426.g0005";
s0426	AUGUSTUS	exon	142749	142839	.	-	.	transcript_id "mcac_s0426.g0005.t1"; gene_id "mcac_s0426.g0005";
s0426	AUGUSTUS	5'-UTR	143694	143955	0.04	-	.	transcript_id "mcac_s0426.g0005.t1"; gene_id "mcac_s0426.g0005";
s0426	AUGUSTUS	exon	143694	143955	.	-	.	transcript_id "mcac_s0426.g0005.t1"; gene_id "mcac_s0426.g0005";
s0426	AUGUSTUS	tss	143955	143955	.	-	.	transcript_id "mcac_s0426.g0005.t1"; gene_id "mcac_s0426.g0005";
s0426	AUGUSTUS	gene	389941	419155	0.22	-	.	mcac_s0426.g0010
s0426	AUGUSTUS	transcript	389941	419155	0.07	-	.	transcript_id "mcac_s0426.g0010.t1"; gene_id "mcac_s0426.g0010";
s0426	AUGUSTUS	tts	389941	389941	.	-	.	transcript_id "mcac_s0426.g0010.t1"; gene_id "mcac_s0426.g0010";
s0426	AUGUSTUS	3'-UTR	389941	390157	0.33	-	.	transcript_id "mcac_s0426.g0010.t1"; gene_id "mcac_s0426.g0010";
s0426	AUGUSTUS	exon	389941	390233	.	-	.	transcript_id "mcac_s0426.g0010.t1"; gene_id "mcac_s0426.g0010";
s0426	AUGUSTUS	stop_codon	390158	390160	.	-	0	transcript_id "mcac_s0426.g0010.t1"; gene_id "mcac_s0426.g0010";
s0426	AUGUSTUS	CDS	390158	390233	0.37	-	1	transcript_id "mcac_s0426.g0010.t1"; gene_id "mcac_s0426.g0010";
s0426	AUGUSTUS	intron	390234	390391	0.37	-	.	transcript_id "mcac_s0426.g0010.t1"; gene_id "mcac_s0426.g0010";
s0426	AUGUSTUS	CDS	390392	390650	0.43	-	2	transcript_id "mcac_s0426.g0010.t1"; gene_id "mcac_s0426.g0010";
s0426	AUGUSTUS	exon	390392	390650	.	-	.	transcript_id "mcac_s0426.g0010.t1"; gene_id "mcac_s0426.g0010";
s0426	AUGUSTUS	intron	390651	401250	1	-	.	transcript_id "mcac_s0426.g0010.t1"; gene_id "mcac_s0426.g0010";
s0426	AUGUSTUS	CDS	401251	401444	1	-	1	transcript_id "mcac_s0426.g0010.t1"; gene_id "mcac_s0426.g0010";
s0426	AUGUSTUS	exon	401251	401444	.	-	.	transcript_id "mcac_s0426.g0010.t1"; gene_id "mcac_s0426.g0010";
s0426	AUGUSTUS	intron	401445	404535	1	-	.	transcript_id "mcac_s0426.g0010.t1"; gene_id "mcac_s0426.g0010";
s0426	AUGUSTUS	CDS	404536	404789	1	-	0	transcript_id "mcac_s0426.g0010.t1"; gene_id "mcac_s0426.g0010";
s0426	AUGUSTUS	exon	404536	404789	.	-	.	transcript_id "mcac_s0426.g0010.t1"; gene_id "mcac_s0426.g0010";
s0426	AUGUSTUS	intron	404790	405379	1	-	.	transcript_id "mcac_s0426.g0010.t1"; gene_id "mcac_s0426.g0010";
s0426	AUGUSTUS	CDS	405380	405577	1	-	0	transcript_id "mcac_s0426.g0010.t1"; gene_id "mcac_s0426.g0010";
s0426	AUGUSTUS	exon	405380	405577	.	-	.	transcript_id "mcac_s0426.g0010.t1"; gene_id "mcac_s0426.g0010";
s0426	AUGUSTUS	intron	405578	406040	1	-	.	transcript_id "mcac_s0426.g0010.t1"; gene_id "mcac_s0426.g0010";
s0426	AUGUSTUS	CDS	406041	406138	1	-	2	transcript_id "mcac_s0426.g0010.t1"; gene_id "mcac_s0426.g0010";
s0426	AUGUSTUS	exon	406041	406138	.	-	.	transcript_id "mcac_s0426.g0010.t1"; gene_id "mcac_s0426.g0010";
s0426	AUGUSTUS	intron	406139	406579	1	-	.	transcript_id "mcac_s0426.g0010.t1"; gene_id "mcac_s0426.g0010";
s0426	AUGUSTUS	CDS	406580	406642	1	-	2	transcript_id "mcac_s0426.g0010.t1"; gene_id "mcac_s0426.g0010";
s0426	AUGUSTUS	exon	406580	406642	.	-	.	transcript_id "mcac_s0426.g0010.t1"; gene_id "mcac_s0426.g0010";
s0426	AUGUSTUS	intron	406643	408903	1	-	.	transcript_id "mcac_s0426.g0010.t1"; gene_id "mcac_s0426.g0010";
s0426	AUGUSTUS	CDS	408904	409023	1	-	2	transcript_id "mcac_s0426.g0010.t1"; gene_id "mcac_s0426.g0010";
s0426	AUGUSTUS	exon	408904	409023	.	-	.	transcript_id "mcac_s0426.g0010.t1"; gene_id "mcac_s0426.g0010";
s0426	AUGUSTUS	intron	409024	413752	1	-	.	transcript_id "mcac_s0426.g0010.t1"; gene_id "mcac_s0426.g0010";
s0426	AUGUSTUS	CDS	413753	413948	1	-	0	transcript_id "mcac_s0426.g0010.t1"; gene_id "mcac_s0426.g0010";
s0426	AUGUSTUS	exon	413753	413948	.	-	.	transcript_id "mcac_s0426.g0010.t1"; gene_id "mcac_s0426.g0010";
s0426	AUGUSTUS	intron	413949	414933	1	-	.	transcript_id "mcac_s0426.g0010.t1"; gene_id "mcac_s0426.g0010";
s0426	AUGUSTUS	CDS	414934	415178	0.98	-	2	transcript_id "mcac_s0426.g0010.t1"; gene_id "mcac_s0426.g0010";
s0426	AUGUSTUS	exon	414934	415178	.	-	.	transcript_id "mcac_s0426.g0010.t1"; gene_id "mcac_s0426.g0010";
s0426	AUGUSTUS	intron	415179	416590	0.96	-	.	transcript_id "mcac_s0426.g0010.t1"; gene_id "mcac_s0426.g0010";
s0426	AUGUSTUS	CDS	416591	416632	0.89	-	2	transcript_id "mcac_s0426.g0010.t1"; gene_id "mcac_s0426.g0010";
s0426	AUGUSTUS	exon	416591	416632	.	-	.	transcript_id "mcac_s0426.g0010.t1"; gene_id "mcac_s0426.g0010";
s0426	AUGUSTUS	intron	416633	418993	0.87	-	.	transcript_id "mcac_s0426.g0010.t1"; gene_id "mcac_s0426.g0010";
s0426	AUGUSTUS	CDS	418994	419051	0.89	-	0	transcript_id "mcac_s0426.g0010.t1"; gene_id "mcac_s0426.g0010";
s0426	AUGUSTUS	exon	418994	419155	.	-	.	transcript_id "mcac_s0426.g0010.t1"; gene_id "mcac_s0426.g0010";
s0426	AUGUSTUS	start_codon	419049	419051	.	-	0	transcript_id "mcac_s0426.g0010.t1"; gene_id "mcac_s0426.g0010";
s0426	AUGUSTUS	5'-UTR	419052	419155	0.3	-	.	transcript_id "mcac_s0426.g0010.t1"; gene_id "mcac_s0426.g0010";
s0426	AUGUSTUS	tss	419155	419155	.	-	.	transcript_id "mcac_s0426.g0010.t1"; gene_id "mcac_s0426.g0010";
s0426	AUGUSTUS	gene	436561	438855	0.03	-	.	mcac_s0426.g0012
s0426	AUGUSTUS	transcript	436561	438855	0.03	-	.	transcript_id "mcac_s0426.g0012.t1"; gene_id "mcac_s0426.g0012";
s0426	AUGUSTUS	tts	436561	436561	.	-	.	transcript_id "mcac_s0426.g0012.t1"; gene_id "mcac_s0426.g0012";
s0426	AUGUSTUS	3'-UTR	436561	437003	0.25	-	.	transcript_id "mcac_s0426.g0012.t1"; gene_id "mcac_s0426.g0012";
s0426	AUGUSTUS	exon	436561	437003	.	-	.	transcript_id "mcac_s0426.g0012.t1"; gene_id "mcac_s0426.g0012";
s0426	AUGUSTUS	3'-UTR	437936	437967	0.97	-	.	transcript_id "mcac_s0426.g0012.t1"; gene_id "mcac_s0426.g0012";
s0426	AUGUSTUS	exon	437936	438215	.	-	.	transcript_id "mcac_s0426.g0012.t1"; gene_id "mcac_s0426.g0012";
s0426	AUGUSTUS	stop_codon	437968	437970	.	-	0	transcript_id "mcac_s0426.g0012.t1"; gene_id "mcac_s0426.g0012";
s0426	AUGUSTUS	CDS	437968	438215	0.99	-	2	transcript_id "mcac_s0426.g0012.t1"; gene_id "mcac_s0426.g0012";
s0426	AUGUSTUS	intron	438216	438769	1	-	.	transcript_id "mcac_s0426.g0012.t1"; gene_id "mcac_s0426.g0012";
s0426	AUGUSTUS	CDS	438770	438812	0.7	-	0	transcript_id "mcac_s0426.g0012.t1"; gene_id "mcac_s0426.g0012";
s0426	AUGUSTUS	exon	438770	438855	.	-	.	transcript_id "mcac_s0426.g0012.t1"; gene_id "mcac_s0426.g0012";
s0426	AUGUSTUS	start_codon	438810	438812	.	-	0	transcript_id "mcac_s0426.g0012.t1"; gene_id "mcac_s0426.g0012";
s0426	AUGUSTUS	5'-UTR	438813	438855	0.19	-	.	transcript_id "mcac_s0426.g0012.t1"; gene_id "mcac_s0426.g0012";
s0426	AUGUSTUS	tss	438855	438855	.	-	.	transcript_id "mcac_s0426.g0012.t1"; gene_id "mcac_s0426.g0012";
s0426	AUGUSTUS	gene	439856	443382	0.11	+	.	mcac_s0426.g0013
s0426	AUGUSTUS	transcript	439856	443382	0.11	+	.	transcript_id "mcac_s0426.g0013.t1"; gene_id "mcac_s0426.g0013";
s0426	AUGUSTUS	tss	439856	439856	.	+	.	transcript_id "mcac_s0426.g0013.t1"; gene_id "mcac_s0426.g0013";
s0426	AUGUSTUS	5'-UTR	439856	440011	0.2	+	.	transcript_id "mcac_s0426.g0013.t1"; gene_id "mcac_s0426.g0013";
s0426	AUGUSTUS	exon	439856	441775	.	+	.	transcript_id "mcac_s0426.g0013.t1"; gene_id "mcac_s0426.g0013";
s0426	AUGUSTUS	start_codon	440012	440014	.	+	0	transcript_id "mcac_s0426.g0013.t1"; gene_id "mcac_s0426.g0013";
s0426	AUGUSTUS	CDS	440012	441775	0.54	+	0	transcript_id "mcac_s0426.g0013.t1"; gene_id "mcac_s0426.g0013";
s0426	AUGUSTUS	intron	441776	441885	0.93	+	.	transcript_id "mcac_s0426.g0013.t1"; gene_id "mcac_s0426.g0013";
s0426	AUGUSTUS	CDS	441886	442254	0.57	+	0	transcript_id "mcac_s0426.g0013.t1"; gene_id "mcac_s0426.g0013";
s0426	AUGUSTUS	exon	441886	442254	.	+	.	transcript_id "mcac_s0426.g0013.t1"; gene_id "mcac_s0426.g0013";
s0426	AUGUSTUS	intron	442255	442775	0.57	+	.	transcript_id "mcac_s0426.g0013.t1"; gene_id "mcac_s0426.g0013";
s0426	AUGUSTUS	CDS	442776	443312	0.83	+	0	transcript_id "mcac_s0426.g0013.t1"; gene_id "mcac_s0426.g0013";
s0426	AUGUSTUS	exon	442776	443382	.	+	.	transcript_id "mcac_s0426.g0013.t1"; gene_id "mcac_s0426.g0013";
s0426	AUGUSTUS	stop_codon	443310	443312	.	+	0	transcript_id "mcac_s0426.g0013.t1"; gene_id "mcac_s0426.g0013";
s0426	AUGUSTUS	3'-UTR	443313	443382	0.76	+	.	transcript_id "mcac_s0426.g0013.t1"; gene_id "mcac_s0426.g0013";
s0426	AUGUSTUS	tts	443382	443382	.	+	.	transcript_id "mcac_s0426.g0013.t1"; gene_id "mcac_s0426.g0013";
s0426	AUGUSTUS	gene	443577	458025	0.05	-	.	mcac_s0426.g0014
s0426	AUGUSTUS	transcript	443577	458025	0.05	-	.	transcript_id "mcac_s0426.g0014.t1"; gene_id "mcac_s0426.g0014";
s0426	AUGUSTUS	tts	443577	443577	.	-	.	transcript_id "mcac_s0426.g0014.t1"; gene_id "mcac_s0426.g0014";
s0426	AUGUSTUS	3'-UTR	443577	443609	0.74	-	.	transcript_id "mcac_s0426.g0014.t1"; gene_id "mcac_s0426.g0014";
s0426	AUGUSTUS	exon	443577	443799	.	-	.	transcript_id "mcac_s0426.g0014.t1"; gene_id "mcac_s0426.g0014";
s0426	AUGUSTUS	stop_codon	443610	443612	.	-	0	transcript_id "mcac_s0426.g0014.t1"; gene_id "mcac_s0426.g0014";
s0426	AUGUSTUS	CDS	443610	443799	0.88	-	1	transcript_id "mcac_s0426.g0014.t1"; gene_id "mcac_s0426.g0014";
s0426	AUGUSTUS	intron	443800	447451	0.94	-	.	transcript_id "mcac_s0426.g0014.t1"; gene_id "mcac_s0426.g0014";
s0426	AUGUSTUS	CDS	447452	447506	0.88	-	2	transcript_id "mcac_s0426.g0014.t1"; gene_id "mcac_s0426.g0014";
s0426	AUGUSTUS	exon	447452	447506	.	-	.	transcript_id "mcac_s0426.g0014.t1"; gene_id "mcac_s0426.g0014";
s0426	AUGUSTUS	intron	447507	455524	0.1	-	.	transcript_id "mcac_s0426.g0014.t1"; gene_id "mcac_s0426.g0014";
s0426	AUGUSTUS	CDS	455525	457967	0.1	-	0	transcript_id "mcac_s0426.g0014.t1"; gene_id "mcac_s0426.g0014";
s0426	AUGUSTUS	exon	455525	458025	.	-	.	transcript_id "mcac_s0426.g0014.t1"; gene_id "mcac_s0426.g0014";
s0426	AUGUSTUS	start_codon	457965	457967	.	-	0	transcript_id "mcac_s0426.g0014.t1"; gene_id "mcac_s0426.g0014";
s0426	AUGUSTUS	5'-UTR	457968	458025	0.45	-	.	transcript_id "mcac_s0426.g0014.t1"; gene_id "mcac_s0426.g0014";
s0426	AUGUSTUS	tss	458025	458025	.	-	.	transcript_id "mcac_s0426.g0014.t1"; gene_id "mcac_s0426.g0014";
s0426	AUGUSTUS	gene	481516	482189	0.16	+	.	mcac_s0426.g0015
s0426	AUGUSTUS	transcript	481516	482189	0.16	+	.	transcript_id "mcac_s0426.g0015.t1"; gene_id "mcac_s0426.g0015";
s0426	AUGUSTUS	tss	481516	481516	.	+	.	transcript_id "mcac_s0426.g0015.t1"; gene_id "mcac_s0426.g0015";
s0426	AUGUSTUS	5'-UTR	481516	481629	0.22	+	.	transcript_id "mcac_s0426.g0015.t1"; gene_id "mcac_s0426.g0015";
s0426	AUGUSTUS	exon	481516	482189	.	+	.	transcript_id "mcac_s0426.g0015.t1"; gene_id "mcac_s0426.g0015";
s0426	AUGUSTUS	start_codon	481630	481632	.	+	0	transcript_id "mcac_s0426.g0015.t1"; gene_id "mcac_s0426.g0015";
s0426	AUGUSTUS	CDS	481630	482043	0.66	+	0	transcript_id "mcac_s0426.g0015.t1"; gene_id "mcac_s0426.g0015";
s0426	AUGUSTUS	stop_codon	482041	482043	.	+	0	transcript_id "mcac_s0426.g0015.t1"; gene_id "mcac_s0426.g0015";
s0426	AUGUSTUS	3'-UTR	482044	482189	0.64	+	.	transcript_id "mcac_s0426.g0015.t1"; gene_id "mcac_s0426.g0015";
s0426	AUGUSTUS	tts	482189	482189	.	+	.	transcript_id "mcac_s0426.g0015.t1"; gene_id "mcac_s0426.g0015";
s0426	AUGUSTUS	gene	496155	497437	0.12	+	.	mcac_s0426.g0016
s0426	AUGUSTUS	transcript	496155	497437	0.12	+	.	transcript_id "mcac_s0426.g0016.t1"; gene_id "mcac_s0426.g0016";
s0426	AUGUSTUS	tss	496155	496155	.	+	.	transcript_id "mcac_s0426.g0016.t1"; gene_id "mcac_s0426.g0016";
s0426	AUGUSTUS	5'-UTR	496155	496578	0.21	+	.	transcript_id "mcac_s0426.g0016.t1"; gene_id "mcac_s0426.g0016";
s0426	AUGUSTUS	exon	496155	496816	.	+	.	transcript_id "mcac_s0426.g0016.t1"; gene_id "mcac_s0426.g0016";
s0426	AUGUSTUS	start_codon	496579	496581	.	+	0	transcript_id "mcac_s0426.g0016.t1"; gene_id "mcac_s0426.g0016";
s0426	AUGUSTUS	CDS	496579	496816	0.64	+	0	transcript_id "mcac_s0426.g0016.t1"; gene_id "mcac_s0426.g0016";
s0426	AUGUSTUS	intron	496817	497050	1	+	.	transcript_id "mcac_s0426.g0016.t1"; gene_id "mcac_s0426.g0016";
s0426	AUGUSTUS	CDS	497051	497367	1	+	2	transcript_id "mcac_s0426.g0016.t1"; gene_id "mcac_s0426.g0016";
s0426	AUGUSTUS	exon	497051	497437	.	+	.	transcript_id "mcac_s0426.g0016.t1"; gene_id "mcac_s0426.g0016";
s0426	AUGUSTUS	stop_codon	497365	497367	.	+	0	transcript_id "mcac_s0426.g0016.t1"; gene_id "mcac_s0426.g0016";
s0426	AUGUSTUS	3'-UTR	497368	497437	0.4	+	.	transcript_id "mcac_s0426.g0016.t1"; gene_id "mcac_s0426.g0016";
s0426	AUGUSTUS	tts	497437	497437	.	+	.	transcript_id "mcac_s0426.g0016.t1"; gene_id "mcac_s0426.g0016";
s0426	AUGUSTUS	gene	500615	504085	0.05	+	.	mcac_s0426.g0017
s0426	AUGUSTUS	transcript	500615	504085	0.05	+	.	transcript_id "mcac_s0426.g0017.t1"; gene_id "mcac_s0426.g0017";
s0426	AUGUSTUS	tss	500615	500615	.	+	.	transcript_id "mcac_s0426.g0017.t1"; gene_id "mcac_s0426.g0017";
s0426	AUGUSTUS	5'-UTR	500615	500635	0.41	+	.	transcript_id "mcac_s0426.g0017.t1"; gene_id "mcac_s0426.g0017";
s0426	AUGUSTUS	exon	500615	500762	.	+	.	transcript_id "mcac_s0426.g0017.t1"; gene_id "mcac_s0426.g0017";
s0426	AUGUSTUS	start_codon	500636	500638	.	+	0	transcript_id "mcac_s0426.g0017.t1"; gene_id "mcac_s0426.g0017";
s0426	AUGUSTUS	CDS	500636	500762	0.88	+	0	transcript_id "mcac_s0426.g0017.t1"; gene_id "mcac_s0426.g0017";
s0426	AUGUSTUS	intron	500763	502569	0.91	+	.	transcript_id "mcac_s0426.g0017.t1"; gene_id "mcac_s0426.g0017";
s0426	AUGUSTUS	CDS	502570	503299	0.4	+	2	transcript_id "mcac_s0426.g0017.t1"; gene_id "mcac_s0426.g0017";
s0426	AUGUSTUS	exon	502570	503299	.	+	.	transcript_id "mcac_s0426.g0017.t1"; gene_id "mcac_s0426.g0017";
s0426	AUGUSTUS	intron	503300	503503	0.75	+	.	transcript_id "mcac_s0426.g0017.t1"; gene_id "mcac_s0426.g0017";
s0426	AUGUSTUS	CDS	503504	503744	0.76	+	1	transcript_id "mcac_s0426.g0017.t1"; gene_id "mcac_s0426.g0017";
s0426	AUGUSTUS	exon	503504	504085	.	+	.	transcript_id "mcac_s0426.g0017.t1"; gene_id "mcac_s0426.g0017";
s0426	AUGUSTUS	stop_codon	503742	503744	.	+	0	transcript_id "mcac_s0426.g0017.t1"; gene_id "mcac_s0426.g0017";
s0426	AUGUSTUS	3'-UTR	503745	504085	0.27	+	.	transcript_id "mcac_s0426.g0017.t1"; gene_id "mcac_s0426.g0017";
s0426	AUGUSTUS	tts	504085	504085	.	+	.	transcript_id "mcac_s0426.g0017.t1"; gene_id "mcac_s0426.g0017";
s0360	AUGUSTUS	gene	3471	35465	0.02	-	.	mcac_s0360.g0001
s0360	AUGUSTUS	transcript	3471	35465	0.02	-	.	transcript_id "mcac_s0360.g0001.t1"; gene_id "mcac_s0360.g0001";
s0360	AUGUSTUS	tts	3471	3471	.	-	.	transcript_id "mcac_s0360.g0001.t1"; gene_id "mcac_s0360.g0001";
s0360	AUGUSTUS	3'-UTR	3471	3741	0.41	-	.	transcript_id "mcac_s0360.g0001.t1"; gene_id "mcac_s0360.g0001";
s0360	AUGUSTUS	exon	3471	3861	.	-	.	transcript_id "mcac_s0360.g0001.t1"; gene_id "mcac_s0360.g0001";
s0360	AUGUSTUS	stop_codon	3742	3744	.	-	0	transcript_id "mcac_s0360.g0001.t1"; gene_id "mcac_s0360.g0001";
s0360	AUGUSTUS	CDS	3742	3861	0.64	-	0	transcript_id "mcac_s0360.g0001.t1"; gene_id "mcac_s0360.g0001";
s0360	AUGUSTUS	intron	3862	5057	0.33	-	.	transcript_id "mcac_s0360.g0001.t1"; gene_id "mcac_s0360.g0001";
s0360	AUGUSTUS	CDS	5058	5204	0.29	-	0	transcript_id "mcac_s0360.g0001.t1"; gene_id "mcac_s0360.g0001";
s0360	AUGUSTUS	exon	5058	5328	.	-	.	transcript_id "mcac_s0360.g0001.t1"; gene_id "mcac_s0360.g0001";
s0360	AUGUSTUS	start_codon	5202	5204	.	-	0	transcript_id "mcac_s0360.g0001.t1"; gene_id "mcac_s0360.g0001";
s0360	AUGUSTUS	5'-UTR	5205	5328	0.57	-	.	transcript_id "mcac_s0360.g0001.t1"; gene_id "mcac_s0360.g0001";
s0360	AUGUSTUS	5'-UTR	6418	6469	0.53	-	.	transcript_id "mcac_s0360.g0001.t1"; gene_id "mcac_s0360.g0001";
s0360	AUGUSTUS	exon	6418	6469	.	-	.	transcript_id "mcac_s0360.g0001.t1"; gene_id "mcac_s0360.g0001";
s0360	AUGUSTUS	5'-UTR	25076	25170	0.42	-	.	transcript_id "mcac_s0360.g0001.t1"; gene_id "mcac_s0360.g0001";
s0360	AUGUSTUS	exon	25076	25170	.	-	.	transcript_id "mcac_s0360.g0001.t1"; gene_id "mcac_s0360.g0001";
s0360	AUGUSTUS	5'-UTR	29217	29300	1	-	.	transcript_id "mcac_s0360.g0001.t1"; gene_id "mcac_s0360.g0001";
s0360	AUGUSTUS	exon	29217	29300	.	-	.	transcript_id "mcac_s0360.g0001.t1"; gene_id "mcac_s0360.g0001";
s0360	AUGUSTUS	5'-UTR	35395	35465	0.11	-	.	transcript_id "mcac_s0360.g0001.t1"; gene_id "mcac_s0360.g0001";
s0360	AUGUSTUS	exon	35395	35465	.	-	.	transcript_id "mcac_s0360.g0001.t1"; gene_id "mcac_s0360.g0001";
s0360	AUGUSTUS	tss	35465	35465	.	-	.	transcript_id "mcac_s0360.g0001.t1"; gene_id "mcac_s0360.g0001";
s0360	AUGUSTUS	gene	53756	56543	0.13	+	.	mcac_s0360.g0002
s0360	AUGUSTUS	transcript	53756	56543	0.13	+	.	transcript_id "mcac_s0360.g0002.t1"; gene_id "mcac_s0360.g0002";
s0360	AUGUSTUS	tss	53756	53756	.	+	.	transcript_id "mcac_s0360.g0002.t1"; gene_id "mcac_s0360.g0002";
s0360	AUGUSTUS	5'-UTR	53756	53807	0.48	+	.	transcript_id "mcac_s0360.g0002.t1"; gene_id "mcac_s0360.g0002";
s0360	AUGUSTUS	exon	53756	54174	.	+	.	transcript_id "mcac_s0360.g0002.t1"; gene_id "mcac_s0360.g0002";
s0360	AUGUSTUS	start_codon	53808	53810	.	+	0	transcript_id "mcac_s0360.g0002.t1"; gene_id "mcac_s0360.g0002";
s0360	AUGUSTUS	CDS	53808	54174	0.45	+	0	transcript_id "mcac_s0360.g0002.t1"; gene_id "mcac_s0360.g0002";
s0360	AUGUSTUS	intron	54175	55667	0.5	+	.	transcript_id "mcac_s0360.g0002.t1"; gene_id "mcac_s0360.g0002";
s0360	AUGUSTUS	CDS	55668	55849	0.98	+	2	transcript_id "mcac_s0360.g0002.t1"; gene_id "mcac_s0360.g0002";
s0360	AUGUSTUS	exon	55668	56543	.	+	.	transcript_id "mcac_s0360.g0002.t1"; gene_id "mcac_s0360.g0002";
s0360	AUGUSTUS	stop_codon	55847	55849	.	+	0	transcript_id "mcac_s0360.g0002.t1"; gene_id "mcac_s0360.g0002";
s0360	AUGUSTUS	3'-UTR	55850	56543	0.45	+	.	transcript_id "mcac_s0360.g0002.t1"; gene_id "mcac_s0360.g0002";
s0360	AUGUSTUS	tts	56543	56543	.	+	.	transcript_id "mcac_s0360.g0002.t1"; gene_id "mcac_s0360.g0002";
s0360	AUGUSTUS	gene	76506	115714	0.05	+	.	mcac_s0360.g0004
s0360	AUGUSTUS	transcript	76506	115714	0.02	+	.	transcript_id "mcac_s0360.g0004.t1"; gene_id "mcac_s0360.g0004";
s0360	AUGUSTUS	tss	76506	76506	.	+	.	transcript_id "mcac_s0360.g0004.t1"; gene_id "mcac_s0360.g0004";
s0360	AUGUSTUS	5'-UTR	76506	76565	0.16	+	.	transcript_id "mcac_s0360.g0004.t1"; gene_id "mcac_s0360.g0004";
s0360	AUGUSTUS	exon	76506	76593	.	+	.	transcript_id "mcac_s0360.g0004.t1"; gene_id "mcac_s0360.g0004";
s0360	AUGUSTUS	start_codon	76566	76568	.	+	0	transcript_id "mcac_s0360.g0004.t1"; gene_id "mcac_s0360.g0004";
s0360	AUGUSTUS	CDS	76566	76593	0.56	+	0	transcript_id "mcac_s0360.g0004.t1"; gene_id "mcac_s0360.g0004";
s0360	AUGUSTUS	intron	76594	78077	1	+	.	transcript_id "mcac_s0360.g0004.t1"; gene_id "mcac_s0360.g0004";
s0360	AUGUSTUS	CDS	78078	78137	1	+	2	transcript_id "mcac_s0360.g0004.t1"; gene_id "mcac_s0360.g0004";
s0360	AUGUSTUS	exon	78078	78137	.	+	.	transcript_id "mcac_s0360.g0004.t1"; gene_id "mcac_s0360.g0004";
s0360	AUGUSTUS	intron	78138	80455	1	+	.	transcript_id "mcac_s0360.g0004.t1"; gene_id "mcac_s0360.g0004";
s0360	AUGUSTUS	CDS	80456	80546	1	+	2	transcript_id "mcac_s0360.g0004.t1"; gene_id "mcac_s0360.g0004";
s0360	AUGUSTUS	exon	80456	80546	.	+	.	transcript_id "mcac_s0360.g0004.t1"; gene_id "mcac_s0360.g0004";
s0360	AUGUSTUS	intron	80547	87672	0.94	+	.	transcript_id "mcac_s0360.g0004.t1"; gene_id "mcac_s0360.g0004";
s0360	AUGUSTUS	CDS	87673	87821	0.7	+	1	transcript_id "mcac_s0360.g0004.t1"; gene_id "mcac_s0360.g0004";
s0360	AUGUSTUS	exon	87673	87821	.	+	.	transcript_id "mcac_s0360.g0004.t1"; gene_id "mcac_s0360.g0004";
s0360	AUGUSTUS	intron	87822	88376	0.68	+	.	transcript_id "mcac_s0360.g0004.t1"; gene_id "mcac_s0360.g0004";
s0360	AUGUSTUS	CDS	88377	88488	0.56	+	2	transcript_id "mcac_s0360.g0004.t1"; gene_id "mcac_s0360.g0004";
s0360	AUGUSTUS	exon	88377	88488	.	+	.	transcript_id "mcac_s0360.g0004.t1"; gene_id "mcac_s0360.g0004";
s0360	AUGUSTUS	intron	88489	90309	0.56	+	.	transcript_id "mcac_s0360.g0004.t1"; gene_id "mcac_s0360.g0004";
s0360	AUGUSTUS	CDS	90310	90673	0.98	+	1	transcript_id "mcac_s0360.g0004.t1"; gene_id "mcac_s0360.g0004";
s0360	AUGUSTUS	exon	90310	90673	.	+	.	transcript_id "mcac_s0360.g0004.t1"; gene_id "mcac_s0360.g0004";
s0360	AUGUSTUS	intron	90674	91649	1	+	.	transcript_id "mcac_s0360.g0004.t1"; gene_id "mcac_s0360.g0004";
s0360	AUGUSTUS	CDS	91650	91691	1	+	0	transcript_id "mcac_s0360.g0004.t1"; gene_id "mcac_s0360.g0004";
s0360	AUGUSTUS	exon	91650	91691	.	+	.	transcript_id "mcac_s0360.g0004.t1"; gene_id "mcac_s0360.g0004";
s0360	AUGUSTUS	intron	91692	99218	1	+	.	transcript_id "mcac_s0360.g0004.t1"; gene_id "mcac_s0360.g0004";
s0360	AUGUSTUS	CDS	99219	99260	0.49	+	0	transcript_id "mcac_s0360.g0004.t1"; gene_id "mcac_s0360.g0004";
s0360	AUGUSTUS	exon	99219	99260	.	+	.	transcript_id "mcac_s0360.g0004.t1"; gene_id "mcac_s0360.g0004";
s0360	AUGUSTUS	intron	99261	101306	0.49	+	.	transcript_id "mcac_s0360.g0004.t1"; gene_id "mcac_s0360.g0004";
s0360	AUGUSTUS	CDS	101307	101378	0.49	+	0	transcript_id "mcac_s0360.g0004.t1"; gene_id "mcac_s0360.g0004";
s0360	AUGUSTUS	exon	101307	101378	.	+	.	transcript_id "mcac_s0360.g0004.t1"; gene_id "mcac_s0360.g0004";
s0360	AUGUSTUS	intron	101379	101706	0.49	+	.	transcript_id "mcac_s0360.g0004.t1"; gene_id "mcac_s0360.g0004";
s0360	AUGUSTUS	CDS	101707	101751	0.49	+	0	transcript_id "mcac_s0360.g0004.t1"; gene_id "mcac_s0360.g0004";
s0360	AUGUSTUS	exon	101707	101751	.	+	.	transcript_id "mcac_s0360.g0004.t1"; gene_id "mcac_s0360.g0004";
s0360	AUGUSTUS	intron	101752	111427	0.49	+	.	transcript_id "mcac_s0360.g0004.t1"; gene_id "mcac_s0360.g0004";
s0360	AUGUSTUS	CDS	111428	111490	0.49	+	0	transcript_id "mcac_s0360.g0004.t1"; gene_id "mcac_s0360.g0004";
s0360	AUGUSTUS	exon	111428	111490	.	+	.	transcript_id "mcac_s0360.g0004.t1"; gene_id "mcac_s0360.g0004";
s0360	AUGUSTUS	intron	111491	112328	0.49	+	.	transcript_id "mcac_s0360.g0004.t1"; gene_id "mcac_s0360.g0004";
s0360	AUGUSTUS	CDS	112329	112377	0.34	+	0	transcript_id "mcac_s0360.g0004.t1"; gene_id "mcac_s0360.g0004";
s0360	AUGUSTUS	exon	112329	112377	.	+	.	transcript_id "mcac_s0360.g0004.t1"; gene_id "mcac_s0360.g0004";
s0360	AUGUSTUS	intron	112378	114233	0.22	+	.	transcript_id "mcac_s0360.g0004.t1"; gene_id "mcac_s0360.g0004";
s0360	AUGUSTUS	CDS	114234	114418	0.23	+	2	transcript_id "mcac_s0360.g0004.t1"; gene_id "mcac_s0360.g0004";
s0360	AUGUSTUS	exon	114234	114815	.	+	.	transcript_id "mcac_s0360.g0004.t1"; gene_id "mcac_s0360.g0004";
s0360	AUGUSTUS	stop_codon	114416	114418	.	+	0	transcript_id "mcac_s0360.g0004.t1"; gene_id "mcac_s0360.g0004";
s0360	AUGUSTUS	3'-UTR	114419	114815	0.2	+	.	transcript_id "mcac_s0360.g0004.t1"; gene_id "mcac_s0360.g0004";
s0360	AUGUSTUS	3'-UTR	115451	115714	0.63	+	.	transcript_id "mcac_s0360.g0004.t1"; gene_id "mcac_s0360.g0004";
s0360	AUGUSTUS	exon	115451	115714	.	+	.	transcript_id "mcac_s0360.g0004.t1"; gene_id "mcac_s0360.g0004";
s0360	AUGUSTUS	tts	115714	115714	.	+	.	transcript_id "mcac_s0360.g0004.t1"; gene_id "mcac_s0360.g0004";
s0360	AUGUSTUS	gene	144396	228500	0.04	+	.	mcac_s0360.g0006
s0360	AUGUSTUS	transcript	144396	228500	0.04	+	.	transcript_id "mcac_s0360.g0006.t1"; gene_id "mcac_s0360.g0006";
s0360	AUGUSTUS	tss	144396	144396	.	+	.	transcript_id "mcac_s0360.g0006.t1"; gene_id "mcac_s0360.g0006";
s0360	AUGUSTUS	5'-UTR	144396	144512	0.2	+	.	transcript_id "mcac_s0360.g0006.t1"; gene_id "mcac_s0360.g0006";
s0360	AUGUSTUS	exon	144396	144512	.	+	.	transcript_id "mcac_s0360.g0006.t1"; gene_id "mcac_s0360.g0006";
s0360	AUGUSTUS	5'-UTR	150354	150426	0.34	+	.	transcript_id "mcac_s0360.g0006.t1"; gene_id "mcac_s0360.g0006";
s0360	AUGUSTUS	exon	150354	150436	.	+	.	transcript_id "mcac_s0360.g0006.t1"; gene_id "mcac_s0360.g0006";
s0360	AUGUSTUS	start_codon	150427	150429	.	+	0	transcript_id "mcac_s0360.g0006.t1"; gene_id "mcac_s0360.g0006";
s0360	AUGUSTUS	CDS	150427	150436	0.34	+	0	transcript_id "mcac_s0360.g0006.t1"; gene_id "mcac_s0360.g0006";
s0360	AUGUSTUS	intron	150437	152117	1	+	.	transcript_id "mcac_s0360.g0006.t1"; gene_id "mcac_s0360.g0006";
s0360	AUGUSTUS	CDS	152118	152177	1	+	2	transcript_id "mcac_s0360.g0006.t1"; gene_id "mcac_s0360.g0006";
s0360	AUGUSTUS	exon	152118	152177	.	+	.	transcript_id "mcac_s0360.g0006.t1"; gene_id "mcac_s0360.g0006";
s0360	AUGUSTUS	intron	152178	165996	0.95	+	.	transcript_id "mcac_s0360.g0006.t1"; gene_id "mcac_s0360.g0006";
s0360	AUGUSTUS	CDS	165997	166221	0.49	+	2	transcript_id "mcac_s0360.g0006.t1"; gene_id "mcac_s0360.g0006";
s0360	AUGUSTUS	exon	165997	166221	.	+	.	transcript_id "mcac_s0360.g0006.t1"; gene_id "mcac_s0360.g0006";
s0360	AUGUSTUS	intron	166222	167452	0.3	+	.	transcript_id "mcac_s0360.g0006.t1"; gene_id "mcac_s0360.g0006";
s0360	AUGUSTUS	CDS	167453	167486	0.61	+	2	transcript_id "mcac_s0360.g0006.t1"; gene_id "mcac_s0360.g0006";
s0360	AUGUSTUS	exon	167453	167486	.	+	.	transcript_id "mcac_s0360.g0006.t1"; gene_id "mcac_s0360.g0006";
s0360	AUGUSTUS	intron	167487	168159	0.63	+	.	transcript_id "mcac_s0360.g0006.t1"; gene_id "mcac_s0360.g0006";
s0360	AUGUSTUS	CDS	168160	168487	0.96	+	1	transcript_id "mcac_s0360.g0006.t1"; gene_id "mcac_s0360.g0006";
s0360	AUGUSTUS	exon	168160	168487	.	+	.	transcript_id "mcac_s0360.g0006.t1"; gene_id "mcac_s0360.g0006";
s0360	AUGUSTUS	intron	168488	172239	0.92	+	.	transcript_id "mcac_s0360.g0006.t1"; gene_id "mcac_s0360.g0006";
s0360	AUGUSTUS	CDS	172240	172281	1	+	0	transcript_id "mcac_s0360.g0006.t1"; gene_id "mcac_s0360.g0006";
s0360	AUGUSTUS	exon	172240	172281	.	+	.	transcript_id "mcac_s0360.g0006.t1"; gene_id "mcac_s0360.g0006";
s0360	AUGUSTUS	intron	172282	173715	1	+	.	transcript_id "mcac_s0360.g0006.t1"; gene_id "mcac_s0360.g0006";
s0360	AUGUSTUS	CDS	173716	173787	1	+	0	transcript_id "mcac_s0360.g0006.t1"; gene_id "mcac_s0360.g0006";
s0360	AUGUSTUS	exon	173716	173787	.	+	.	transcript_id "mcac_s0360.g0006.t1"; gene_id "mcac_s0360.g0006";
s0360	AUGUSTUS	intron	173788	174135	1	+	.	transcript_id "mcac_s0360.g0006.t1"; gene_id "mcac_s0360.g0006";
s0360	AUGUSTUS	CDS	174136	174180	1	+	0	transcript_id "mcac_s0360.g0006.t1"; gene_id "mcac_s0360.g0006";
s0360	AUGUSTUS	exon	174136	174180	.	+	.	transcript_id "mcac_s0360.g0006.t1"; gene_id "mcac_s0360.g0006";
s0360	AUGUSTUS	intron	174181	179883	1	+	.	transcript_id "mcac_s0360.g0006.t1"; gene_id "mcac_s0360.g0006";
s0360	AUGUSTUS	CDS	179884	179946	1	+	0	transcript_id "mcac_s0360.g0006.t1"; gene_id "mcac_s0360.g0006";
s0360	AUGUSTUS	exon	179884	179946	.	+	.	transcript_id "mcac_s0360.g0006.t1"; gene_id "mcac_s0360.g0006";
s0360	AUGUSTUS	intron	179947	180153	1	+	.	transcript_id "mcac_s0360.g0006.t1"; gene_id "mcac_s0360.g0006";
s0360	AUGUSTUS	CDS	180154	180195	0.96	+	0	transcript_id "mcac_s0360.g0006.t1"; gene_id "mcac_s0360.g0006";
s0360	AUGUSTUS	exon	180154	180195	.	+	.	transcript_id "mcac_s0360.g0006.t1"; gene_id "mcac_s0360.g0006";
s0360	AUGUSTUS	intron	180196	187149	0.46	+	.	transcript_id "mcac_s0360.g0006.t1"; gene_id "mcac_s0360.g0006";
s0360	AUGUSTUS	CDS	187150	187208	0.46	+	0	transcript_id "mcac_s0360.g0006.t1"; gene_id "mcac_s0360.g0006";
s0360	AUGUSTUS	exon	187150	187208	.	+	.	transcript_id "mcac_s0360.g0006.t1"; gene_id "mcac_s0360.g0006";
s0360	AUGUSTUS	intron	187209	190307	0.44	+	.	transcript_id "mcac_s0360.g0006.t1"; gene_id "mcac_s0360.g0006";
s0360	AUGUSTUS	CDS	190308	190588	0.47	+	1	transcript_id "mcac_s0360.g0006.t1"; gene_id "mcac_s0360.g0006";
s0360	AUGUSTUS	exon	190308	190588	.	+	.	transcript_id "mcac_s0360.g0006.t1"; gene_id "mcac_s0360.g0006";
s0360	AUGUSTUS	intron	190589	190696	1	+	.	transcript_id "mcac_s0360.g0006.t1"; gene_id "mcac_s0360.g0006";
s0360	AUGUSTUS	CDS	190697	190764	1	+	2	transcript_id "mcac_s0360.g0006.t1"; gene_id "mcac_s0360.g0006";
s0360	AUGUSTUS	exon	190697	190764	.	+	.	transcript_id "mcac_s0360.g0006.t1"; gene_id "mcac_s0360.g0006";
s0360	AUGUSTUS	intron	190765	191257	1	+	.	transcript_id "mcac_s0360.g0006.t1"; gene_id "mcac_s0360.g0006";
s0360	AUGUSTUS	CDS	191258	191395	1	+	0	transcript_id "mcac_s0360.g0006.t1"; gene_id "mcac_s0360.g0006";
s0360	AUGUSTUS	exon	191258	191395	.	+	.	transcript_id "mcac_s0360.g0006.t1"; gene_id "mcac_s0360.g0006";
s0360	AUGUSTUS	intron	191396	192434	1	+	.	transcript_id "mcac_s0360.g0006.t1"; gene_id "mcac_s0360.g0006";
s0360	AUGUSTUS	CDS	192435	192513	1	+	0	transcript_id "mcac_s0360.g0006.t1"; gene_id "mcac_s0360.g0006";
s0360	AUGUSTUS	exon	192435	192513	.	+	.	transcript_id "mcac_s0360.g0006.t1"; gene_id "mcac_s0360.g0006";
s0360	AUGUSTUS	intron	192514	192880	1	+	.	transcript_id "mcac_s0360.g0006.t1"; gene_id "mcac_s0360.g0006";
s0360	AUGUSTUS	CDS	192881	192968	1	+	2	transcript_id "mcac_s0360.g0006.t1"; gene_id "mcac_s0360.g0006";
s0360	AUGUSTUS	exon	192881	192968	.	+	.	transcript_id "mcac_s0360.g0006.t1"; gene_id "mcac_s0360.g0006";
s0360	AUGUSTUS	intron	192969	194875	1	+	.	transcript_id "mcac_s0360.g0006.t1"; gene_id "mcac_s0360.g0006";
s0360	AUGUSTUS	CDS	194876	195053	1	+	1	transcript_id "mcac_s0360.g0006.t1"; gene_id "mcac_s0360.g0006";
s0360	AUGUSTUS	exon	194876	195053	.	+	.	transcript_id "mcac_s0360.g0006.t1"; gene_id "mcac_s0360.g0006";
s0360	AUGUSTUS	intron	195054	195192	1	+	.	transcript_id "mcac_s0360.g0006.t1"; gene_id "mcac_s0360.g0006";
s0360	AUGUSTUS	CDS	195193	195279	1	+	0	transcript_id "mcac_s0360.g0006.t1"; gene_id "mcac_s0360.g0006";
s0360	AUGUSTUS	exon	195193	195279	.	+	.	transcript_id "mcac_s0360.g0006.t1"; gene_id "mcac_s0360.g0006";
s0360	AUGUSTUS	intron	195280	197127	1	+	.	transcript_id "mcac_s0360.g0006.t1"; gene_id "mcac_s0360.g0006";
s0360	AUGUSTUS	CDS	197128	197232	1	+	0	transcript_id "mcac_s0360.g0006.t1"; gene_id "mcac_s0360.g0006";
s0360	AUGUSTUS	exon	197128	197232	.	+	.	transcript_id "mcac_s0360.g0006.t1"; gene_id "mcac_s0360.g0006";
s0360	AUGUSTUS	intron	197233	198063	1	+	.	transcript_id "mcac_s0360.g0006.t1"; gene_id "mcac_s0360.g0006";
s0360	AUGUSTUS	CDS	198064	198171	1	+	0	transcript_id "mcac_s0360.g0006.t1"; gene_id "mcac_s0360.g0006";
s0360	AUGUSTUS	exon	198064	198171	.	+	.	transcript_id "mcac_s0360.g0006.t1"; gene_id "mcac_s0360.g0006";
s0360	AUGUSTUS	intron	198172	199548	1	+	.	transcript_id "mcac_s0360.g0006.t1"; gene_id "mcac_s0360.g0006";
s0360	AUGUSTUS	CDS	199549	199638	1	+	0	transcript_id "mcac_s0360.g0006.t1"; gene_id "mcac_s0360.g0006";
s0360	AUGUSTUS	exon	199549	199638	.	+	.	transcript_id "mcac_s0360.g0006.t1"; gene_id "mcac_s0360.g0006";
s0360	AUGUSTUS	intron	199639	202300	1	+	.	transcript_id "mcac_s0360.g0006.t1"; gene_id "mcac_s0360.g0006";
s0360	AUGUSTUS	CDS	202301	202443	1	+	0	transcript_id "mcac_s0360.g0006.t1"; gene_id "mcac_s0360.g0006";
s0360	AUGUSTUS	exon	202301	202443	.	+	.	transcript_id "mcac_s0360.g0006.t1"; gene_id "mcac_s0360.g0006";
s0360	AUGUSTUS	intron	202444	202838	1	+	.	transcript_id "mcac_s0360.g0006.t1"; gene_id "mcac_s0360.g0006";
s0360	AUGUSTUS	CDS	202839	203047	1	+	1	transcript_id "mcac_s0360.g0006.t1"; gene_id "mcac_s0360.g0006";
s0360	AUGUSTUS	exon	202839	203047	.	+	.	transcript_id "mcac_s0360.g0006.t1"; gene_id "mcac_s0360.g0006";
s0360	AUGUSTUS	intron	203048	205474	1	+	.	transcript_id "mcac_s0360.g0006.t1"; gene_id "mcac_s0360.g0006";
s0360	AUGUSTUS	CDS	205475	205610	1	+	2	transcript_id "mcac_s0360.g0006.t1"; gene_id "mcac_s0360.g0006";
s0360	AUGUSTUS	exon	205475	205610	.	+	.	transcript_id "mcac_s0360.g0006.t1"; gene_id "mcac_s0360.g0006";
s0360	AUGUSTUS	intron	205611	206308	1	+	.	transcript_id "mcac_s0360.g0006.t1"; gene_id "mcac_s0360.g0006";
s0360	AUGUSTUS	CDS	206309	206459	1	+	1	transcript_id "mcac_s0360.g0006.t1"; gene_id "mcac_s0360.g0006";
s0360	AUGUSTUS	exon	206309	206459	.	+	.	transcript_id "mcac_s0360.g0006.t1"; gene_id "mcac_s0360.g0006";
s0360	AUGUSTUS	intron	206460	207806	1	+	.	transcript_id "mcac_s0360.g0006.t1"; gene_id "mcac_s0360.g0006";
s0360	AUGUSTUS	CDS	207807	207961	1	+	0	transcript_id "mcac_s0360.g0006.t1"; gene_id "mcac_s0360.g0006";
s0360	AUGUSTUS	exon	207807	207961	.	+	.	transcript_id "mcac_s0360.g0006.t1"; gene_id "mcac_s0360.g0006";
s0360	AUGUSTUS	intron	207962	208071	1	+	.	transcript_id "mcac_s0360.g0006.t1"; gene_id "mcac_s0360.g0006";
s0360	AUGUSTUS	CDS	208072	208114	1	+	1	transcript_id "mcac_s0360.g0006.t1"; gene_id "mcac_s0360.g0006";
s0360	AUGUSTUS	exon	208072	208114	.	+	.	transcript_id "mcac_s0360.g0006.t1"; gene_id "mcac_s0360.g0006";
s0360	AUGUSTUS	intron	208115	209619	1	+	.	transcript_id "mcac_s0360.g0006.t1"; gene_id "mcac_s0360.g0006";
s0360	AUGUSTUS	CDS	209620	209763	1	+	0	transcript_id "mcac_s0360.g0006.t1"; gene_id "mcac_s0360.g0006";
s0360	AUGUSTUS	exon	209620	209763	.	+	.	transcript_id "mcac_s0360.g0006.t1"; gene_id "mcac_s0360.g0006";
s0360	AUGUSTUS	intron	209764	214704	1	+	.	transcript_id "mcac_s0360.g0006.t1"; gene_id "mcac_s0360.g0006";
s0360	AUGUSTUS	CDS	214705	214959	1	+	0	transcript_id "mcac_s0360.g0006.t1"; gene_id "mcac_s0360.g0006";
s0360	AUGUSTUS	exon	214705	214959	.	+	.	transcript_id "mcac_s0360.g0006.t1"; gene_id "mcac_s0360.g0006";
s0360	AUGUSTUS	intron	214960	217088	1	+	.	transcript_id "mcac_s0360.g0006.t1"; gene_id "mcac_s0360.g0006";
s0360	AUGUSTUS	CDS	217089	217301	1	+	0	transcript_id "mcac_s0360.g0006.t1"; gene_id "mcac_s0360.g0006";
s0360	AUGUSTUS	exon	217089	217301	.	+	.	transcript_id "mcac_s0360.g0006.t1"; gene_id "mcac_s0360.g0006";
s0360	AUGUSTUS	intron	217302	218917	1	+	.	transcript_id "mcac_s0360.g0006.t1"; gene_id "mcac_s0360.g0006";
s0360	AUGUSTUS	CDS	218918	219055	1	+	0	transcript_id "mcac_s0360.g0006.t1"; gene_id "mcac_s0360.g0006";
s0360	AUGUSTUS	exon	218918	219055	.	+	.	transcript_id "mcac_s0360.g0006.t1"; gene_id "mcac_s0360.g0006";
s0360	AUGUSTUS	intron	219056	219525	1	+	.	transcript_id "mcac_s0360.g0006.t1"; gene_id "mcac_s0360.g0006";
s0360	AUGUSTUS	CDS	219526	219693	1	+	0	transcript_id "mcac_s0360.g0006.t1"; gene_id "mcac_s0360.g0006";
s0360	AUGUSTUS	exon	219526	219693	.	+	.	transcript_id "mcac_s0360.g0006.t1"; gene_id "mcac_s0360.g0006";
s0360	AUGUSTUS	intron	219694	220266	1	+	.	transcript_id "mcac_s0360.g0006.t1"; gene_id "mcac_s0360.g0006";
s0360	AUGUSTUS	CDS	220267	220494	1	+	0	transcript_id "mcac_s0360.g0006.t1"; gene_id "mcac_s0360.g0006";
s0360	AUGUSTUS	exon	220267	220494	.	+	.	transcript_id "mcac_s0360.g0006.t1"; gene_id "mcac_s0360.g0006";
s0360	AUGUSTUS	intron	220495	221989	1	+	.	transcript_id "mcac_s0360.g0006.t1"; gene_id "mcac_s0360.g0006";
s0360	AUGUSTUS	CDS	221990	222394	1	+	0	transcript_id "mcac_s0360.g0006.t1"; gene_id "mcac_s0360.g0006";
s0360	AUGUSTUS	exon	221990	222394	.	+	.	transcript_id "mcac_s0360.g0006.t1"; gene_id "mcac_s0360.g0006";
s0360	AUGUSTUS	intron	222395	222754	1	+	.	transcript_id "mcac_s0360.g0006.t1"; gene_id "mcac_s0360.g0006";
s0360	AUGUSTUS	CDS	222755	222895	1	+	0	transcript_id "mcac_s0360.g0006.t1"; gene_id "mcac_s0360.g0006";
s0360	AUGUSTUS	exon	222755	222895	.	+	.	transcript_id "mcac_s0360.g0006.t1"; gene_id "mcac_s0360.g0006";
s0360	AUGUSTUS	intron	222896	223083	1	+	.	transcript_id "mcac_s0360.g0006.t1"; gene_id "mcac_s0360.g0006";
s0360	AUGUSTUS	CDS	223084	223190	1	+	0	transcript_id "mcac_s0360.g0006.t1"; gene_id "mcac_s0360.g0006";
s0360	AUGUSTUS	exon	223084	223190	.	+	.	transcript_id "mcac_s0360.g0006.t1"; gene_id "mcac_s0360.g0006";
s0360	AUGUSTUS	intron	223191	223919	1	+	.	transcript_id "mcac_s0360.g0006.t1"; gene_id "mcac_s0360.g0006";
s0360	AUGUSTUS	CDS	223920	224008	1	+	1	transcript_id "mcac_s0360.g0006.t1"; gene_id "mcac_s0360.g0006";
s0360	AUGUSTUS	exon	223920	224008	.	+	.	transcript_id "mcac_s0360.g0006.t1"; gene_id "mcac_s0360.g0006";
s0360	AUGUSTUS	intron	224009	224769	1	+	.	transcript_id "mcac_s0360.g0006.t1"; gene_id "mcac_s0360.g0006";
s0360	AUGUSTUS	CDS	224770	224885	1	+	2	transcript_id "mcac_s0360.g0006.t1"; gene_id "mcac_s0360.g0006";
s0360	AUGUSTUS	exon	224770	224885	.	+	.	transcript_id "mcac_s0360.g0006.t1"; gene_id "mcac_s0360.g0006";
s0360	AUGUSTUS	intron	224886	225027	1	+	.	transcript_id "mcac_s0360.g0006.t1"; gene_id "mcac_s0360.g0006";
s0360	AUGUSTUS	CDS	225028	225150	1	+	0	transcript_id "mcac_s0360.g0006.t1"; gene_id "mcac_s0360.g0006";
s0360	AUGUSTUS	exon	225028	225150	.	+	.	transcript_id "mcac_s0360.g0006.t1"; gene_id "mcac_s0360.g0006";
s0360	AUGUSTUS	intron	225151	226327	1	+	.	transcript_id "mcac_s0360.g0006.t1"; gene_id "mcac_s0360.g0006";
s0360	AUGUSTUS	CDS	226328	226676	1	+	0	transcript_id "mcac_s0360.g0006.t1"; gene_id "mcac_s0360.g0006";
s0360	AUGUSTUS	exon	226328	226676	.	+	.	transcript_id "mcac_s0360.g0006.t1"; gene_id "mcac_s0360.g0006";
s0360	AUGUSTUS	intron	226677	227282	1	+	.	transcript_id "mcac_s0360.g0006.t1"; gene_id "mcac_s0360.g0006";
s0360	AUGUSTUS	CDS	227283	227737	1	+	2	transcript_id "mcac_s0360.g0006.t1"; gene_id "mcac_s0360.g0006";
s0360	AUGUSTUS	exon	227283	228500	.	+	.	transcript_id "mcac_s0360.g0006.t1"; gene_id "mcac_s0360.g0006";
s0360	AUGUSTUS	stop_codon	227735	227737	.	+	0	transcript_id "mcac_s0360.g0006.t1"; gene_id "mcac_s0360.g0006";
s0360	AUGUSTUS	3'-UTR	227738	228500	0.9	+	.	transcript_id "mcac_s0360.g0006.t1"; gene_id "mcac_s0360.g0006";
s0360	AUGUSTUS	tts	228500	228500	.	+	.	transcript_id "mcac_s0360.g0006.t1"; gene_id "mcac_s0360.g0006";
s0360	AUGUSTUS	gene	233472	234885	0.21	-	.	mcac_s0360.g0007
s0360	AUGUSTUS	transcript	233472	234885	0.21	-	.	transcript_id "mcac_s0360.g0007.t1"; gene_id "mcac_s0360.g0007";
s0360	AUGUSTUS	tts	233472	233472	.	-	.	transcript_id "mcac_s0360.g0007.t1"; gene_id "mcac_s0360.g0007";
s0360	AUGUSTUS	3'-UTR	233472	233548	0.38	-	.	transcript_id "mcac_s0360.g0007.t1"; gene_id "mcac_s0360.g0007";
s0360	AUGUSTUS	exon	233472	233868	.	-	.	transcript_id "mcac_s0360.g0007.t1"; gene_id "mcac_s0360.g0007";
s0360	AUGUSTUS	stop_codon	233549	233551	.	-	0	transcript_id "mcac_s0360.g0007.t1"; gene_id "mcac_s0360.g0007";
s0360	AUGUSTUS	CDS	233549	233824	0.97	-	0	transcript_id "mcac_s0360.g0007.t1"; gene_id "mcac_s0360.g0007";
s0360	AUGUSTUS	start_codon	233822	233824	.	-	0	transcript_id "mcac_s0360.g0007.t1"; gene_id "mcac_s0360.g0007";
s0360	AUGUSTUS	5'-UTR	233825	233868	1	-	.	transcript_id "mcac_s0360.g0007.t1"; gene_id "mcac_s0360.g0007";
s0360	AUGUSTUS	5'-UTR	234624	234704	1	-	.	transcript_id "mcac_s0360.g0007.t1"; gene_id "mcac_s0360.g0007";
s0360	AUGUSTUS	exon	234624	234704	.	-	.	transcript_id "mcac_s0360.g0007.t1"; gene_id "mcac_s0360.g0007";
s0360	AUGUSTUS	5'-UTR	234802	234885	0.52	-	.	transcript_id "mcac_s0360.g0007.t1"; gene_id "mcac_s0360.g0007";
s0360	AUGUSTUS	exon	234802	234885	.	-	.	transcript_id "mcac_s0360.g0007.t1"; gene_id "mcac_s0360.g0007";
s0360	AUGUSTUS	tss	234885	234885	.	-	.	transcript_id "mcac_s0360.g0007.t1"; gene_id "mcac_s0360.g0007";
s0360	AUGUSTUS	gene	270322	272865	0.13	-	.	mcac_s0360.g0008
s0360	AUGUSTUS	transcript	270322	272865	0.13	-	.	transcript_id "mcac_s0360.g0008.t1"; gene_id "mcac_s0360.g0008";
s0360	AUGUSTUS	tts	270322	270322	.	-	.	transcript_id "mcac_s0360.g0008.t1"; gene_id "mcac_s0360.g0008";
s0360	AUGUSTUS	3'-UTR	270322	270472	0.54	-	.	transcript_id "mcac_s0360.g0008.t1"; gene_id "mcac_s0360.g0008";
s0360	AUGUSTUS	exon	270322	271562	.	-	.	transcript_id "mcac_s0360.g0008.t1"; gene_id "mcac_s0360.g0008";
s0360	AUGUSTUS	stop_codon	270473	270475	.	-	0	transcript_id "mcac_s0360.g0008.t1"; gene_id "mcac_s0360.g0008";
s0360	AUGUSTUS	CDS	270473	271562	0.99	-	1	transcript_id "mcac_s0360.g0008.t1"; gene_id "mcac_s0360.g0008";
s0360	AUGUSTUS	intron	271563	271844	0.81	-	.	transcript_id "mcac_s0360.g0008.t1"; gene_id "mcac_s0360.g0008";
s0360	AUGUSTUS	CDS	271845	272812	0.3	-	0	transcript_id "mcac_s0360.g0008.t1"; gene_id "mcac_s0360.g0008";
s0360	AUGUSTUS	exon	271845	272865	.	-	.	transcript_id "mcac_s0360.g0008.t1"; gene_id "mcac_s0360.g0008";
s0360	AUGUSTUS	start_codon	272810	272812	.	-	0	transcript_id "mcac_s0360.g0008.t1"; gene_id "mcac_s0360.g0008";
s0360	AUGUSTUS	5'-UTR	272813	272865	0.28	-	.	transcript_id "mcac_s0360.g0008.t1"; gene_id "mcac_s0360.g0008";
s0360	AUGUSTUS	tss	272865	272865	.	-	.	transcript_id "mcac_s0360.g0008.t1"; gene_id "mcac_s0360.g0008";
s0360	AUGUSTUS	gene	272966	274030	0.06	+	.	mcac_s0360.g0009
s0360	AUGUSTUS	transcript	272966	274030	0.06	+	.	transcript_id "mcac_s0360.g0009.t1"; gene_id "mcac_s0360.g0009";
s0360	AUGUSTUS	tss	272966	272966	.	+	.	transcript_id "mcac_s0360.g0009.t1"; gene_id "mcac_s0360.g0009";
s0360	AUGUSTUS	5'-UTR	272966	273174	0.1	+	.	transcript_id "mcac_s0360.g0009.t1"; gene_id "mcac_s0360.g0009";
s0360	AUGUSTUS	exon	272966	274030	.	+	.	transcript_id "mcac_s0360.g0009.t1"; gene_id "mcac_s0360.g0009";
s0360	AUGUSTUS	start_codon	273175	273177	.	+	0	transcript_id "mcac_s0360.g0009.t1"; gene_id "mcac_s0360.g0009";
s0360	AUGUSTUS	CDS	273175	273963	0.37	+	0	transcript_id "mcac_s0360.g0009.t1"; gene_id "mcac_s0360.g0009";
s0360	AUGUSTUS	stop_codon	273961	273963	.	+	0	transcript_id "mcac_s0360.g0009.t1"; gene_id "mcac_s0360.g0009";
s0360	AUGUSTUS	3'-UTR	273964	274030	0.66	+	.	transcript_id "mcac_s0360.g0009.t1"; gene_id "mcac_s0360.g0009";
s0360	AUGUSTUS	tts	274030	274030	.	+	.	transcript_id "mcac_s0360.g0009.t1"; gene_id "mcac_s0360.g0009";
s0360	AUGUSTUS	gene	285070	285845	0.04	-	.	mcac_s0360.g0010
s0360	AUGUSTUS	transcript	285070	285845	0.04	-	.	transcript_id "mcac_s0360.g0010.t1"; gene_id "mcac_s0360.g0010";
s0360	AUGUSTUS	tts	285070	285070	.	-	.	transcript_id "mcac_s0360.g0010.t1"; gene_id "mcac_s0360.g0010";
s0360	AUGUSTUS	3'-UTR	285070	285172	0.38	-	.	transcript_id "mcac_s0360.g0010.t1"; gene_id "mcac_s0360.g0010";
s0360	AUGUSTUS	exon	285070	285845	.	-	.	transcript_id "mcac_s0360.g0010.t1"; gene_id "mcac_s0360.g0010";
s0360	AUGUSTUS	stop_codon	285173	285175	.	-	0	transcript_id "mcac_s0360.g0010.t1"; gene_id "mcac_s0360.g0010";
s0360	AUGUSTUS	CDS	285173	285826	0.42	-	0	transcript_id "mcac_s0360.g0010.t1"; gene_id "mcac_s0360.g0010";
s0360	AUGUSTUS	start_codon	285824	285826	.	-	0	transcript_id "mcac_s0360.g0010.t1"; gene_id "mcac_s0360.g0010";
s0360	AUGUSTUS	5'-UTR	285827	285845	0.13	-	.	transcript_id "mcac_s0360.g0010.t1"; gene_id "mcac_s0360.g0010";
s0360	AUGUSTUS	tss	285845	285845	.	-	.	transcript_id "mcac_s0360.g0010.t1"; gene_id "mcac_s0360.g0010";
s0360	AUGUSTUS	gene	289016	296592	0.09	+	.	mcac_s0360.g0011
s0360	AUGUSTUS	transcript	289016	296592	0.09	+	.	transcript_id "mcac_s0360.g0011.t1"; gene_id "mcac_s0360.g0011";
s0360	AUGUSTUS	tss	289016	289016	.	+	.	transcript_id "mcac_s0360.g0011.t1"; gene_id "mcac_s0360.g0011";
s0360	AUGUSTUS	5'-UTR	289016	289041	0.15	+	.	transcript_id "mcac_s0360.g0011.t1"; gene_id "mcac_s0360.g0011";
s0360	AUGUSTUS	exon	289016	289081	.	+	.	transcript_id "mcac_s0360.g0011.t1"; gene_id "mcac_s0360.g0011";
s0360	AUGUSTUS	start_codon	289042	289044	.	+	0	transcript_id "mcac_s0360.g0011.t1"; gene_id "mcac_s0360.g0011";
s0360	AUGUSTUS	CDS	289042	289081	0.48	+	0	transcript_id "mcac_s0360.g0011.t1"; gene_id "mcac_s0360.g0011";
s0360	AUGUSTUS	intron	289082	289495	0.62	+	.	transcript_id "mcac_s0360.g0011.t1"; gene_id "mcac_s0360.g0011";
s0360	AUGUSTUS	CDS	289496	289596	0.62	+	2	transcript_id "mcac_s0360.g0011.t1"; gene_id "mcac_s0360.g0011";
s0360	AUGUSTUS	exon	289496	289596	.	+	.	transcript_id "mcac_s0360.g0011.t1"; gene_id "mcac_s0360.g0011";
s0360	AUGUSTUS	intron	289597	289674	0.62	+	.	transcript_id "mcac_s0360.g0011.t1"; gene_id "mcac_s0360.g0011";
s0360	AUGUSTUS	CDS	289675	289769	0.62	+	0	transcript_id "mcac_s0360.g0011.t1"; gene_id "mcac_s0360.g0011";
s0360	AUGUSTUS	exon	289675	289769	.	+	.	transcript_id "mcac_s0360.g0011.t1"; gene_id "mcac_s0360.g0011";
s0360	AUGUSTUS	intron	289770	291331	0.67	+	.	transcript_id "mcac_s0360.g0011.t1"; gene_id "mcac_s0360.g0011";
s0360	AUGUSTUS	CDS	291332	291431	0.57	+	1	transcript_id "mcac_s0360.g0011.t1"; gene_id "mcac_s0360.g0011";
s0360	AUGUSTUS	exon	291332	291431	.	+	.	transcript_id "mcac_s0360.g0011.t1"; gene_id "mcac_s0360.g0011";
s0360	AUGUSTUS	intron	291432	296074	0.79	+	.	transcript_id "mcac_s0360.g0011.t1"; gene_id "mcac_s0360.g0011";
s0360	AUGUSTUS	CDS	296075	296449	0.8	+	0	transcript_id "mcac_s0360.g0011.t1"; gene_id "mcac_s0360.g0011";
s0360	AUGUSTUS	exon	296075	296592	.	+	.	transcript_id "mcac_s0360.g0011.t1"; gene_id "mcac_s0360.g0011";
s0360	AUGUSTUS	stop_codon	296447	296449	.	+	0	transcript_id "mcac_s0360.g0011.t1"; gene_id "mcac_s0360.g0011";
s0360	AUGUSTUS	3'-UTR	296450	296592	0.59	+	.	transcript_id "mcac_s0360.g0011.t1"; gene_id "mcac_s0360.g0011";
s0360	AUGUSTUS	tts	296592	296592	.	+	.	transcript_id "mcac_s0360.g0011.t1"; gene_id "mcac_s0360.g0011";
s0360	AUGUSTUS	gene	300136	309930	0.04	+	.	mcac_s0360.g0012
s0360	AUGUSTUS	transcript	300136	309930	0.04	+	.	transcript_id "mcac_s0360.g0012.t1"; gene_id "mcac_s0360.g0012";
s0360	AUGUSTUS	tss	300136	300136	.	+	.	transcript_id "mcac_s0360.g0012.t1"; gene_id "mcac_s0360.g0012";
s0360	AUGUSTUS	5'-UTR	300136	300227	0.18	+	.	transcript_id "mcac_s0360.g0012.t1"; gene_id "mcac_s0360.g0012";
s0360	AUGUSTUS	exon	300136	300227	.	+	.	transcript_id "mcac_s0360.g0012.t1"; gene_id "mcac_s0360.g0012";
s0360	AUGUSTUS	5'-UTR	303373	303398	0.98	+	.	transcript_id "mcac_s0360.g0012.t1"; gene_id "mcac_s0360.g0012";
s0360	AUGUSTUS	exon	303373	303439	.	+	.	transcript_id "mcac_s0360.g0012.t1"; gene_id "mcac_s0360.g0012";
s0360	AUGUSTUS	start_codon	303399	303401	.	+	0	transcript_id "mcac_s0360.g0012.t1"; gene_id "mcac_s0360.g0012";
s0360	AUGUSTUS	CDS	303399	303439	0.98	+	0	transcript_id "mcac_s0360.g0012.t1"; gene_id "mcac_s0360.g0012";
s0360	AUGUSTUS	intron	303440	303516	0.99	+	.	transcript_id "mcac_s0360.g0012.t1"; gene_id "mcac_s0360.g0012";
s0360	AUGUSTUS	CDS	303517	303580	0.99	+	1	transcript_id "mcac_s0360.g0012.t1"; gene_id "mcac_s0360.g0012";
s0360	AUGUSTUS	exon	303517	303580	.	+	.	transcript_id "mcac_s0360.g0012.t1"; gene_id "mcac_s0360.g0012";
s0360	AUGUSTUS	intron	303581	303686	0.99	+	.	transcript_id "mcac_s0360.g0012.t1"; gene_id "mcac_s0360.g0012";
s0360	AUGUSTUS	CDS	303687	303743	0.99	+	0	transcript_id "mcac_s0360.g0012.t1"; gene_id "mcac_s0360.g0012";
s0360	AUGUSTUS	exon	303687	303743	.	+	.	transcript_id "mcac_s0360.g0012.t1"; gene_id "mcac_s0360.g0012";
[truncated: 796,571 more rows]
