# Supplementary material for: Comparative genomics highlight the importance of lineage-specific gene families in evolutionary divergence of the coral genus, Montipora
Source: BMC Ecol Evol. 2022 May 27;22:71. doi: 10.1186/s12862-022-02023-8 (PMC9145168; doi:10.1186/s12862-022-02023-8)
Supplement: Supplementary file 12 — Additional file 12: Data S4. Gene models for M. efflorescens in GTF format. [file 12862_2022_2023_MOESM12_ESM.gz › SupprementaryData4_meff.gtf]

s3986	AUGUSTUS	gene	2	2569	0.66	+	.	meff_s3986.g0001
s3986	AUGUSTUS	transcript	2	2569	0.66	+	.	transcript_id "meff_s3986.g0001.t1"; gene_id "meff_s3986.g0001";
s3986	AUGUSTUS	CDS	2	76	0.7	+	0	transcript_id "meff_s3986.g0001.t1"; gene_id "meff_s3986.g0001";
s3986	AUGUSTUS	exon	2	76	.	+	.	transcript_id "meff_s3986.g0001.t1"; gene_id "meff_s3986.g0001";
s3986	AUGUSTUS	intron	77	564	1	+	.	transcript_id "meff_s3986.g0001.t1"; gene_id "meff_s3986.g0001";
s3986	AUGUSTUS	CDS	565	840	1	+	0	transcript_id "meff_s3986.g0001.t1"; gene_id "meff_s3986.g0001";
s3986	AUGUSTUS	exon	565	840	.	+	.	transcript_id "meff_s3986.g0001.t1"; gene_id "meff_s3986.g0001";
s3986	AUGUSTUS	intron	841	1131	1	+	.	transcript_id "meff_s3986.g0001.t1"; gene_id "meff_s3986.g0001";
s3986	AUGUSTUS	CDS	1132	1140	1	+	0	transcript_id "meff_s3986.g0001.t1"; gene_id "meff_s3986.g0001";
s3986	AUGUSTUS	exon	1132	1636	.	+	.	transcript_id "meff_s3986.g0001.t1"; gene_id "meff_s3986.g0001";
s3986	AUGUSTUS	stop_codon	1138	1140	.	+	0	transcript_id "meff_s3986.g0001.t1"; gene_id "meff_s3986.g0001";
s3986	AUGUSTUS	3'-UTR	1141	1636	0.98	+	.	transcript_id "meff_s3986.g0001.t1"; gene_id "meff_s3986.g0001";
s3986	AUGUSTUS	3'-UTR	2367	2569	0.93	+	.	transcript_id "meff_s3986.g0001.t1"; gene_id "meff_s3986.g0001";
s3986	AUGUSTUS	exon	2367	2569	.	+	.	transcript_id "meff_s3986.g0001.t1"; gene_id "meff_s3986.g0001";
s3986	AUGUSTUS	tts	2569	2569	.	+	.	transcript_id "meff_s3986.g0001.t1"; gene_id "meff_s3986.g0001";
s2452	AUGUSTUS	gene	1	7506	0.97	+	.	meff_s2452.g0001
s2452	AUGUSTUS	transcript	1	7506	0.97	+	.	transcript_id "meff_s2452.g0001.t1"; gene_id "meff_s2452.g0001";
s2452	AUGUSTUS	intron	1	503	0.97	+	.	transcript_id "meff_s2452.g0001.t1"; gene_id "meff_s2452.g0001";
s2452	AUGUSTUS	CDS	504	572	1	+	1	transcript_id "meff_s2452.g0001.t1"; gene_id "meff_s2452.g0001";
s2452	AUGUSTUS	exon	504	572	.	+	.	transcript_id "meff_s2452.g0001.t1"; gene_id "meff_s2452.g0001";
s2452	AUGUSTUS	intron	573	685	1	+	.	transcript_id "meff_s2452.g0001.t1"; gene_id "meff_s2452.g0001";
s2452	AUGUSTUS	CDS	686	722	1	+	1	transcript_id "meff_s2452.g0001.t1"; gene_id "meff_s2452.g0001";
s2452	AUGUSTUS	exon	686	722	.	+	.	transcript_id "meff_s2452.g0001.t1"; gene_id "meff_s2452.g0001";
s2452	AUGUSTUS	intron	723	1436	1	+	.	transcript_id "meff_s2452.g0001.t1"; gene_id "meff_s2452.g0001";
s2452	AUGUSTUS	CDS	1437	1523	1	+	0	transcript_id "meff_s2452.g0001.t1"; gene_id "meff_s2452.g0001";
s2452	AUGUSTUS	exon	1437	1523	.	+	.	transcript_id "meff_s2452.g0001.t1"; gene_id "meff_s2452.g0001";
s2452	AUGUSTUS	intron	1524	3909	1	+	.	transcript_id "meff_s2452.g0001.t1"; gene_id "meff_s2452.g0001";
s2452	AUGUSTUS	CDS	3910	4005	1	+	0	transcript_id "meff_s2452.g0001.t1"; gene_id "meff_s2452.g0001";
s2452	AUGUSTUS	exon	3910	4005	.	+	.	transcript_id "meff_s2452.g0001.t1"; gene_id "meff_s2452.g0001";
s2452	AUGUSTUS	intron	4006	4886	1	+	.	transcript_id "meff_s2452.g0001.t1"; gene_id "meff_s2452.g0001";
s2452	AUGUSTUS	CDS	4887	4994	1	+	0	transcript_id "meff_s2452.g0001.t1"; gene_id "meff_s2452.g0001";
s2452	AUGUSTUS	exon	4887	4994	.	+	.	transcript_id "meff_s2452.g0001.t1"; gene_id "meff_s2452.g0001";
s2452	AUGUSTUS	intron	4995	5315	1	+	.	transcript_id "meff_s2452.g0001.t1"; gene_id "meff_s2452.g0001";
s2452	AUGUSTUS	CDS	5316	5366	1	+	0	transcript_id "meff_s2452.g0001.t1"; gene_id "meff_s2452.g0001";
s2452	AUGUSTUS	exon	5316	5366	.	+	.	transcript_id "meff_s2452.g0001.t1"; gene_id "meff_s2452.g0001";
s2452	AUGUSTUS	intron	5367	5572	1	+	.	transcript_id "meff_s2452.g0001.t1"; gene_id "meff_s2452.g0001";
s2452	AUGUSTUS	CDS	5573	5662	1	+	0	transcript_id "meff_s2452.g0001.t1"; gene_id "meff_s2452.g0001";
s2452	AUGUSTUS	exon	5573	5662	.	+	.	transcript_id "meff_s2452.g0001.t1"; gene_id "meff_s2452.g0001";
s2452	AUGUSTUS	intron	5663	6449	1	+	.	transcript_id "meff_s2452.g0001.t1"; gene_id "meff_s2452.g0001";
s2452	AUGUSTUS	CDS	6450	6507	1	+	0	transcript_id "meff_s2452.g0001.t1"; gene_id "meff_s2452.g0001";
s2452	AUGUSTUS	exon	6450	6507	.	+	.	transcript_id "meff_s2452.g0001.t1"; gene_id "meff_s2452.g0001";
s2452	AUGUSTUS	intron	6508	7506	1	+	.	transcript_id "meff_s2452.g0001.t1"; gene_id "meff_s2452.g0001";
s1302	AUGUSTUS	gene	10226	24072	0.61	+	.	meff_s1302.g0002
s1302	AUGUSTUS	transcript	10226	24072	0.61	+	.	transcript_id "meff_s1302.g0002.t1"; gene_id "meff_s1302.g0002";
s1302	AUGUSTUS	5'-UTR	10226	10301	0.82	+	.	transcript_id "meff_s1302.g0002.t1"; gene_id "meff_s1302.g0002";
s1302	AUGUSTUS	exon	10226	10301	.	+	.	transcript_id "meff_s1302.g0002.t1"; gene_id "meff_s1302.g0002";
s1302	AUGUSTUS	5'-UTR	10384	10504	1	+	.	transcript_id "meff_s1302.g0002.t1"; gene_id "meff_s1302.g0002";
s1302	AUGUSTUS	exon	10384	10504	.	+	.	transcript_id "meff_s1302.g0002.t1"; gene_id "meff_s1302.g0002";
s1302	AUGUSTUS	5'-UTR	18854	18893	0.8	+	.	transcript_id "meff_s1302.g0002.t1"; gene_id "meff_s1302.g0002";
s1302	AUGUSTUS	exon	18854	19265	.	+	.	transcript_id "meff_s1302.g0002.t1"; gene_id "meff_s1302.g0002";
s1302	AUGUSTUS	start_codon	18894	18896	.	+	0	transcript_id "meff_s1302.g0002.t1"; gene_id "meff_s1302.g0002";
s1302	AUGUSTUS	CDS	18894	19265	0.74	+	0	transcript_id "meff_s1302.g0002.t1"; gene_id "meff_s1302.g0002";
s1302	AUGUSTUS	intron	19266	24072	0.92	+	.	transcript_id "meff_s1302.g0002.t1"; gene_id "meff_s1302.g0002";
s0146	AUGUSTUS	gene	19836	36606	0.04	+	.	meff_s0146.g0001
s0146	AUGUSTUS	transcript	19836	36606	0.04	+	.	transcript_id "meff_s0146.g0001.t1"; gene_id "meff_s0146.g0001";
s0146	AUGUSTUS	tss	19836	19836	.	+	.	transcript_id "meff_s0146.g0001.t1"; gene_id "meff_s0146.g0001";
s0146	AUGUSTUS	5'-UTR	19836	19872	0.19	+	.	transcript_id "meff_s0146.g0001.t1"; gene_id "meff_s0146.g0001";
s0146	AUGUSTUS	exon	19836	20370	.	+	.	transcript_id "meff_s0146.g0001.t1"; gene_id "meff_s0146.g0001";
s0146	AUGUSTUS	start_codon	19873	19875	.	+	0	transcript_id "meff_s0146.g0001.t1"; gene_id "meff_s0146.g0001";
s0146	AUGUSTUS	CDS	19873	20370	0.47	+	0	transcript_id "meff_s0146.g0001.t1"; gene_id "meff_s0146.g0001";
s0146	AUGUSTUS	intron	20371	20507	0.94	+	.	transcript_id "meff_s0146.g0001.t1"; gene_id "meff_s0146.g0001";
s0146	AUGUSTUS	CDS	20508	20616	0.94	+	0	transcript_id "meff_s0146.g0001.t1"; gene_id "meff_s0146.g0001";
s0146	AUGUSTUS	exon	20508	20616	.	+	.	transcript_id "meff_s0146.g0001.t1"; gene_id "meff_s0146.g0001";
s0146	AUGUSTUS	intron	20617	22199	1	+	.	transcript_id "meff_s0146.g0001.t1"; gene_id "meff_s0146.g0001";
s0146	AUGUSTUS	CDS	22200	22332	0.79	+	2	transcript_id "meff_s0146.g0001.t1"; gene_id "meff_s0146.g0001";
s0146	AUGUSTUS	exon	22200	22332	.	+	.	transcript_id "meff_s0146.g0001.t1"; gene_id "meff_s0146.g0001";
s0146	AUGUSTUS	intron	22333	26912	0.52	+	.	transcript_id "meff_s0146.g0001.t1"; gene_id "meff_s0146.g0001";
s0146	AUGUSTUS	CDS	26913	27018	0.68	+	1	transcript_id "meff_s0146.g0001.t1"; gene_id "meff_s0146.g0001";
s0146	AUGUSTUS	exon	26913	27018	.	+	.	transcript_id "meff_s0146.g0001.t1"; gene_id "meff_s0146.g0001";
s0146	AUGUSTUS	intron	27019	28891	0.66	+	.	transcript_id "meff_s0146.g0001.t1"; gene_id "meff_s0146.g0001";
s0146	AUGUSTUS	CDS	28892	29009	0.91	+	0	transcript_id "meff_s0146.g0001.t1"; gene_id "meff_s0146.g0001";
s0146	AUGUSTUS	exon	28892	29009	.	+	.	transcript_id "meff_s0146.g0001.t1"; gene_id "meff_s0146.g0001";
s0146	AUGUSTUS	intron	29010	29131	1	+	.	transcript_id "meff_s0146.g0001.t1"; gene_id "meff_s0146.g0001";
s0146	AUGUSTUS	CDS	29132	29371	0.94	+	2	transcript_id "meff_s0146.g0001.t1"; gene_id "meff_s0146.g0001";
s0146	AUGUSTUS	exon	29132	29371	.	+	.	transcript_id "meff_s0146.g0001.t1"; gene_id "meff_s0146.g0001";
s0146	AUGUSTUS	intron	29372	34916	0.68	+	.	transcript_id "meff_s0146.g0001.t1"; gene_id "meff_s0146.g0001";
s0146	AUGUSTUS	CDS	34917	35347	0.37	+	2	transcript_id "meff_s0146.g0001.t1"; gene_id "meff_s0146.g0001";
s0146	AUGUSTUS	exon	34917	35347	.	+	.	transcript_id "meff_s0146.g0001.t1"; gene_id "meff_s0146.g0001";
s0146	AUGUSTUS	intron	35348	35502	0.31	+	.	transcript_id "meff_s0146.g0001.t1"; gene_id "meff_s0146.g0001";
s0146	AUGUSTUS	CDS	35503	35620	0.32	+	0	transcript_id "meff_s0146.g0001.t1"; gene_id "meff_s0146.g0001";
s0146	AUGUSTUS	exon	35503	35620	.	+	.	transcript_id "meff_s0146.g0001.t1"; gene_id "meff_s0146.g0001";
s0146	AUGUSTUS	intron	35621	36404	0.32	+	.	transcript_id "meff_s0146.g0001.t1"; gene_id "meff_s0146.g0001";
s0146	AUGUSTUS	CDS	36405	36577	0.71	+	2	transcript_id "meff_s0146.g0001.t1"; gene_id "meff_s0146.g0001";
s0146	AUGUSTUS	exon	36405	36606	.	+	.	transcript_id "meff_s0146.g0001.t1"; gene_id "meff_s0146.g0001";
s0146	AUGUSTUS	stop_codon	36575	36577	.	+	0	transcript_id "meff_s0146.g0001.t1"; gene_id "meff_s0146.g0001";
s0146	AUGUSTUS	3'-UTR	36578	36606	0.78	+	.	transcript_id "meff_s0146.g0001.t1"; gene_id "meff_s0146.g0001";
s0146	AUGUSTUS	tts	36606	36606	.	+	.	transcript_id "meff_s0146.g0001.t1"; gene_id "meff_s0146.g0001";
s0146	AUGUSTUS	gene	38925	45086	0.09	-	.	meff_s0146.g0002
s0146	AUGUSTUS	transcript	38925	45086	0.09	-	.	transcript_id "meff_s0146.g0002.t1"; gene_id "meff_s0146.g0002";
s0146	AUGUSTUS	tts	38925	38925	.	-	.	transcript_id "meff_s0146.g0002.t1"; gene_id "meff_s0146.g0002";
s0146	AUGUSTUS	3'-UTR	38925	39183	0.32	-	.	transcript_id "meff_s0146.g0002.t1"; gene_id "meff_s0146.g0002";
s0146	AUGUSTUS	exon	38925	39281	.	-	.	transcript_id "meff_s0146.g0002.t1"; gene_id "meff_s0146.g0002";
s0146	AUGUSTUS	stop_codon	39184	39186	.	-	0	transcript_id "meff_s0146.g0002.t1"; gene_id "meff_s0146.g0002";
s0146	AUGUSTUS	CDS	39184	39281	1	-	2	transcript_id "meff_s0146.g0002.t1"; gene_id "meff_s0146.g0002";
s0146	AUGUSTUS	intron	39282	39365	1	-	.	transcript_id "meff_s0146.g0002.t1"; gene_id "meff_s0146.g0002";
s0146	AUGUSTUS	CDS	39366	39399	1	-	0	transcript_id "meff_s0146.g0002.t1"; gene_id "meff_s0146.g0002";
s0146	AUGUSTUS	exon	39366	39399	.	-	.	transcript_id "meff_s0146.g0002.t1"; gene_id "meff_s0146.g0002";
s0146	AUGUSTUS	intron	39400	40388	1	-	.	transcript_id "meff_s0146.g0002.t1"; gene_id "meff_s0146.g0002";
s0146	AUGUSTUS	CDS	40389	40477	1	-	2	transcript_id "meff_s0146.g0002.t1"; gene_id "meff_s0146.g0002";
s0146	AUGUSTUS	exon	40389	40477	.	-	.	transcript_id "meff_s0146.g0002.t1"; gene_id "meff_s0146.g0002";
s0146	AUGUSTUS	intron	40478	41278	1	-	.	transcript_id "meff_s0146.g0002.t1"; gene_id "meff_s0146.g0002";
s0146	AUGUSTUS	CDS	41279	41408	1	-	0	transcript_id "meff_s0146.g0002.t1"; gene_id "meff_s0146.g0002";
s0146	AUGUSTUS	exon	41279	41408	.	-	.	transcript_id "meff_s0146.g0002.t1"; gene_id "meff_s0146.g0002";
s0146	AUGUSTUS	intron	41409	42172	1	-	.	transcript_id "meff_s0146.g0002.t1"; gene_id "meff_s0146.g0002";
s0146	AUGUSTUS	CDS	42173	42244	1	-	0	transcript_id "meff_s0146.g0002.t1"; gene_id "meff_s0146.g0002";
s0146	AUGUSTUS	exon	42173	42244	.	-	.	transcript_id "meff_s0146.g0002.t1"; gene_id "meff_s0146.g0002";
s0146	AUGUSTUS	intron	42245	44654	1	-	.	transcript_id "meff_s0146.g0002.t1"; gene_id "meff_s0146.g0002";
s0146	AUGUSTUS	CDS	44655	44729	1	-	0	transcript_id "meff_s0146.g0002.t1"; gene_id "meff_s0146.g0002";
s0146	AUGUSTUS	exon	44655	44729	.	-	.	transcript_id "meff_s0146.g0002.t1"; gene_id "meff_s0146.g0002";
s0146	AUGUSTUS	intron	44730	44878	1	-	.	transcript_id "meff_s0146.g0002.t1"; gene_id "meff_s0146.g0002";
s0146	AUGUSTUS	CDS	44879	44980	1	-	0	transcript_id "meff_s0146.g0002.t1"; gene_id "meff_s0146.g0002";
s0146	AUGUSTUS	exon	44879	45086	.	-	.	transcript_id "meff_s0146.g0002.t1"; gene_id "meff_s0146.g0002";
s0146	AUGUSTUS	start_codon	44978	44980	.	-	0	transcript_id "meff_s0146.g0002.t1"; gene_id "meff_s0146.g0002";
s0146	AUGUSTUS	5'-UTR	44981	45086	0.24	-	.	transcript_id "meff_s0146.g0002.t1"; gene_id "meff_s0146.g0002";
s0146	AUGUSTUS	tss	45086	45086	.	-	.	transcript_id "meff_s0146.g0002.t1"; gene_id "meff_s0146.g0002";
s0146	AUGUSTUS	gene	48446	59291	0.14	+	.	meff_s0146.g0003
s0146	AUGUSTUS	transcript	48446	59291	0.14	+	.	transcript_id "meff_s0146.g0003.t1"; gene_id "meff_s0146.g0003";
s0146	AUGUSTUS	tss	48446	48446	.	+	.	transcript_id "meff_s0146.g0003.t1"; gene_id "meff_s0146.g0003";
s0146	AUGUSTUS	5'-UTR	48446	48540	0.27	+	.	transcript_id "meff_s0146.g0003.t1"; gene_id "meff_s0146.g0003";
s0146	AUGUSTUS	exon	48446	48540	.	+	.	transcript_id "meff_s0146.g0003.t1"; gene_id "meff_s0146.g0003";
s0146	AUGUSTUS	5'-UTR	51707	51781	1	+	.	transcript_id "meff_s0146.g0003.t1"; gene_id "meff_s0146.g0003";
s0146	AUGUSTUS	exon	51707	52509	.	+	.	transcript_id "meff_s0146.g0003.t1"; gene_id "meff_s0146.g0003";
s0146	AUGUSTUS	start_codon	51782	51784	.	+	0	transcript_id "meff_s0146.g0003.t1"; gene_id "meff_s0146.g0003";
s0146	AUGUSTUS	CDS	51782	52509	1	+	0	transcript_id "meff_s0146.g0003.t1"; gene_id "meff_s0146.g0003";
s0146	AUGUSTUS	intron	52510	54598	1	+	.	transcript_id "meff_s0146.g0003.t1"; gene_id "meff_s0146.g0003";
s0146	AUGUSTUS	CDS	54599	54710	1	+	1	transcript_id "meff_s0146.g0003.t1"; gene_id "meff_s0146.g0003";
s0146	AUGUSTUS	exon	54599	54710	.	+	.	transcript_id "meff_s0146.g0003.t1"; gene_id "meff_s0146.g0003";
s0146	AUGUSTUS	intron	54711	55577	1	+	.	transcript_id "meff_s0146.g0003.t1"; gene_id "meff_s0146.g0003";
s0146	AUGUSTUS	CDS	55578	55935	1	+	0	transcript_id "meff_s0146.g0003.t1"; gene_id "meff_s0146.g0003";
s0146	AUGUSTUS	exon	55578	55935	.	+	.	transcript_id "meff_s0146.g0003.t1"; gene_id "meff_s0146.g0003";
s0146	AUGUSTUS	intron	55936	56997	1	+	.	transcript_id "meff_s0146.g0003.t1"; gene_id "meff_s0146.g0003";
s0146	AUGUSTUS	CDS	56998	57112	1	+	2	transcript_id "meff_s0146.g0003.t1"; gene_id "meff_s0146.g0003";
s0146	AUGUSTUS	exon	56998	57112	.	+	.	transcript_id "meff_s0146.g0003.t1"; gene_id "meff_s0146.g0003";
s0146	AUGUSTUS	intron	57113	58133	1	+	.	transcript_id "meff_s0146.g0003.t1"; gene_id "meff_s0146.g0003";
s0146	AUGUSTUS	CDS	58134	59217	1	+	1	transcript_id "meff_s0146.g0003.t1"; gene_id "meff_s0146.g0003";
s0146	AUGUSTUS	exon	58134	59291	.	+	.	transcript_id "meff_s0146.g0003.t1"; gene_id "meff_s0146.g0003";
s0146	AUGUSTUS	stop_codon	59215	59217	.	+	0	transcript_id "meff_s0146.g0003.t1"; gene_id "meff_s0146.g0003";
s0146	AUGUSTUS	3'-UTR	59218	59291	0.46	+	.	transcript_id "meff_s0146.g0003.t1"; gene_id "meff_s0146.g0003";
s0146	AUGUSTUS	tts	59291	59291	.	+	.	transcript_id "meff_s0146.g0003.t1"; gene_id "meff_s0146.g0003";
s0146	AUGUSTUS	gene	65657	66846	0.04	-	.	meff_s0146.g0004
s0146	AUGUSTUS	transcript	65657	66846	0.04	-	.	transcript_id "meff_s0146.g0004.t1"; gene_id "meff_s0146.g0004";
s0146	AUGUSTUS	tts	65657	65657	.	-	.	transcript_id "meff_s0146.g0004.t1"; gene_id "meff_s0146.g0004";
s0146	AUGUSTUS	3'-UTR	65657	66158	0.26	-	.	transcript_id "meff_s0146.g0004.t1"; gene_id "meff_s0146.g0004";
s0146	AUGUSTUS	exon	65657	66846	.	-	.	transcript_id "meff_s0146.g0004.t1"; gene_id "meff_s0146.g0004";
s0146	AUGUSTUS	stop_codon	66159	66161	.	-	0	transcript_id "meff_s0146.g0004.t1"; gene_id "meff_s0146.g0004";
s0146	AUGUSTUS	CDS	66159	66761	0.98	-	0	transcript_id "meff_s0146.g0004.t1"; gene_id "meff_s0146.g0004";
s0146	AUGUSTUS	start_codon	66759	66761	.	-	0	transcript_id "meff_s0146.g0004.t1"; gene_id "meff_s0146.g0004";
s0146	AUGUSTUS	5'-UTR	66762	66846	0.2	-	.	transcript_id "meff_s0146.g0004.t1"; gene_id "meff_s0146.g0004";
s0146	AUGUSTUS	tss	66846	66846	.	-	.	transcript_id "meff_s0146.g0004.t1"; gene_id "meff_s0146.g0004";
s0146	AUGUSTUS	gene	73166	83621	0.64	+	.	meff_s0146.g0005
s0146	AUGUSTUS	transcript	78006	83621	0.08	+	.	transcript_id "meff_s0146.g0005.t1"; gene_id "meff_s0146.g0005";
s0146	AUGUSTUS	tss	78006	78006	.	+	.	transcript_id "meff_s0146.g0005.t1"; gene_id "meff_s0146.g0005";
s0146	AUGUSTUS	5'-UTR	78006	78202	0.13	+	.	transcript_id "meff_s0146.g0005.t1"; gene_id "meff_s0146.g0005";
s0146	AUGUSTUS	exon	78006	78215	.	+	.	transcript_id "meff_s0146.g0005.t1"; gene_id "meff_s0146.g0005";
s0146	AUGUSTUS	start_codon	78203	78205	.	+	0	transcript_id "meff_s0146.g0005.t1"; gene_id "meff_s0146.g0005";
s0146	AUGUSTUS	CDS	78203	78215	1	+	0	transcript_id "meff_s0146.g0005.t1"; gene_id "meff_s0146.g0005";
s0146	AUGUSTUS	intron	78216	82248	1	+	.	transcript_id "meff_s0146.g0005.t1"; gene_id "meff_s0146.g0005";
s0146	AUGUSTUS	CDS	82249	83222	1	+	2	transcript_id "meff_s0146.g0005.t1"; gene_id "meff_s0146.g0005";
s0146	AUGUSTUS	exon	82249	83621	.	+	.	transcript_id "meff_s0146.g0005.t1"; gene_id "meff_s0146.g0005";
s0146	AUGUSTUS	stop_codon	83220	83222	.	+	0	transcript_id "meff_s0146.g0005.t1"; gene_id "meff_s0146.g0005";
s0146	AUGUSTUS	3'-UTR	83223	83621	0.75	+	.	transcript_id "meff_s0146.g0005.t1"; gene_id "meff_s0146.g0005";
s0146	AUGUSTUS	tts	83621	83621	.	+	.	transcript_id "meff_s0146.g0005.t1"; gene_id "meff_s0146.g0005";
s0146	AUGUSTUS	gene	84816	104356	0.03	-	.	meff_s0146.g0006
s0146	AUGUSTUS	transcript	84816	104356	0.03	-	.	transcript_id "meff_s0146.g0006.t1"; gene_id "meff_s0146.g0006";
s0146	AUGUSTUS	tts	84816	84816	.	-	.	transcript_id "meff_s0146.g0006.t1"; gene_id "meff_s0146.g0006";
s0146	AUGUSTUS	3'-UTR	84816	84921	0.21	-	.	transcript_id "meff_s0146.g0006.t1"; gene_id "meff_s0146.g0006";
s0146	AUGUSTUS	exon	84816	85036	.	-	.	transcript_id "meff_s0146.g0006.t1"; gene_id "meff_s0146.g0006";
s0146	AUGUSTUS	stop_codon	84922	84924	.	-	0	transcript_id "meff_s0146.g0006.t1"; gene_id "meff_s0146.g0006";
s0146	AUGUSTUS	CDS	84922	85036	0.23	-	1	transcript_id "meff_s0146.g0006.t1"; gene_id "meff_s0146.g0006";
s0146	AUGUSTUS	intron	85037	86743	0.23	-	.	transcript_id "meff_s0146.g0006.t1"; gene_id "meff_s0146.g0006";
s0146	AUGUSTUS	CDS	86744	87542	0.82	-	2	transcript_id "meff_s0146.g0006.t1"; gene_id "meff_s0146.g0006";
s0146	AUGUSTUS	exon	86744	87542	.	-	.	transcript_id "meff_s0146.g0006.t1"; gene_id "meff_s0146.g0006";
s0146	AUGUSTUS	intron	87543	89084	0.84	-	.	transcript_id "meff_s0146.g0006.t1"; gene_id "meff_s0146.g0006";
s0146	AUGUSTUS	CDS	89085	89199	0.87	-	0	transcript_id "meff_s0146.g0006.t1"; gene_id "meff_s0146.g0006";
s0146	AUGUSTUS	exon	89085	89199	.	-	.	transcript_id "meff_s0146.g0006.t1"; gene_id "meff_s0146.g0006";
s0146	AUGUSTUS	intron	89200	94684	0.89	-	.	transcript_id "meff_s0146.g0006.t1"; gene_id "meff_s0146.g0006";
s0146	AUGUSTUS	CDS	94685	94783	0.8	-	0	transcript_id "meff_s0146.g0006.t1"; gene_id "meff_s0146.g0006";
s0146	AUGUSTUS	exon	94685	94799	.	-	.	transcript_id "meff_s0146.g0006.t1"; gene_id "meff_s0146.g0006";
s0146	AUGUSTUS	start_codon	94781	94783	.	-	0	transcript_id "meff_s0146.g0006.t1"; gene_id "meff_s0146.g0006";
s0146	AUGUSTUS	5'-UTR	94784	94799	0.8	-	.	transcript_id "meff_s0146.g0006.t1"; gene_id "meff_s0146.g0006";
s0146	AUGUSTUS	5'-UTR	104239	104356	0.06	-	.	transcript_id "meff_s0146.g0006.t1"; gene_id "meff_s0146.g0006";
s0146	AUGUSTUS	exon	104239	104356	.	-	.	transcript_id "meff_s0146.g0006.t1"; gene_id "meff_s0146.g0006";
s0146	AUGUSTUS	tss	104356	104356	.	-	.	transcript_id "meff_s0146.g0006.t1"; gene_id "meff_s0146.g0006";
s0146	AUGUSTUS	gene	114691	126406	0.08	-	.	meff_s0146.g0007
s0146	AUGUSTUS	transcript	114691	126406	0.08	-	.	transcript_id "meff_s0146.g0007.t1"; gene_id "meff_s0146.g0007";
s0146	AUGUSTUS	tts	114691	114691	.	-	.	transcript_id "meff_s0146.g0007.t1"; gene_id "meff_s0146.g0007";
s0146	AUGUSTUS	3'-UTR	114691	115849	0.39	-	.	transcript_id "meff_s0146.g0007.t1"; gene_id "meff_s0146.g0007";
s0146	AUGUSTUS	exon	114691	115859	.	-	.	transcript_id "meff_s0146.g0007.t1"; gene_id "meff_s0146.g0007";
s0146	AUGUSTUS	stop_codon	115850	115852	.	-	0	transcript_id "meff_s0146.g0007.t1"; gene_id "meff_s0146.g0007";
s0146	AUGUSTUS	CDS	115850	115859	0.78	-	1	transcript_id "meff_s0146.g0007.t1"; gene_id "meff_s0146.g0007";
s0146	AUGUSTUS	intron	115860	121660	0.78	-	.	transcript_id "meff_s0146.g0007.t1"; gene_id "meff_s0146.g0007";
s0146	AUGUSTUS	CDS	121661	122465	0.98	-	2	transcript_id "meff_s0146.g0007.t1"; gene_id "meff_s0146.g0007";
s0146	AUGUSTUS	exon	121661	122465	.	-	.	transcript_id "meff_s0146.g0007.t1"; gene_id "meff_s0146.g0007";
s0146	AUGUSTUS	intron	122466	124571	1	-	.	transcript_id "meff_s0146.g0007.t1"; gene_id "meff_s0146.g0007";
s0146	AUGUSTUS	CDS	124572	124686	0.99	-	0	transcript_id "meff_s0146.g0007.t1"; gene_id "meff_s0146.g0007";
s0146	AUGUSTUS	exon	124572	124686	.	-	.	transcript_id "meff_s0146.g0007.t1"; gene_id "meff_s0146.g0007";
s0146	AUGUSTUS	intron	124687	126345	0.64	-	.	transcript_id "meff_s0146.g0007.t1"; gene_id "meff_s0146.g0007";
s0146	AUGUSTUS	CDS	126346	126366	0.64	-	0	transcript_id "meff_s0146.g0007.t1"; gene_id "meff_s0146.g0007";
s0146	AUGUSTUS	exon	126346	126406	.	-	.	transcript_id "meff_s0146.g0007.t1"; gene_id "meff_s0146.g0007";
s0146	AUGUSTUS	start_codon	126364	126366	.	-	0	transcript_id "meff_s0146.g0007.t1"; gene_id "meff_s0146.g0007";
s0146	AUGUSTUS	5'-UTR	126367	126406	0.22	-	.	transcript_id "meff_s0146.g0007.t1"; gene_id "meff_s0146.g0007";
s0146	AUGUSTUS	tss	126406	126406	.	-	.	transcript_id "meff_s0146.g0007.t1"; gene_id "meff_s0146.g0007";
s0146	AUGUSTUS	gene	145686	148497	0.13	+	.	meff_s0146.g0008
s0146	AUGUSTUS	transcript	145686	148497	0.13	+	.	transcript_id "meff_s0146.g0008.t1"; gene_id "meff_s0146.g0008";
s0146	AUGUSTUS	tss	145686	145686	.	+	.	transcript_id "meff_s0146.g0008.t1"; gene_id "meff_s0146.g0008";
s0146	AUGUSTUS	5'-UTR	145686	146014	0.26	+	.	transcript_id "meff_s0146.g0008.t1"; gene_id "meff_s0146.g0008";
s0146	AUGUSTUS	exon	145686	146014	.	+	.	transcript_id "meff_s0146.g0008.t1"; gene_id "meff_s0146.g0008";
s0146	AUGUSTUS	5'-UTR	147288	147317	1	+	.	transcript_id "meff_s0146.g0008.t1"; gene_id "meff_s0146.g0008";
s0146	AUGUSTUS	exon	147288	148497	.	+	.	transcript_id "meff_s0146.g0008.t1"; gene_id "meff_s0146.g0008";
s0146	AUGUSTUS	start_codon	147318	147320	.	+	0	transcript_id "meff_s0146.g0008.t1"; gene_id "meff_s0146.g0008";
s0146	AUGUSTUS	CDS	147318	148196	1	+	0	transcript_id "meff_s0146.g0008.t1"; gene_id "meff_s0146.g0008";
s0146	AUGUSTUS	stop_codon	148194	148196	.	+	0	transcript_id "meff_s0146.g0008.t1"; gene_id "meff_s0146.g0008";
s0146	AUGUSTUS	3'-UTR	148197	148497	0.46	+	.	transcript_id "meff_s0146.g0008.t1"; gene_id "meff_s0146.g0008";
s0146	AUGUSTUS	tts	148497	148497	.	+	.	transcript_id "meff_s0146.g0008.t1"; gene_id "meff_s0146.g0008";
s0146	AUGUSTUS	gene	150319	153536	0.17	-	.	meff_s0146.g0009
s0146	AUGUSTUS	transcript	150319	153536	0.17	-	.	transcript_id "meff_s0146.g0009.t1"; gene_id "meff_s0146.g0009";
s0146	AUGUSTUS	tts	150319	150319	.	-	.	transcript_id "meff_s0146.g0009.t1"; gene_id "meff_s0146.g0009";
s0146	AUGUSTUS	3'-UTR	150319	150342	0.95	-	.	transcript_id "meff_s0146.g0009.t1"; gene_id "meff_s0146.g0009";
s0146	AUGUSTUS	exon	150319	151004	.	-	.	transcript_id "meff_s0146.g0009.t1"; gene_id "meff_s0146.g0009";
s0146	AUGUSTUS	stop_codon	150343	150345	.	-	0	transcript_id "meff_s0146.g0009.t1"; gene_id "meff_s0146.g0009";
s0146	AUGUSTUS	CDS	150343	151004	0.91	-	2	transcript_id "meff_s0146.g0009.t1"; gene_id "meff_s0146.g0009";
s0146	AUGUSTUS	intron	151005	151901	0.96	-	.	transcript_id "meff_s0146.g0009.t1"; gene_id "meff_s0146.g0009";
s0146	AUGUSTUS	CDS	151902	152022	0.98	-	0	transcript_id "meff_s0146.g0009.t1"; gene_id "meff_s0146.g0009";
s0146	AUGUSTUS	exon	151902	152022	.	-	.	transcript_id "meff_s0146.g0009.t1"; gene_id "meff_s0146.g0009";
s0146	AUGUSTUS	intron	152023	153161	0.99	-	.	transcript_id "meff_s0146.g0009.t1"; gene_id "meff_s0146.g0009";
s0146	AUGUSTUS	CDS	153162	153494	0.91	-	0	transcript_id "meff_s0146.g0009.t1"; gene_id "meff_s0146.g0009";
s0146	AUGUSTUS	exon	153162	153536	.	-	.	transcript_id "meff_s0146.g0009.t1"; gene_id "meff_s0146.g0009";
s0146	AUGUSTUS	start_codon	153492	153494	.	-	0	transcript_id "meff_s0146.g0009.t1"; gene_id "meff_s0146.g0009";
s0146	AUGUSTUS	5'-UTR	153495	153536	0.19	-	.	transcript_id "meff_s0146.g0009.t1"; gene_id "meff_s0146.g0009";
s0146	AUGUSTUS	tss	153536	153536	.	-	.	transcript_id "meff_s0146.g0009.t1"; gene_id "meff_s0146.g0009";
s0146	AUGUSTUS	gene	164116	190621	0.07	+	.	meff_s0146.g0010
s0146	AUGUSTUS	transcript	164116	190621	0.07	+	.	transcript_id "meff_s0146.g0010.t1"; gene_id "meff_s0146.g0010";
s0146	AUGUSTUS	tss	164116	164116	.	+	.	transcript_id "meff_s0146.g0010.t1"; gene_id "meff_s0146.g0010";
s0146	AUGUSTUS	5'-UTR	164116	164259	0.52	+	.	transcript_id "meff_s0146.g0010.t1"; gene_id "meff_s0146.g0010";
s0146	AUGUSTUS	exon	164116	164607	.	+	.	transcript_id "meff_s0146.g0010.t1"; gene_id "meff_s0146.g0010";
s0146	AUGUSTUS	start_codon	164260	164262	.	+	0	transcript_id "meff_s0146.g0010.t1"; gene_id "meff_s0146.g0010";
s0146	AUGUSTUS	CDS	164260	164607	1	+	0	transcript_id "meff_s0146.g0010.t1"; gene_id "meff_s0146.g0010";
s0146	AUGUSTUS	intron	164608	166062	1	+	.	transcript_id "meff_s0146.g0010.t1"; gene_id "meff_s0146.g0010";
s0146	AUGUSTUS	CDS	166063	166183	1	+	0	transcript_id "meff_s0146.g0010.t1"; gene_id "meff_s0146.g0010";
s0146	AUGUSTUS	exon	166063	166183	.	+	.	transcript_id "meff_s0146.g0010.t1"; gene_id "meff_s0146.g0010";
s0146	AUGUSTUS	intron	166184	169280	0.42	+	.	transcript_id "meff_s0146.g0010.t1"; gene_id "meff_s0146.g0010";
s0146	AUGUSTUS	CDS	169281	169936	0.11	+	2	transcript_id "meff_s0146.g0010.t1"; gene_id "meff_s0146.g0010";
s0146	AUGUSTUS	exon	169281	169936	.	+	.	transcript_id "meff_s0146.g0010.t1"; gene_id "meff_s0146.g0010";
s0146	AUGUSTUS	intron	169937	186389	0.19	+	.	transcript_id "meff_s0146.g0010.t1"; gene_id "meff_s0146.g0010";
s0146	AUGUSTUS	CDS	186390	186510	0.77	+	0	transcript_id "meff_s0146.g0010.t1"; gene_id "meff_s0146.g0010";
s0146	AUGUSTUS	exon	186390	186510	.	+	.	transcript_id "meff_s0146.g0010.t1"; gene_id "meff_s0146.g0010";
s0146	AUGUSTUS	intron	186511	189773	0.99	+	.	transcript_id "meff_s0146.g0010.t1"; gene_id "meff_s0146.g0010";
s0146	AUGUSTUS	CDS	189774	190582	1	+	2	transcript_id "meff_s0146.g0010.t1"; gene_id "meff_s0146.g0010";
s0146	AUGUSTUS	exon	189774	190621	.	+	.	transcript_id "meff_s0146.g0010.t1"; gene_id "meff_s0146.g0010";
s0146	AUGUSTUS	stop_codon	190580	190582	.	+	0	transcript_id "meff_s0146.g0010.t1"; gene_id "meff_s0146.g0010";
s0146	AUGUSTUS	3'-UTR	190583	190621	1	+	.	transcript_id "meff_s0146.g0010.t1"; gene_id "meff_s0146.g0010";
s0146	AUGUSTUS	tts	190621	190621	.	+	.	transcript_id "meff_s0146.g0010.t1"; gene_id "meff_s0146.g0010";
s0146	AUGUSTUS	gene	191137	207336	0.04	-	.	meff_s0146.g0011
s0146	AUGUSTUS	transcript	191137	207336	0.04	-	.	transcript_id "meff_s0146.g0011.t1"; gene_id "meff_s0146.g0011";
s0146	AUGUSTUS	tts	191137	191137	.	-	.	transcript_id "meff_s0146.g0011.t1"; gene_id "meff_s0146.g0011";
s0146	AUGUSTUS	3'-UTR	191137	191669	0.3	-	.	transcript_id "meff_s0146.g0011.t1"; gene_id "meff_s0146.g0011";
s0146	AUGUSTUS	exon	191137	191798	.	-	.	transcript_id "meff_s0146.g0011.t1"; gene_id "meff_s0146.g0011";
s0146	AUGUSTUS	stop_codon	191670	191672	.	-	0	transcript_id "meff_s0146.g0011.t1"; gene_id "meff_s0146.g0011";
s0146	AUGUSTUS	CDS	191670	191798	1	-	0	transcript_id "meff_s0146.g0011.t1"; gene_id "meff_s0146.g0011";
s0146	AUGUSTUS	intron	191799	193755	1	-	.	transcript_id "meff_s0146.g0011.t1"; gene_id "meff_s0146.g0011";
s0146	AUGUSTUS	CDS	193756	193871	1	-	2	transcript_id "meff_s0146.g0011.t1"; gene_id "meff_s0146.g0011";
s0146	AUGUSTUS	exon	193756	193871	.	-	.	transcript_id "meff_s0146.g0011.t1"; gene_id "meff_s0146.g0011";
s0146	AUGUSTUS	intron	193872	194239	1	-	.	transcript_id "meff_s0146.g0011.t1"; gene_id "meff_s0146.g0011";
s0146	AUGUSTUS	CDS	194240	194315	1	-	0	transcript_id "meff_s0146.g0011.t1"; gene_id "meff_s0146.g0011";
s0146	AUGUSTUS	exon	194240	194315	.	-	.	transcript_id "meff_s0146.g0011.t1"; gene_id "meff_s0146.g0011";
s0146	AUGUSTUS	intron	194316	196084	1	-	.	transcript_id "meff_s0146.g0011.t1"; gene_id "meff_s0146.g0011";
s0146	AUGUSTUS	CDS	196085	196209	1	-	2	transcript_id "meff_s0146.g0011.t1"; gene_id "meff_s0146.g0011";
s0146	AUGUSTUS	exon	196085	196209	.	-	.	transcript_id "meff_s0146.g0011.t1"; gene_id "meff_s0146.g0011";
s0146	AUGUSTUS	intron	196210	198201	1	-	.	transcript_id "meff_s0146.g0011.t1"; gene_id "meff_s0146.g0011";
s0146	AUGUSTUS	CDS	198202	198313	1	-	0	transcript_id "meff_s0146.g0011.t1"; gene_id "meff_s0146.g0011";
s0146	AUGUSTUS	exon	198202	198313	.	-	.	transcript_id "meff_s0146.g0011.t1"; gene_id "meff_s0146.g0011";
s0146	AUGUSTUS	intron	198314	198449	1	-	.	transcript_id "meff_s0146.g0011.t1"; gene_id "meff_s0146.g0011";
s0146	AUGUSTUS	CDS	198450	198522	1	-	1	transcript_id "meff_s0146.g0011.t1"; gene_id "meff_s0146.g0011";
s0146	AUGUSTUS	exon	198450	198522	.	-	.	transcript_id "meff_s0146.g0011.t1"; gene_id "meff_s0146.g0011";
s0146	AUGUSTUS	intron	198523	198603	1	-	.	transcript_id "meff_s0146.g0011.t1"; gene_id "meff_s0146.g0011";
s0146	AUGUSTUS	CDS	198604	198681	1	-	1	transcript_id "meff_s0146.g0011.t1"; gene_id "meff_s0146.g0011";
s0146	AUGUSTUS	exon	198604	198681	.	-	.	transcript_id "meff_s0146.g0011.t1"; gene_id "meff_s0146.g0011";
s0146	AUGUSTUS	intron	198682	202210	1	-	.	transcript_id "meff_s0146.g0011.t1"; gene_id "meff_s0146.g0011";
s0146	AUGUSTUS	CDS	202211	202284	1	-	0	transcript_id "meff_s0146.g0011.t1"; gene_id "meff_s0146.g0011";
s0146	AUGUSTUS	exon	202211	202284	.	-	.	transcript_id "meff_s0146.g0011.t1"; gene_id "meff_s0146.g0011";
s0146	AUGUSTUS	intron	202285	202677	1	-	.	transcript_id "meff_s0146.g0011.t1"; gene_id "meff_s0146.g0011";
s0146	AUGUSTUS	CDS	202678	202799	1	-	2	transcript_id "meff_s0146.g0011.t1"; gene_id "meff_s0146.g0011";
s0146	AUGUSTUS	exon	202678	202799	.	-	.	transcript_id "meff_s0146.g0011.t1"; gene_id "meff_s0146.g0011";
s0146	AUGUSTUS	intron	202800	203948	1	-	.	transcript_id "meff_s0146.g0011.t1"; gene_id "meff_s0146.g0011";
s0146	AUGUSTUS	CDS	203949	204199	0.97	-	1	transcript_id "meff_s0146.g0011.t1"; gene_id "meff_s0146.g0011";
s0146	AUGUSTUS	exon	203949	204199	.	-	.	transcript_id "meff_s0146.g0011.t1"; gene_id "meff_s0146.g0011";
s0146	AUGUSTUS	intron	204200	207281	0.26	-	.	transcript_id "meff_s0146.g0011.t1"; gene_id "meff_s0146.g0011";
s0146	AUGUSTUS	CDS	207282	207292	0.26	-	0	transcript_id "meff_s0146.g0011.t1"; gene_id "meff_s0146.g0011";
s0146	AUGUSTUS	exon	207282	207336	.	-	.	transcript_id "meff_s0146.g0011.t1"; gene_id "meff_s0146.g0011";
s0146	AUGUSTUS	start_codon	207290	207292	.	-	0	transcript_id "meff_s0146.g0011.t1"; gene_id "meff_s0146.g0011";
s0146	AUGUSTUS	5'-UTR	207293	207336	0.2	-	.	transcript_id "meff_s0146.g0011.t1"; gene_id "meff_s0146.g0011";
s0146	AUGUSTUS	tss	207336	207336	.	-	.	transcript_id "meff_s0146.g0011.t1"; gene_id "meff_s0146.g0011";
s0146	AUGUSTUS	gene	209016	223559	0.04	+	.	meff_s0146.g0012
s0146	AUGUSTUS	transcript	209016	223559	0.04	+	.	transcript_id "meff_s0146.g0012.t1"; gene_id "meff_s0146.g0012";
s0146	AUGUSTUS	tss	209016	209016	.	+	.	transcript_id "meff_s0146.g0012.t1"; gene_id "meff_s0146.g0012";
s0146	AUGUSTUS	5'-UTR	209016	209539	0.08	+	.	transcript_id "meff_s0146.g0012.t1"; gene_id "meff_s0146.g0012";
s0146	AUGUSTUS	exon	209016	209703	.	+	.	transcript_id "meff_s0146.g0012.t1"; gene_id "meff_s0146.g0012";
s0146	AUGUSTUS	start_codon	209540	209542	.	+	0	transcript_id "meff_s0146.g0012.t1"; gene_id "meff_s0146.g0012";
s0146	AUGUSTUS	CDS	209540	209703	0.61	+	0	transcript_id "meff_s0146.g0012.t1"; gene_id "meff_s0146.g0012";
s0146	AUGUSTUS	intron	209704	210107	1	+	.	transcript_id "meff_s0146.g0012.t1"; gene_id "meff_s0146.g0012";
s0146	AUGUSTUS	CDS	210108	210157	1	+	1	transcript_id "meff_s0146.g0012.t1"; gene_id "meff_s0146.g0012";
s0146	AUGUSTUS	exon	210108	210157	.	+	.	transcript_id "meff_s0146.g0012.t1"; gene_id "meff_s0146.g0012";
s0146	AUGUSTUS	intron	210158	211059	1	+	.	transcript_id "meff_s0146.g0012.t1"; gene_id "meff_s0146.g0012";
s0146	AUGUSTUS	CDS	211060	211121	1	+	2	transcript_id "meff_s0146.g0012.t1"; gene_id "meff_s0146.g0012";
s0146	AUGUSTUS	exon	211060	211121	.	+	.	transcript_id "meff_s0146.g0012.t1"; gene_id "meff_s0146.g0012";
s0146	AUGUSTUS	intron	211122	212190	1	+	.	transcript_id "meff_s0146.g0012.t1"; gene_id "meff_s0146.g0012";
s0146	AUGUSTUS	CDS	212191	212400	1	+	0	transcript_id "meff_s0146.g0012.t1"; gene_id "meff_s0146.g0012";
s0146	AUGUSTUS	exon	212191	212400	.	+	.	transcript_id "meff_s0146.g0012.t1"; gene_id "meff_s0146.g0012";
s0146	AUGUSTUS	intron	212401	213893	1	+	.	transcript_id "meff_s0146.g0012.t1"; gene_id "meff_s0146.g0012";
s0146	AUGUSTUS	CDS	213894	214130	1	+	0	transcript_id "meff_s0146.g0012.t1"; gene_id "meff_s0146.g0012";
s0146	AUGUSTUS	exon	213894	214130	.	+	.	transcript_id "meff_s0146.g0012.t1"; gene_id "meff_s0146.g0012";
s0146	AUGUSTUS	intron	214131	215214	1	+	.	transcript_id "meff_s0146.g0012.t1"; gene_id "meff_s0146.g0012";
s0146	AUGUSTUS	CDS	215215	215263	1	+	0	transcript_id "meff_s0146.g0012.t1"; gene_id "meff_s0146.g0012";
s0146	AUGUSTUS	exon	215215	215263	.	+	.	transcript_id "meff_s0146.g0012.t1"; gene_id "meff_s0146.g0012";
s0146	AUGUSTUS	intron	215264	216864	1	+	.	transcript_id "meff_s0146.g0012.t1"; gene_id "meff_s0146.g0012";
s0146	AUGUSTUS	CDS	216865	216902	1	+	2	transcript_id "meff_s0146.g0012.t1"; gene_id "meff_s0146.g0012";
s0146	AUGUSTUS	exon	216865	216902	.	+	.	transcript_id "meff_s0146.g0012.t1"; gene_id "meff_s0146.g0012";
s0146	AUGUSTUS	intron	216903	216994	1	+	.	transcript_id "meff_s0146.g0012.t1"; gene_id "meff_s0146.g0012";
s0146	AUGUSTUS	CDS	216995	217044	1	+	0	transcript_id "meff_s0146.g0012.t1"; gene_id "meff_s0146.g0012";
s0146	AUGUSTUS	exon	216995	217044	.	+	.	transcript_id "meff_s0146.g0012.t1"; gene_id "meff_s0146.g0012";
s0146	AUGUSTUS	intron	217045	217248	1	+	.	transcript_id "meff_s0146.g0012.t1"; gene_id "meff_s0146.g0012";
s0146	AUGUSTUS	CDS	217249	217291	1	+	1	transcript_id "meff_s0146.g0012.t1"; gene_id "meff_s0146.g0012";
s0146	AUGUSTUS	exon	217249	217291	.	+	.	transcript_id "meff_s0146.g0012.t1"; gene_id "meff_s0146.g0012";
s0146	AUGUSTUS	intron	217292	218465	1	+	.	transcript_id "meff_s0146.g0012.t1"; gene_id "meff_s0146.g0012";
s0146	AUGUSTUS	CDS	218466	218544	1	+	0	transcript_id "meff_s0146.g0012.t1"; gene_id "meff_s0146.g0012";
s0146	AUGUSTUS	exon	218466	218544	.	+	.	transcript_id "meff_s0146.g0012.t1"; gene_id "meff_s0146.g0012";
s0146	AUGUSTUS	intron	218545	221516	1	+	.	transcript_id "meff_s0146.g0012.t1"; gene_id "meff_s0146.g0012";
s0146	AUGUSTUS	CDS	221517	221731	0.83	+	2	transcript_id "meff_s0146.g0012.t1"; gene_id "meff_s0146.g0012";
s0146	AUGUSTUS	exon	221517	221741	.	+	.	transcript_id "meff_s0146.g0012.t1"; gene_id "meff_s0146.g0012";
s0146	AUGUSTUS	stop_codon	221729	221731	.	+	0	transcript_id "meff_s0146.g0012.t1"; gene_id "meff_s0146.g0012";
s0146	AUGUSTUS	3'-UTR	221732	221741	0.81	+	.	transcript_id "meff_s0146.g0012.t1"; gene_id "meff_s0146.g0012";
s0146	AUGUSTUS	3'-UTR	222231	223559	0.24	+	.	transcript_id "meff_s0146.g0012.t1"; gene_id "meff_s0146.g0012";
s0146	AUGUSTUS	exon	222231	223559	.	+	.	transcript_id "meff_s0146.g0012.t1"; gene_id "meff_s0146.g0012";
s0146	AUGUSTUS	tts	223559	223559	.	+	.	transcript_id "meff_s0146.g0012.t1"; gene_id "meff_s0146.g0012";
s0146	AUGUSTUS	gene	229895	241976	0.36	-	.	meff_s0146.g0013
s0146	AUGUSTUS	transcript	229895	241976	0.36	-	.	transcript_id "meff_s0146.g0013.t1"; gene_id "meff_s0146.g0013";
s0146	AUGUSTUS	tts	229895	229895	.	-	.	transcript_id "meff_s0146.g0013.t1"; gene_id "meff_s0146.g0013";
s0146	AUGUSTUS	3'-UTR	229895	230404	0.8	-	.	transcript_id "meff_s0146.g0013.t1"; gene_id "meff_s0146.g0013";
s0146	AUGUSTUS	exon	229895	230514	.	-	.	transcript_id "meff_s0146.g0013.t1"; gene_id "meff_s0146.g0013";
s0146	AUGUSTUS	stop_codon	230405	230407	.	-	0	transcript_id "meff_s0146.g0013.t1"; gene_id "meff_s0146.g0013";
s0146	AUGUSTUS	CDS	230405	230514	0.9	-	2	transcript_id "meff_s0146.g0013.t1"; gene_id "meff_s0146.g0013";
s0146	AUGUSTUS	intron	230515	230647	0.9	-	.	transcript_id "meff_s0146.g0013.t1"; gene_id "meff_s0146.g0013";
s0146	AUGUSTUS	CDS	230648	230753	0.55	-	0	transcript_id "meff_s0146.g0013.t1"; gene_id "meff_s0146.g0013";
s0146	AUGUSTUS	exon	230648	230803	.	-	.	transcript_id "meff_s0146.g0013.t1"; gene_id "meff_s0146.g0013";
s0146	AUGUSTUS	start_codon	230751	230753	.	-	0	transcript_id "meff_s0146.g0013.t1"; gene_id "meff_s0146.g0013";
s0146	AUGUSTUS	5'-UTR	230754	230803	0.58	-	.	transcript_id "meff_s0146.g0013.t1"; gene_id "meff_s0146.g0013";
s0146	AUGUSTUS	5'-UTR	241883	241976	0.7	-	.	transcript_id "meff_s0146.g0013.t1"; gene_id "meff_s0146.g0013";
s0146	AUGUSTUS	exon	241883	241976	.	-	.	transcript_id "meff_s0146.g0013.t1"; gene_id "meff_s0146.g0013";
s0146	AUGUSTUS	tss	241976	241976	.	-	.	transcript_id "meff_s0146.g0013.t1"; gene_id "meff_s0146.g0013";
s0146	AUGUSTUS	gene	265407	280876	0.34	-	.	meff_s0146.g0014
s0146	AUGUSTUS	transcript	265407	280876	0.34	-	.	transcript_id "meff_s0146.g0014.t1"; gene_id "meff_s0146.g0014";
s0146	AUGUSTUS	tts	265407	265407	.	-	.	transcript_id "meff_s0146.g0014.t1"; gene_id "meff_s0146.g0014";
s0146	AUGUSTUS	3'-UTR	265407	265604	0.98	-	.	transcript_id "meff_s0146.g0014.t1"; gene_id "meff_s0146.g0014";
s0146	AUGUSTUS	exon	265407	265827	.	-	.	transcript_id "meff_s0146.g0014.t1"; gene_id "meff_s0146.g0014";
s0146	AUGUSTUS	stop_codon	265605	265607	.	-	0	transcript_id "meff_s0146.g0014.t1"; gene_id "meff_s0146.g0014";
s0146	AUGUSTUS	CDS	265605	265827	0.97	-	1	transcript_id "meff_s0146.g0014.t1"; gene_id "meff_s0146.g0014";
s0146	AUGUSTUS	intron	265828	275420	0.8	-	.	transcript_id "meff_s0146.g0014.t1"; gene_id "meff_s0146.g0014";
s0146	AUGUSTUS	CDS	275421	275530	0.84	-	0	transcript_id "meff_s0146.g0014.t1"; gene_id "meff_s0146.g0014";
s0146	AUGUSTUS	exon	275421	275530	.	-	.	transcript_id "meff_s0146.g0014.t1"; gene_id "meff_s0146.g0014";
s0146	AUGUSTUS	intron	275531	276258	0.85	-	.	transcript_id "meff_s0146.g0014.t1"; gene_id "meff_s0146.g0014";
s0146	AUGUSTUS	CDS	276259	276285	0.86	-	0	transcript_id "meff_s0146.g0014.t1"; gene_id "meff_s0146.g0014";
s0146	AUGUSTUS	exon	276259	276451	.	-	.	transcript_id "meff_s0146.g0014.t1"; gene_id "meff_s0146.g0014";
s0146	AUGUSTUS	start_codon	276283	276285	.	-	0	transcript_id "meff_s0146.g0014.t1"; gene_id "meff_s0146.g0014";
s0146	AUGUSTUS	5'-UTR	276286	276451	0.86	-	.	transcript_id "meff_s0146.g0014.t1"; gene_id "meff_s0146.g0014";
s0146	AUGUSTUS	5'-UTR	280379	280876	0.37	-	.	transcript_id "meff_s0146.g0014.t1"; gene_id "meff_s0146.g0014";
s0146	AUGUSTUS	exon	280379	280876	.	-	.	transcript_id "meff_s0146.g0014.t1"; gene_id "meff_s0146.g0014";
s0146	AUGUSTUS	tss	280876	280876	.	-	.	transcript_id "meff_s0146.g0014.t1"; gene_id "meff_s0146.g0014";
s0146	AUGUSTUS	gene	281985	292286	0.12	-	.	meff_s0146.g0015
s0146	AUGUSTUS	transcript	281985	292286	0.12	-	.	transcript_id "meff_s0146.g0015.t1"; gene_id "meff_s0146.g0015";
s0146	AUGUSTUS	tts	281985	281985	.	-	.	transcript_id "meff_s0146.g0015.t1"; gene_id "meff_s0146.g0015";
s0146	AUGUSTUS	3'-UTR	281985	282314	0.87	-	.	transcript_id "meff_s0146.g0015.t1"; gene_id "meff_s0146.g0015";
s0146	AUGUSTUS	exon	281985	282415	.	-	.	transcript_id "meff_s0146.g0015.t1"; gene_id "meff_s0146.g0015";
s0146	AUGUSTUS	stop_codon	282315	282317	.	-	0	transcript_id "meff_s0146.g0015.t1"; gene_id "meff_s0146.g0015";
s0146	AUGUSTUS	CDS	282315	282415	0.87	-	2	transcript_id "meff_s0146.g0015.t1"; gene_id "meff_s0146.g0015";
s0146	AUGUSTUS	intron	282416	286255	0.87	-	.	transcript_id "meff_s0146.g0015.t1"; gene_id "meff_s0146.g0015";
s0146	AUGUSTUS	CDS	286256	286361	0.87	-	0	transcript_id "meff_s0146.g0015.t1"; gene_id "meff_s0146.g0015";
s0146	AUGUSTUS	exon	286256	286738	.	-	.	transcript_id "meff_s0146.g0015.t1"; gene_id "meff_s0146.g0015";
s0146	AUGUSTUS	start_codon	286359	286361	.	-	0	transcript_id "meff_s0146.g0015.t1"; gene_id "meff_s0146.g0015";
s0146	AUGUSTUS	5'-UTR	286362	286738	0.81	-	.	transcript_id "meff_s0146.g0015.t1"; gene_id "meff_s0146.g0015";
s0146	AUGUSTUS	5'-UTR	287345	287535	0.47	-	.	transcript_id "meff_s0146.g0015.t1"; gene_id "meff_s0146.g0015";
s0146	AUGUSTUS	exon	287345	287535	.	-	.	transcript_id "meff_s0146.g0015.t1"; gene_id "meff_s0146.g0015";
s0146	AUGUSTUS	5'-UTR	288756	288941	0.65	-	.	transcript_id "meff_s0146.g0015.t1"; gene_id "meff_s0146.g0015";
s0146	AUGUSTUS	exon	288756	288941	.	-	.	transcript_id "meff_s0146.g0015.t1"; gene_id "meff_s0146.g0015";
s0146	AUGUSTUS	5'-UTR	290835	290961	0.61	-	.	transcript_id "meff_s0146.g0015.t1"; gene_id "meff_s0146.g0015";
s0146	AUGUSTUS	exon	290835	290961	.	-	.	transcript_id "meff_s0146.g0015.t1"; gene_id "meff_s0146.g0015";
s0146	AUGUSTUS	5'-UTR	291636	292286	0.3	-	.	transcript_id "meff_s0146.g0015.t1"; gene_id "meff_s0146.g0015";
s0146	AUGUSTUS	exon	291636	292286	.	-	.	transcript_id "meff_s0146.g0015.t1"; gene_id "meff_s0146.g0015";
s0146	AUGUSTUS	tss	292286	292286	.	-	.	transcript_id "meff_s0146.g0015.t1"; gene_id "meff_s0146.g0015";
s0146	AUGUSTUS	gene	444147	445976	0.46	-	.	meff_s0146.g0018
s0146	AUGUSTUS	transcript	444147	445976	0.46	-	.	transcript_id "meff_s0146.g0018.t1"; gene_id "meff_s0146.g0018";
s0146	AUGUSTUS	tts	444147	444147	.	-	.	transcript_id "meff_s0146.g0018.t1"; gene_id "meff_s0146.g0018";
s0146	AUGUSTUS	3'-UTR	444147	444211	0.71	-	.	transcript_id "meff_s0146.g0018.t1"; gene_id "meff_s0146.g0018";
s0146	AUGUSTUS	exon	444147	444423	.	-	.	transcript_id "meff_s0146.g0018.t1"; gene_id "meff_s0146.g0018";
s0146	AUGUSTUS	stop_codon	444212	444214	.	-	0	transcript_id "meff_s0146.g0018.t1"; gene_id "meff_s0146.g0018";
s0146	AUGUSTUS	CDS	444212	444423	0.71	-	2	transcript_id "meff_s0146.g0018.t1"; gene_id "meff_s0146.g0018";
s0146	AUGUSTUS	intron	444424	445854	0.71	-	.	transcript_id "meff_s0146.g0018.t1"; gene_id "meff_s0146.g0018";
s0146	AUGUSTUS	CDS	445855	445939	0.71	-	0	transcript_id "meff_s0146.g0018.t1"; gene_id "meff_s0146.g0018";
s0146	AUGUSTUS	exon	445855	445976	.	-	.	transcript_id "meff_s0146.g0018.t1"; gene_id "meff_s0146.g0018";
s0146	AUGUSTUS	start_codon	445937	445939	.	-	0	transcript_id "meff_s0146.g0018.t1"; gene_id "meff_s0146.g0018";
s0146	AUGUSTUS	5'-UTR	445940	445976	0.46	-	.	transcript_id "meff_s0146.g0018.t1"; gene_id "meff_s0146.g0018";
s0146	AUGUSTUS	tss	445976	445976	.	-	.	transcript_id "meff_s0146.g0018.t1"; gene_id "meff_s0146.g0018";
s0146	AUGUSTUS	gene	446086	475062	0.64	+	.	meff_s0146.g0019
s0146	AUGUSTUS	transcript	446086	475062	0.64	+	.	transcript_id "meff_s0146.g0019.t1"; gene_id "meff_s0146.g0019";
s0146	AUGUSTUS	tss	446086	446086	.	+	.	transcript_id "meff_s0146.g0019.t1"; gene_id "meff_s0146.g0019";
s0146	AUGUSTUS	5'-UTR	446086	446114	0.9	+	.	transcript_id "meff_s0146.g0019.t1"; gene_id "meff_s0146.g0019";
s0146	AUGUSTUS	exon	446086	446214	.	+	.	transcript_id "meff_s0146.g0019.t1"; gene_id "meff_s0146.g0019";
s0146	AUGUSTUS	start_codon	446115	446117	.	+	0	transcript_id "meff_s0146.g0019.t1"; gene_id "meff_s0146.g0019";
s0146	AUGUSTUS	CDS	446115	446214	0.92	+	0	transcript_id "meff_s0146.g0019.t1"; gene_id "meff_s0146.g0019";
s0146	AUGUSTUS	intron	446215	446316	1	+	.	transcript_id "meff_s0146.g0019.t1"; gene_id "meff_s0146.g0019";
s0146	AUGUSTUS	CDS	446317	446387	1	+	2	transcript_id "meff_s0146.g0019.t1"; gene_id "meff_s0146.g0019";
s0146	AUGUSTUS	exon	446317	446387	.	+	.	transcript_id "meff_s0146.g0019.t1"; gene_id "meff_s0146.g0019";
s0146	AUGUSTUS	intron	446388	462499	1	+	.	transcript_id "meff_s0146.g0019.t1"; gene_id "meff_s0146.g0019";
s0146	AUGUSTUS	CDS	462500	462589	1	+	0	transcript_id "meff_s0146.g0019.t1"; gene_id "meff_s0146.g0019";
s0146	AUGUSTUS	exon	462500	462589	.	+	.	transcript_id "meff_s0146.g0019.t1"; gene_id "meff_s0146.g0019";
s0146	AUGUSTUS	intron	462590	463593	1	+	.	transcript_id "meff_s0146.g0019.t1"; gene_id "meff_s0146.g0019";
s0146	AUGUSTUS	CDS	463594	463686	1	+	0	transcript_id "meff_s0146.g0019.t1"; gene_id "meff_s0146.g0019";
s0146	AUGUSTUS	exon	463594	463686	.	+	.	transcript_id "meff_s0146.g0019.t1"; gene_id "meff_s0146.g0019";
s0146	AUGUSTUS	intron	463687	465489	1	+	.	transcript_id "meff_s0146.g0019.t1"; gene_id "meff_s0146.g0019";
s0146	AUGUSTUS	CDS	465490	465624	1	+	0	transcript_id "meff_s0146.g0019.t1"; gene_id "meff_s0146.g0019";
s0146	AUGUSTUS	exon	465490	465624	.	+	.	transcript_id "meff_s0146.g0019.t1"; gene_id "meff_s0146.g0019";
s0146	AUGUSTUS	intron	465625	466755	1	+	.	transcript_id "meff_s0146.g0019.t1"; gene_id "meff_s0146.g0019";
s0146	AUGUSTUS	CDS	466756	466811	1	+	0	transcript_id "meff_s0146.g0019.t1"; gene_id "meff_s0146.g0019";
s0146	AUGUSTUS	exon	466756	466811	.	+	.	transcript_id "meff_s0146.g0019.t1"; gene_id "meff_s0146.g0019";
s0146	AUGUSTUS	intron	466812	467923	1	+	.	transcript_id "meff_s0146.g0019.t1"; gene_id "meff_s0146.g0019";
s0146	AUGUSTUS	CDS	467924	467963	1	+	1	transcript_id "meff_s0146.g0019.t1"; gene_id "meff_s0146.g0019";
s0146	AUGUSTUS	exon	467924	467963	.	+	.	transcript_id "meff_s0146.g0019.t1"; gene_id "meff_s0146.g0019";
s0146	AUGUSTUS	intron	467964	472544	1	+	.	transcript_id "meff_s0146.g0019.t1"; gene_id "meff_s0146.g0019";
s0146	AUGUSTUS	CDS	472545	472601	1	+	0	transcript_id "meff_s0146.g0019.t1"; gene_id "meff_s0146.g0019";
s0146	AUGUSTUS	exon	472545	472601	.	+	.	transcript_id "meff_s0146.g0019.t1"; gene_id "meff_s0146.g0019";
s0146	AUGUSTUS	intron	472602	472993	1	+	.	transcript_id "meff_s0146.g0019.t1"; gene_id "meff_s0146.g0019";
s0146	AUGUSTUS	CDS	472994	473065	1	+	0	transcript_id "meff_s0146.g0019.t1"; gene_id "meff_s0146.g0019";
s0146	AUGUSTUS	exon	472994	473065	.	+	.	transcript_id "meff_s0146.g0019.t1"; gene_id "meff_s0146.g0019";
s0146	AUGUSTUS	intron	473066	474453	1	+	.	transcript_id "meff_s0146.g0019.t1"; gene_id "meff_s0146.g0019";
s0146	AUGUSTUS	CDS	474454	474576	1	+	0	transcript_id "meff_s0146.g0019.t1"; gene_id "meff_s0146.g0019";
s0146	AUGUSTUS	exon	474454	475062	.	+	.	transcript_id "meff_s0146.g0019.t1"; gene_id "meff_s0146.g0019";
s0146	AUGUSTUS	stop_codon	474574	474576	.	+	0	transcript_id "meff_s0146.g0019.t1"; gene_id "meff_s0146.g0019";
s0146	AUGUSTUS	3'-UTR	474577	475062	0.7	+	.	transcript_id "meff_s0146.g0019.t1"; gene_id "meff_s0146.g0019";
s0146	AUGUSTUS	tts	475062	475062	.	+	.	transcript_id "meff_s0146.g0019.t1"; gene_id "meff_s0146.g0019";
s0146	AUGUSTUS	gene	477237	492658	0.06	-	.	meff_s0146.g0020
s0146	AUGUSTUS	transcript	477237	492658	0.02	-	.	transcript_id "meff_s0146.g0020.t1"; gene_id "meff_s0146.g0020";
s0146	AUGUSTUS	tts	477237	477237	.	-	.	transcript_id "meff_s0146.g0020.t1"; gene_id "meff_s0146.g0020";
s0146	AUGUSTUS	3'-UTR	477237	477342	0.54	-	.	transcript_id "meff_s0146.g0020.t1"; gene_id "meff_s0146.g0020";
s0146	AUGUSTUS	exon	477237	477456	.	-	.	transcript_id "meff_s0146.g0020.t1"; gene_id "meff_s0146.g0020";
s0146	AUGUSTUS	stop_codon	477343	477345	.	-	0	transcript_id "meff_s0146.g0020.t1"; gene_id "meff_s0146.g0020";
s0146	AUGUSTUS	CDS	477343	477456	1	-	0	transcript_id "meff_s0146.g0020.t1"; gene_id "meff_s0146.g0020";
s0146	AUGUSTUS	intron	477457	477865	1	-	.	transcript_id "meff_s0146.g0020.t1"; gene_id "meff_s0146.g0020";
s0146	AUGUSTUS	CDS	477866	477937	1	-	0	transcript_id "meff_s0146.g0020.t1"; gene_id "meff_s0146.g0020";
s0146	AUGUSTUS	exon	477866	477937	.	-	.	transcript_id "meff_s0146.g0020.t1"; gene_id "meff_s0146.g0020";
s0146	AUGUSTUS	intron	477938	478196	1	-	.	transcript_id "meff_s0146.g0020.t1"; gene_id "meff_s0146.g0020";
s0146	AUGUSTUS	CDS	478197	478241	1	-	0	transcript_id "meff_s0146.g0020.t1"; gene_id "meff_s0146.g0020";
s0146	AUGUSTUS	exon	478197	478241	.	-	.	transcript_id "meff_s0146.g0020.t1"; gene_id "meff_s0146.g0020";
s0146	AUGUSTUS	intron	478242	478327	1	-	.	transcript_id "meff_s0146.g0020.t1"; gene_id "meff_s0146.g0020";
s0146	AUGUSTUS	CDS	478328	478370	1	-	1	transcript_id "meff_s0146.g0020.t1"; gene_id "meff_s0146.g0020";
s0146	AUGUSTUS	exon	478328	478370	.	-	.	transcript_id "meff_s0146.g0020.t1"; gene_id "meff_s0146.g0020";
s0146	AUGUSTUS	intron	478371	480709	1	-	.	transcript_id "meff_s0146.g0020.t1"; gene_id "meff_s0146.g0020";
s0146	AUGUSTUS	CDS	480710	480762	1	-	0	transcript_id "meff_s0146.g0020.t1"; gene_id "meff_s0146.g0020";
s0146	AUGUSTUS	exon	480710	480762	.	-	.	transcript_id "meff_s0146.g0020.t1"; gene_id "meff_s0146.g0020";
s0146	AUGUSTUS	intron	480763	481228	1	-	.	transcript_id "meff_s0146.g0020.t1"; gene_id "meff_s0146.g0020";
s0146	AUGUSTUS	CDS	481229	481300	0.96	-	0	transcript_id "meff_s0146.g0020.t1"; gene_id "meff_s0146.g0020";
s0146	AUGUSTUS	exon	481229	481300	.	-	.	transcript_id "meff_s0146.g0020.t1"; gene_id "meff_s0146.g0020";
s0146	AUGUSTUS	intron	481301	482328	0.96	-	.	transcript_id "meff_s0146.g0020.t1"; gene_id "meff_s0146.g0020";
s0146	AUGUSTUS	CDS	482329	482385	0.96	-	0	transcript_id "meff_s0146.g0020.t1"; gene_id "meff_s0146.g0020";
s0146	AUGUSTUS	exon	482329	482385	.	-	.	transcript_id "meff_s0146.g0020.t1"; gene_id "meff_s0146.g0020";
s0146	AUGUSTUS	intron	482386	482513	1	-	.	transcript_id "meff_s0146.g0020.t1"; gene_id "meff_s0146.g0020";
s0146	AUGUSTUS	CDS	482514	482600	1	-	0	transcript_id "meff_s0146.g0020.t1"; gene_id "meff_s0146.g0020";
s0146	AUGUSTUS	exon	482514	482600	.	-	.	transcript_id "meff_s0146.g0020.t1"; gene_id "meff_s0146.g0020";
s0146	AUGUSTUS	intron	482601	483639	1	-	.	transcript_id "meff_s0146.g0020.t1"; gene_id "meff_s0146.g0020";
s0146	AUGUSTUS	CDS	483640	483693	0.54	-	0	transcript_id "meff_s0146.g0020.t1"; gene_id "meff_s0146.g0020";
s0146	AUGUSTUS	exon	483640	483800	.	-	.	transcript_id "meff_s0146.g0020.t1"; gene_id "meff_s0146.g0020";
s0146	AUGUSTUS	start_codon	483691	483693	.	-	0	transcript_id "meff_s0146.g0020.t1"; gene_id "meff_s0146.g0020";
s0146	AUGUSTUS	5'-UTR	483694	483800	0.22	-	.	transcript_id "meff_s0146.g0020.t1"; gene_id "meff_s0146.g0020";
s0146	AUGUSTUS	5'-UTR	484014	484100	0.21	-	.	transcript_id "meff_s0146.g0020.t1"; gene_id "meff_s0146.g0020";
s0146	AUGUSTUS	exon	484014	484100	.	-	.	transcript_id "meff_s0146.g0020.t1"; gene_id "meff_s0146.g0020";
s0146	AUGUSTUS	5'-UTR	485073	485131	0.56	-	.	transcript_id "meff_s0146.g0020.t1"; gene_id "meff_s0146.g0020";
s0146	AUGUSTUS	exon	485073	485131	.	-	.	transcript_id "meff_s0146.g0020.t1"; gene_id "meff_s0146.g0020";
s0146	AUGUSTUS	5'-UTR	485247	485410	0.55	-	.	transcript_id "meff_s0146.g0020.t1"; gene_id "meff_s0146.g0020";
s0146	AUGUSTUS	exon	485247	485410	.	-	.	transcript_id "meff_s0146.g0020.t1"; gene_id "meff_s0146.g0020";
s0146	AUGUSTUS	5'-UTR	485743	485872	0.55	-	.	transcript_id "meff_s0146.g0020.t1"; gene_id "meff_s0146.g0020";
s0146	AUGUSTUS	exon	485743	485872	.	-	.	transcript_id "meff_s0146.g0020.t1"; gene_id "meff_s0146.g0020";
s0146	AUGUSTUS	5'-UTR	487636	487682	0.76	-	.	transcript_id "meff_s0146.g0020.t1"; gene_id "meff_s0146.g0020";
s0146	AUGUSTUS	exon	487636	487682	.	-	.	transcript_id "meff_s0146.g0020.t1"; gene_id "meff_s0146.g0020";
s0146	AUGUSTUS	5'-UTR	491537	492658	0.1	-	.	transcript_id "meff_s0146.g0020.t1"; gene_id "meff_s0146.g0020";
s0146	AUGUSTUS	exon	491537	492658	.	-	.	transcript_id "meff_s0146.g0020.t1"; gene_id "meff_s0146.g0020";
s0146	AUGUSTUS	tss	492658	492658	.	-	.	transcript_id "meff_s0146.g0020.t1"; gene_id "meff_s0146.g0020";
s0146	AUGUSTUS	gene	542338	545068	0.19	+	.	meff_s0146.g0022
s0146	AUGUSTUS	transcript	542338	545068	0.19	+	.	transcript_id "meff_s0146.g0022.t1"; gene_id "meff_s0146.g0022";
s0146	AUGUSTUS	tss	542338	542338	.	+	.	transcript_id "meff_s0146.g0022.t1"; gene_id "meff_s0146.g0022";
s0146	AUGUSTUS	5'-UTR	542338	542350	0.25	+	.	transcript_id "meff_s0146.g0022.t1"; gene_id "meff_s0146.g0022";
s0146	AUGUSTUS	exon	542338	545068	.	+	.	transcript_id "meff_s0146.g0022.t1"; gene_id "meff_s0146.g0022";
s0146	AUGUSTUS	start_codon	542351	542353	.	+	0	transcript_id "meff_s0146.g0022.t1"; gene_id "meff_s0146.g0022";
s0146	AUGUSTUS	CDS	542351	544135	0.33	+	0	transcript_id "meff_s0146.g0022.t1"; gene_id "meff_s0146.g0022";
s0146	AUGUSTUS	stop_codon	544133	544135	.	+	0	transcript_id "meff_s0146.g0022.t1"; gene_id "meff_s0146.g0022";
s0146	AUGUSTUS	3'-UTR	544136	545068	0.71	+	.	transcript_id "meff_s0146.g0022.t1"; gene_id "meff_s0146.g0022";
s0146	AUGUSTUS	tts	545068	545068	.	+	.	transcript_id "meff_s0146.g0022.t1"; gene_id "meff_s0146.g0022";
s0146	AUGUSTUS	gene	587748	588551	0.2	+	.	meff_s0146.g0023
s0146	AUGUSTUS	transcript	587748	588551	0.2	+	.	transcript_id "meff_s0146.g0023.t1"; gene_id "meff_s0146.g0023";
s0146	AUGUSTUS	tss	587748	587748	.	+	.	transcript_id "meff_s0146.g0023.t1"; gene_id "meff_s0146.g0023";
s0146	AUGUSTUS	5'-UTR	587748	587803	0.26	+	.	transcript_id "meff_s0146.g0023.t1"; gene_id "meff_s0146.g0023";
s0146	AUGUSTUS	exon	587748	588551	.	+	.	transcript_id "meff_s0146.g0023.t1"; gene_id "meff_s0146.g0023";
s0146	AUGUSTUS	start_codon	587804	587806	.	+	0	transcript_id "meff_s0146.g0023.t1"; gene_id "meff_s0146.g0023";
s0146	AUGUSTUS	CDS	587804	588406	0.49	+	0	transcript_id "meff_s0146.g0023.t1"; gene_id "meff_s0146.g0023";
s0146	AUGUSTUS	stop_codon	588404	588406	.	+	0	transcript_id "meff_s0146.g0023.t1"; gene_id "meff_s0146.g0023";
s0146	AUGUSTUS	3'-UTR	588407	588551	0.75	+	.	transcript_id "meff_s0146.g0023.t1"; gene_id "meff_s0146.g0023";
s0146	AUGUSTUS	tts	588551	588551	.	+	.	transcript_id "meff_s0146.g0023.t1"; gene_id "meff_s0146.g0023";
s0146	AUGUSTUS	gene	615490	616178	0.36	-	.	meff_s0146.g0024
s0146	AUGUSTUS	transcript	615490	616178	0.36	-	.	transcript_id "meff_s0146.g0024.t1"; gene_id "meff_s0146.g0024";
s0146	AUGUSTUS	tts	615490	615490	.	-	.	transcript_id "meff_s0146.g0024.t1"; gene_id "meff_s0146.g0024";
s0146	AUGUSTUS	3'-UTR	615490	615548	0.62	-	.	transcript_id "meff_s0146.g0024.t1"; gene_id "meff_s0146.g0024";
s0146	AUGUSTUS	exon	615490	616178	.	-	.	transcript_id "meff_s0146.g0024.t1"; gene_id "meff_s0146.g0024";
s0146	AUGUSTUS	stop_codon	615549	615551	.	-	0	transcript_id "meff_s0146.g0024.t1"; gene_id "meff_s0146.g0024";
s0146	AUGUSTUS	CDS	615549	616124	0.99	-	0	transcript_id "meff_s0146.g0024.t1"; gene_id "meff_s0146.g0024";
s0146	AUGUSTUS	start_codon	616122	616124	.	-	0	transcript_id "meff_s0146.g0024.t1"; gene_id "meff_s0146.g0024";
s0146	AUGUSTUS	5'-UTR	616125	616178	0.56	-	.	transcript_id "meff_s0146.g0024.t1"; gene_id "meff_s0146.g0024";
s0146	AUGUSTUS	tss	616178	616178	.	-	.	transcript_id "meff_s0146.g0024.t1"; gene_id "meff_s0146.g0024";
s0146	AUGUSTUS	gene	631193	632278	0.11	-	.	meff_s0146.g0025
s0146	AUGUSTUS	transcript	631193	632278	0.11	-	.	transcript_id "meff_s0146.g0025.t1"; gene_id "meff_s0146.g0025";
s0146	AUGUSTUS	tts	631193	631193	.	-	.	transcript_id "meff_s0146.g0025.t1"; gene_id "meff_s0146.g0025";
s0146	AUGUSTUS	3'-UTR	631193	631362	0.33	-	.	transcript_id "meff_s0146.g0025.t1"; gene_id "meff_s0146.g0025";
s0146	AUGUSTUS	exon	631193	632278	.	-	.	transcript_id "meff_s0146.g0025.t1"; gene_id "meff_s0146.g0025";
s0146	AUGUSTUS	stop_codon	631363	631365	.	-	0	transcript_id "meff_s0146.g0025.t1"; gene_id "meff_s0146.g0025";
s0146	AUGUSTUS	CDS	631363	632235	0.99	-	0	transcript_id "meff_s0146.g0025.t1"; gene_id "meff_s0146.g0025";
s0146	AUGUSTUS	start_codon	632233	632235	.	-	0	transcript_id "meff_s0146.g0025.t1"; gene_id "meff_s0146.g0025";
s0146	AUGUSTUS	5'-UTR	632236	632278	0.33	-	.	transcript_id "meff_s0146.g0025.t1"; gene_id "meff_s0146.g0025";
s0146	AUGUSTUS	tss	632278	632278	.	-	.	transcript_id "meff_s0146.g0025.t1"; gene_id "meff_s0146.g0025";
s0146	AUGUSTUS	gene	685978	687568	0.07	+	.	meff_s0146.g0026
s0146	AUGUSTUS	transcript	685978	687568	0.07	+	.	transcript_id "meff_s0146.g0026.t1"; gene_id "meff_s0146.g0026";
s0146	AUGUSTUS	tss	685978	685978	.	+	.	transcript_id "meff_s0146.g0026.t1"; gene_id "meff_s0146.g0026";
s0146	AUGUSTUS	5'-UTR	685978	686116	0.2	+	.	transcript_id "meff_s0146.g0026.t1"; gene_id "meff_s0146.g0026";
s0146	AUGUSTUS	exon	685978	687568	.	+	.	transcript_id "meff_s0146.g0026.t1"; gene_id "meff_s0146.g0026";
s0146	AUGUSTUS	start_codon	686117	686119	.	+	0	transcript_id "meff_s0146.g0026.t1"; gene_id "meff_s0146.g0026";
s0146	AUGUSTUS	CDS	686117	687079	0.96	+	0	transcript_id "meff_s0146.g0026.t1"; gene_id "meff_s0146.g0026";
s0146	AUGUSTUS	stop_codon	687077	687079	.	+	0	transcript_id "meff_s0146.g0026.t1"; gene_id "meff_s0146.g0026";
s0146	AUGUSTUS	3'-UTR	687080	687568	0.31	+	.	transcript_id "meff_s0146.g0026.t1"; gene_id "meff_s0146.g0026";
s0146	AUGUSTUS	tts	687568	687568	.	+	.	transcript_id "meff_s0146.g0026.t1"; gene_id "meff_s0146.g0026";
s0146	AUGUSTUS	gene	687908	700619	0.2	+	.	meff_s0146.g0027
s0146	AUGUSTUS	transcript	687908	700619	0.2	+	.	transcript_id "meff_s0146.g0027.t1"; gene_id "meff_s0146.g0027";
s0146	AUGUSTUS	tss	687908	687908	.	+	.	transcript_id "meff_s0146.g0027.t1"; gene_id "meff_s0146.g0027";
s0146	AUGUSTUS	5'-UTR	687908	687961	0.25	+	.	transcript_id "meff_s0146.g0027.t1"; gene_id "meff_s0146.g0027";
s0146	AUGUSTUS	exon	687908	688114	.	+	.	transcript_id "meff_s0146.g0027.t1"; gene_id "meff_s0146.g0027";
s0146	AUGUSTUS	start_codon	687962	687964	.	+	0	transcript_id "meff_s0146.g0027.t1"; gene_id "meff_s0146.g0027";
s0146	AUGUSTUS	CDS	687962	688114	1	+	0	transcript_id "meff_s0146.g0027.t1"; gene_id "meff_s0146.g0027";
s0146	AUGUSTUS	intron	688115	690320	1	+	.	transcript_id "meff_s0146.g0027.t1"; gene_id "meff_s0146.g0027";
s0146	AUGUSTUS	CDS	690321	690405	1	+	0	transcript_id "meff_s0146.g0027.t1"; gene_id "meff_s0146.g0027";
s0146	AUGUSTUS	exon	690321	690405	.	+	.	transcript_id "meff_s0146.g0027.t1"; gene_id "meff_s0146.g0027";
s0146	AUGUSTUS	intron	690406	691808	1	+	.	transcript_id "meff_s0146.g0027.t1"; gene_id "meff_s0146.g0027";
s0146	AUGUSTUS	CDS	691809	691978	1	+	2	transcript_id "meff_s0146.g0027.t1"; gene_id "meff_s0146.g0027";
s0146	AUGUSTUS	exon	691809	691978	.	+	.	transcript_id "meff_s0146.g0027.t1"; gene_id "meff_s0146.g0027";
s0146	AUGUSTUS	intron	691979	692695	1	+	.	transcript_id "meff_s0146.g0027.t1"; gene_id "meff_s0146.g0027";
s0146	AUGUSTUS	CDS	692696	692757	1	+	0	transcript_id "meff_s0146.g0027.t1"; gene_id "meff_s0146.g0027";
s0146	AUGUSTUS	exon	692696	692757	.	+	.	transcript_id "meff_s0146.g0027.t1"; gene_id "meff_s0146.g0027";
s0146	AUGUSTUS	intron	692758	692897	1	+	.	transcript_id "meff_s0146.g0027.t1"; gene_id "meff_s0146.g0027";
s0146	AUGUSTUS	CDS	692898	692932	1	+	1	transcript_id "meff_s0146.g0027.t1"; gene_id "meff_s0146.g0027";
s0146	AUGUSTUS	exon	692898	692932	.	+	.	transcript_id "meff_s0146.g0027.t1"; gene_id "meff_s0146.g0027";
s0146	AUGUSTUS	intron	692933	694037	1	+	.	transcript_id "meff_s0146.g0027.t1"; gene_id "meff_s0146.g0027";
s0146	AUGUSTUS	CDS	694038	694191	1	+	2	transcript_id "meff_s0146.g0027.t1"; gene_id "meff_s0146.g0027";
s0146	AUGUSTUS	exon	694038	694191	.	+	.	transcript_id "meff_s0146.g0027.t1"; gene_id "meff_s0146.g0027";
s0146	AUGUSTUS	intron	694192	694490	1	+	.	transcript_id "meff_s0146.g0027.t1"; gene_id "meff_s0146.g0027";
s0146	AUGUSTUS	CDS	694491	694548	1	+	1	transcript_id "meff_s0146.g0027.t1"; gene_id "meff_s0146.g0027";
s0146	AUGUSTUS	exon	694491	694548	.	+	.	transcript_id "meff_s0146.g0027.t1"; gene_id "meff_s0146.g0027";
s0146	AUGUSTUS	intron	694549	695544	1	+	.	transcript_id "meff_s0146.g0027.t1"; gene_id "meff_s0146.g0027";
s0146	AUGUSTUS	CDS	695545	695657	1	+	0	transcript_id "meff_s0146.g0027.t1"; gene_id "meff_s0146.g0027";
s0146	AUGUSTUS	exon	695545	695657	.	+	.	transcript_id "meff_s0146.g0027.t1"; gene_id "meff_s0146.g0027";
s0146	AUGUSTUS	intron	695658	696994	1	+	.	transcript_id "meff_s0146.g0027.t1"; gene_id "meff_s0146.g0027";
s0146	AUGUSTUS	CDS	696995	697085	1	+	1	transcript_id "meff_s0146.g0027.t1"; gene_id "meff_s0146.g0027";
s0146	AUGUSTUS	exon	696995	697085	.	+	.	transcript_id "meff_s0146.g0027.t1"; gene_id "meff_s0146.g0027";
s0146	AUGUSTUS	intron	697086	698104	1	+	.	transcript_id "meff_s0146.g0027.t1"; gene_id "meff_s0146.g0027";
s0146	AUGUSTUS	CDS	698105	698398	1	+	0	transcript_id "meff_s0146.g0027.t1"; gene_id "meff_s0146.g0027";
s0146	AUGUSTUS	exon	698105	698420	.	+	.	transcript_id "meff_s0146.g0027.t1"; gene_id "meff_s0146.g0027";
s0146	AUGUSTUS	stop_codon	698396	698398	.	+	0	transcript_id "meff_s0146.g0027.t1"; gene_id "meff_s0146.g0027";
s0146	AUGUSTUS	3'-UTR	698399	698420	0.85	+	.	transcript_id "meff_s0146.g0027.t1"; gene_id "meff_s0146.g0027";
s0146	AUGUSTUS	3'-UTR	699926	700619	0.72	+	.	transcript_id "meff_s0146.g0027.t1"; gene_id "meff_s0146.g0027";
s0146	AUGUSTUS	exon	699926	700619	.	+	.	transcript_id "meff_s0146.g0027.t1"; gene_id "meff_s0146.g0027";
s0146	AUGUSTUS	tts	700619	700619	.	+	.	transcript_id "meff_s0146.g0027.t1"; gene_id "meff_s0146.g0027";
s0146	AUGUSTUS	gene	700901	715658	0.15	-	.	meff_s0146.g0028
s0146	AUGUSTUS	transcript	700901	715658	0.15	-	.	transcript_id "meff_s0146.g0028.t1"; gene_id "meff_s0146.g0028";
s0146	AUGUSTUS	tts	700901	700901	.	-	.	transcript_id "meff_s0146.g0028.t1"; gene_id "meff_s0146.g0028";
s0146	AUGUSTUS	3'-UTR	700901	701144	0.47	-	.	transcript_id "meff_s0146.g0028.t1"; gene_id "meff_s0146.g0028";
s0146	AUGUSTUS	exon	700901	701259	.	-	.	transcript_id "meff_s0146.g0028.t1"; gene_id "meff_s0146.g0028";
s0146	AUGUSTUS	stop_codon	701145	701147	.	-	0	transcript_id "meff_s0146.g0028.t1"; gene_id "meff_s0146.g0028";
s0146	AUGUSTUS	CDS	701145	701259	1	-	1	transcript_id "meff_s0146.g0028.t1"; gene_id "meff_s0146.g0028";
s0146	AUGUSTUS	intron	701260	702881	1	-	.	transcript_id "meff_s0146.g0028.t1"; gene_id "meff_s0146.g0028";
s0146	AUGUSTUS	CDS	702882	702957	1	-	2	transcript_id "meff_s0146.g0028.t1"; gene_id "meff_s0146.g0028";
s0146	AUGUSTUS	exon	702882	702957	.	-	.	transcript_id "meff_s0146.g0028.t1"; gene_id "meff_s0146.g0028";
s0146	AUGUSTUS	intron	702958	705234	1	-	.	transcript_id "meff_s0146.g0028.t1"; gene_id "meff_s0146.g0028";
s0146	AUGUSTUS	CDS	705235	705287	1	-	1	transcript_id "meff_s0146.g0028.t1"; gene_id "meff_s0146.g0028";
s0146	AUGUSTUS	exon	705235	705287	.	-	.	transcript_id "meff_s0146.g0028.t1"; gene_id "meff_s0146.g0028";
s0146	AUGUSTUS	intron	705288	707895	1	-	.	transcript_id "meff_s0146.g0028.t1"; gene_id "meff_s0146.g0028";
s0146	AUGUSTUS	CDS	707896	707963	1	-	0	transcript_id "meff_s0146.g0028.t1"; gene_id "meff_s0146.g0028";
s0146	AUGUSTUS	exon	707896	707963	.	-	.	transcript_id "meff_s0146.g0028.t1"; gene_id "meff_s0146.g0028";
s0146	AUGUSTUS	intron	707964	708082	1	-	.	transcript_id "meff_s0146.g0028.t1"; gene_id "meff_s0146.g0028";
s0146	AUGUSTUS	CDS	708083	708139	1	-	0	transcript_id "meff_s0146.g0028.t1"; gene_id "meff_s0146.g0028";
s0146	AUGUSTUS	exon	708083	708139	.	-	.	transcript_id "meff_s0146.g0028.t1"; gene_id "meff_s0146.g0028";
s0146	AUGUSTUS	intron	708140	709507	1	-	.	transcript_id "meff_s0146.g0028.t1"; gene_id "meff_s0146.g0028";
s0146	AUGUSTUS	CDS	709508	709745	1	-	1	transcript_id "meff_s0146.g0028.t1"; gene_id "meff_s0146.g0028";
s0146	AUGUSTUS	exon	709508	709745	.	-	.	transcript_id "meff_s0146.g0028.t1"; gene_id "meff_s0146.g0028";
s0146	AUGUSTUS	intron	709746	710084	1	-	.	transcript_id "meff_s0146.g0028.t1"; gene_id "meff_s0146.g0028";
s0146	AUGUSTUS	CDS	710085	710221	1	-	0	transcript_id "meff_s0146.g0028.t1"; gene_id "meff_s0146.g0028";
s0146	AUGUSTUS	exon	710085	710221	.	-	.	transcript_id "meff_s0146.g0028.t1"; gene_id "meff_s0146.g0028";
s0146	AUGUSTUS	intron	710222	712361	1	-	.	transcript_id "meff_s0146.g0028.t1"; gene_id "meff_s0146.g0028";
s0146	AUGUSTUS	CDS	712362	712411	1	-	2	transcript_id "meff_s0146.g0028.t1"; gene_id "meff_s0146.g0028";
s0146	AUGUSTUS	exon	712362	712411	.	-	.	transcript_id "meff_s0146.g0028.t1"; gene_id "meff_s0146.g0028";
s0146	AUGUSTUS	intron	712412	714415	1	-	.	transcript_id "meff_s0146.g0028.t1"; gene_id "meff_s0146.g0028";
s0146	AUGUSTUS	CDS	714416	714545	1	-	0	transcript_id "meff_s0146.g0028.t1"; gene_id "meff_s0146.g0028";
s0146	AUGUSTUS	exon	714416	714545	.	-	.	transcript_id "meff_s0146.g0028.t1"; gene_id "meff_s0146.g0028";
s0146	AUGUSTUS	intron	714546	714992	1	-	.	transcript_id "meff_s0146.g0028.t1"; gene_id "meff_s0146.g0028";
s0146	AUGUSTUS	CDS	714993	715073	1	-	0	transcript_id "meff_s0146.g0028.t1"; gene_id "meff_s0146.g0028";
s0146	AUGUSTUS	exon	714993	715073	.	-	.	transcript_id "meff_s0146.g0028.t1"; gene_id "meff_s0146.g0028";
s0146	AUGUSTUS	intron	715074	715572	1	-	.	transcript_id "meff_s0146.g0028.t1"; gene_id "meff_s0146.g0028";
s0146	AUGUSTUS	CDS	715573	715614	0.63	-	0	transcript_id "meff_s0146.g0028.t1"; gene_id "meff_s0146.g0028";
s0146	AUGUSTUS	exon	715573	715658	.	-	.	transcript_id "meff_s0146.g0028.t1"; gene_id "meff_s0146.g0028";
s0146	AUGUSTUS	start_codon	715612	715614	.	-	0	transcript_id "meff_s0146.g0028.t1"; gene_id "meff_s0146.g0028";
s0146	AUGUSTUS	5'-UTR	715615	715658	0.3	-	.	transcript_id "meff_s0146.g0028.t1"; gene_id "meff_s0146.g0028";
s0146	AUGUSTUS	tss	715658	715658	.	-	.	transcript_id "meff_s0146.g0028.t1"; gene_id "meff_s0146.g0028";
s0146	AUGUSTUS	gene	719508	741906	0.47	+	.	meff_s0146.g0029
s0146	AUGUSTUS	transcript	719508	741906	0.47	+	.	transcript_id "meff_s0146.g0029.t1"; gene_id "meff_s0146.g0029";
s0146	AUGUSTUS	tss	719508	719508	.	+	.	transcript_id "meff_s0146.g0029.t1"; gene_id "meff_s0146.g0029";
s0146	AUGUSTUS	5'-UTR	719508	719620	0.53	+	.	transcript_id "meff_s0146.g0029.t1"; gene_id "meff_s0146.g0029";
s0146	AUGUSTUS	exon	719508	719697	.	+	.	transcript_id "meff_s0146.g0029.t1"; gene_id "meff_s0146.g0029";
s0146	AUGUSTUS	start_codon	719621	719623	.	+	0	transcript_id "meff_s0146.g0029.t1"; gene_id "meff_s0146.g0029";
s0146	AUGUSTUS	CDS	719621	719697	1	+	0	transcript_id "meff_s0146.g0029.t1"; gene_id "meff_s0146.g0029";
s0146	AUGUSTUS	intron	719698	720189	1	+	.	transcript_id "meff_s0146.g0029.t1"; gene_id "meff_s0146.g0029";
s0146	AUGUSTUS	CDS	720190	720218	1	+	1	transcript_id "meff_s0146.g0029.t1"; gene_id "meff_s0146.g0029";
s0146	AUGUSTUS	exon	720190	720218	.	+	.	transcript_id "meff_s0146.g0029.t1"; gene_id "meff_s0146.g0029";
s0146	AUGUSTUS	intron	720219	722794	1	+	.	transcript_id "meff_s0146.g0029.t1"; gene_id "meff_s0146.g0029";
s0146	AUGUSTUS	CDS	722795	722864	1	+	2	transcript_id "meff_s0146.g0029.t1"; gene_id "meff_s0146.g0029";
s0146	AUGUSTUS	exon	722795	722864	.	+	.	transcript_id "meff_s0146.g0029.t1"; gene_id "meff_s0146.g0029";
s0146	AUGUSTUS	intron	722865	723020	1	+	.	transcript_id "meff_s0146.g0029.t1"; gene_id "meff_s0146.g0029";
s0146	AUGUSTUS	CDS	723021	723165	1	+	1	transcript_id "meff_s0146.g0029.t1"; gene_id "meff_s0146.g0029";
s0146	AUGUSTUS	exon	723021	723165	.	+	.	transcript_id "meff_s0146.g0029.t1"; gene_id "meff_s0146.g0029";
s0146	AUGUSTUS	intron	723166	723691	1	+	.	transcript_id "meff_s0146.g0029.t1"; gene_id "meff_s0146.g0029";
s0146	AUGUSTUS	CDS	723692	723802	1	+	0	transcript_id "meff_s0146.g0029.t1"; gene_id "meff_s0146.g0029";
s0146	AUGUSTUS	exon	723692	723802	.	+	.	transcript_id "meff_s0146.g0029.t1"; gene_id "meff_s0146.g0029";
s0146	AUGUSTUS	intron	723803	724957	1	+	.	transcript_id "meff_s0146.g0029.t1"; gene_id "meff_s0146.g0029";
s0146	AUGUSTUS	CDS	724958	725115	1	+	0	transcript_id "meff_s0146.g0029.t1"; gene_id "meff_s0146.g0029";
s0146	AUGUSTUS	exon	724958	725115	.	+	.	transcript_id "meff_s0146.g0029.t1"; gene_id "meff_s0146.g0029";
s0146	AUGUSTUS	intron	725116	726394	1	+	.	transcript_id "meff_s0146.g0029.t1"; gene_id "meff_s0146.g0029";
s0146	AUGUSTUS	CDS	726395	726500	1	+	1	transcript_id "meff_s0146.g0029.t1"; gene_id "meff_s0146.g0029";
s0146	AUGUSTUS	exon	726395	726500	.	+	.	transcript_id "meff_s0146.g0029.t1"; gene_id "meff_s0146.g0029";
s0146	AUGUSTUS	intron	726501	727685	1	+	.	transcript_id "meff_s0146.g0029.t1"; gene_id "meff_s0146.g0029";
s0146	AUGUSTUS	CDS	727686	727755	1	+	0	transcript_id "meff_s0146.g0029.t1"; gene_id "meff_s0146.g0029";
s0146	AUGUSTUS	exon	727686	727755	.	+	.	transcript_id "meff_s0146.g0029.t1"; gene_id "meff_s0146.g0029";
s0146	AUGUSTUS	intron	727756	730082	1	+	.	transcript_id "meff_s0146.g0029.t1"; gene_id "meff_s0146.g0029";
s0146	AUGUSTUS	CDS	730083	730190	1	+	2	transcript_id "meff_s0146.g0029.t1"; gene_id "meff_s0146.g0029";
s0146	AUGUSTUS	exon	730083	730190	.	+	.	transcript_id "meff_s0146.g0029.t1"; gene_id "meff_s0146.g0029";
s0146	AUGUSTUS	intron	730191	730525	1	+	.	transcript_id "meff_s0146.g0029.t1"; gene_id "meff_s0146.g0029";
s0146	AUGUSTUS	CDS	730526	730661	1	+	2	transcript_id "meff_s0146.g0029.t1"; gene_id "meff_s0146.g0029";
s0146	AUGUSTUS	exon	730526	730661	.	+	.	transcript_id "meff_s0146.g0029.t1"; gene_id "meff_s0146.g0029";
s0146	AUGUSTUS	intron	730662	731016	1	+	.	transcript_id "meff_s0146.g0029.t1"; gene_id "meff_s0146.g0029";
s0146	AUGUSTUS	CDS	731017	731128	1	+	1	transcript_id "meff_s0146.g0029.t1"; gene_id "meff_s0146.g0029";
s0146	AUGUSTUS	exon	731017	731128	.	+	.	transcript_id "meff_s0146.g0029.t1"; gene_id "meff_s0146.g0029";
s0146	AUGUSTUS	intron	731129	731289	0.95	+	.	transcript_id "meff_s0146.g0029.t1"; gene_id "meff_s0146.g0029";
s0146	AUGUSTUS	CDS	731290	731373	0.95	+	0	transcript_id "meff_s0146.g0029.t1"; gene_id "meff_s0146.g0029";
s0146	AUGUSTUS	exon	731290	731373	.	+	.	transcript_id "meff_s0146.g0029.t1"; gene_id "meff_s0146.g0029";
s0146	AUGUSTUS	intron	731374	731678	1	+	.	transcript_id "meff_s0146.g0029.t1"; gene_id "meff_s0146.g0029";
s0146	AUGUSTUS	CDS	731679	731738	1	+	0	transcript_id "meff_s0146.g0029.t1"; gene_id "meff_s0146.g0029";
s0146	AUGUSTUS	exon	731679	731738	.	+	.	transcript_id "meff_s0146.g0029.t1"; gene_id "meff_s0146.g0029";
s0146	AUGUSTUS	intron	731739	733315	1	+	.	transcript_id "meff_s0146.g0029.t1"; gene_id "meff_s0146.g0029";
s0146	AUGUSTUS	CDS	733316	733355	1	+	0	transcript_id "meff_s0146.g0029.t1"; gene_id "meff_s0146.g0029";
s0146	AUGUSTUS	exon	733316	733355	.	+	.	transcript_id "meff_s0146.g0029.t1"; gene_id "meff_s0146.g0029";
s0146	AUGUSTUS	intron	733356	733588	1	+	.	transcript_id "meff_s0146.g0029.t1"; gene_id "meff_s0146.g0029";
s0146	AUGUSTUS	CDS	733589	733663	1	+	2	transcript_id "meff_s0146.g0029.t1"; gene_id "meff_s0146.g0029";
s0146	AUGUSTUS	exon	733589	733663	.	+	.	transcript_id "meff_s0146.g0029.t1"; gene_id "meff_s0146.g0029";
s0146	AUGUSTUS	intron	733664	736715	1	+	.	transcript_id "meff_s0146.g0029.t1"; gene_id "meff_s0146.g0029";
s0146	AUGUSTUS	CDS	736716	736743	1	+	2	transcript_id "meff_s0146.g0029.t1"; gene_id "meff_s0146.g0029";
s0146	AUGUSTUS	exon	736716	736743	.	+	.	transcript_id "meff_s0146.g0029.t1"; gene_id "meff_s0146.g0029";
s0146	AUGUSTUS	intron	736744	736938	1	+	.	transcript_id "meff_s0146.g0029.t1"; gene_id "meff_s0146.g0029";
s0146	AUGUSTUS	CDS	736939	737102	1	+	1	transcript_id "meff_s0146.g0029.t1"; gene_id "meff_s0146.g0029";
s0146	AUGUSTUS	exon	736939	737102	.	+	.	transcript_id "meff_s0146.g0029.t1"; gene_id "meff_s0146.g0029";
s0146	AUGUSTUS	intron	737103	739212	1	+	.	transcript_id "meff_s0146.g0029.t1"; gene_id "meff_s0146.g0029";
s0146	AUGUSTUS	CDS	739213	739253	1	+	2	transcript_id "meff_s0146.g0029.t1"; gene_id "meff_s0146.g0029";
s0146	AUGUSTUS	exon	739213	739253	.	+	.	transcript_id "meff_s0146.g0029.t1"; gene_id "meff_s0146.g0029";
s0146	AUGUSTUS	intron	739254	739354	1	+	.	transcript_id "meff_s0146.g0029.t1"; gene_id "meff_s0146.g0029";
s0146	AUGUSTUS	CDS	739355	739493	1	+	0	transcript_id "meff_s0146.g0029.t1"; gene_id "meff_s0146.g0029";
s0146	AUGUSTUS	exon	739355	739493	.	+	.	transcript_id "meff_s0146.g0029.t1"; gene_id "meff_s0146.g0029";
s0146	AUGUSTUS	intron	739494	741489	1	+	.	transcript_id "meff_s0146.g0029.t1"; gene_id "meff_s0146.g0029";
s0146	AUGUSTUS	CDS	741490	741557	1	+	2	transcript_id "meff_s0146.g0029.t1"; gene_id "meff_s0146.g0029";
s0146	AUGUSTUS	exon	741490	741906	.	+	.	transcript_id "meff_s0146.g0029.t1"; gene_id "meff_s0146.g0029";
s0146	AUGUSTUS	stop_codon	741555	741557	.	+	0	transcript_id "meff_s0146.g0029.t1"; gene_id "meff_s0146.g0029";
s0146	AUGUSTUS	3'-UTR	741558	741906	0.92	+	.	transcript_id "meff_s0146.g0029.t1"; gene_id "meff_s0146.g0029";
s0146	AUGUSTUS	tts	741906	741906	.	+	.	transcript_id "meff_s0146.g0029.t1"; gene_id "meff_s0146.g0029";
s0146	AUGUSTUS	gene	742568	743478	0.09	+	.	meff_s0146.g0030
s0146	AUGUSTUS	transcript	742568	743478	0.09	+	.	transcript_id "meff_s0146.g0030.t1"; gene_id "meff_s0146.g0030";
s0146	AUGUSTUS	tss	742568	742568	.	+	.	transcript_id "meff_s0146.g0030.t1"; gene_id "meff_s0146.g0030";
s0146	AUGUSTUS	5'-UTR	742568	742672	0.22	+	.	transcript_id "meff_s0146.g0030.t1"; gene_id "meff_s0146.g0030";
s0146	AUGUSTUS	exon	742568	743478	.	+	.	transcript_id "meff_s0146.g0030.t1"; gene_id "meff_s0146.g0030";
s0146	AUGUSTUS	start_codon	742673	742675	.	+	0	transcript_id "meff_s0146.g0030.t1"; gene_id "meff_s0146.g0030";
s0146	AUGUSTUS	CDS	742673	743425	1	+	0	transcript_id "meff_s0146.g0030.t1"; gene_id "meff_s0146.g0030";
s0146	AUGUSTUS	stop_codon	743423	743425	.	+	0	transcript_id "meff_s0146.g0030.t1"; gene_id "meff_s0146.g0030";
s0146	AUGUSTUS	3'-UTR	743426	743478	0.45	+	.	transcript_id "meff_s0146.g0030.t1"; gene_id "meff_s0146.g0030";
s0146	AUGUSTUS	tts	743478	743478	.	+	.	transcript_id "meff_s0146.g0030.t1"; gene_id "meff_s0146.g0030";
s0146	AUGUSTUS	gene	743709	752868	0.11	-	.	meff_s0146.g0031
s0146	AUGUSTUS	transcript	743709	752868	0.11	-	.	transcript_id "meff_s0146.g0031.t1"; gene_id "meff_s0146.g0031";
s0146	AUGUSTUS	tts	743709	743709	.	-	.	transcript_id "meff_s0146.g0031.t1"; gene_id "meff_s0146.g0031";
s0146	AUGUSTUS	3'-UTR	743709	744144	0.27	-	.	transcript_id "meff_s0146.g0031.t1"; gene_id "meff_s0146.g0031";
s0146	AUGUSTUS	exon	743709	744144	.	-	.	transcript_id "meff_s0146.g0031.t1"; gene_id "meff_s0146.g0031";
s0146	AUGUSTUS	3'-UTR	751834	752470	0.65	-	.	transcript_id "meff_s0146.g0031.t1"; gene_id "meff_s0146.g0031";
s0146	AUGUSTUS	exon	751834	752868	.	-	.	transcript_id "meff_s0146.g0031.t1"; gene_id "meff_s0146.g0031";
s0146	AUGUSTUS	stop_codon	752471	752473	.	-	0	transcript_id "meff_s0146.g0031.t1"; gene_id "meff_s0146.g0031";
s0146	AUGUSTUS	CDS	752471	752836	0.93	-	0	transcript_id "meff_s0146.g0031.t1"; gene_id "meff_s0146.g0031";
s0146	AUGUSTUS	start_codon	752834	752836	.	-	0	transcript_id "meff_s0146.g0031.t1"; gene_id "meff_s0146.g0031";
s0146	AUGUSTUS	5'-UTR	752837	752868	0.32	-	.	transcript_id "meff_s0146.g0031.t1"; gene_id "meff_s0146.g0031";
s0146	AUGUSTUS	tss	752868	752868	.	-	.	transcript_id "meff_s0146.g0031.t1"; gene_id "meff_s0146.g0031";
s0146	AUGUSTUS	gene	761286	790918	0.47	-	.	meff_s0146.g0032
s0146	AUGUSTUS	transcript	761286	790918	0.17	-	.	transcript_id "meff_s0146.g0032.t1"; gene_id "meff_s0146.g0032";
s0146	AUGUSTUS	tts	761286	761286	.	-	.	transcript_id "meff_s0146.g0032.t1"; gene_id "meff_s0146.g0032";
s0146	AUGUSTUS	3'-UTR	761286	761356	0.62	-	.	transcript_id "meff_s0146.g0032.t1"; gene_id "meff_s0146.g0032";
s0146	AUGUSTUS	exon	761286	761586	.	-	.	transcript_id "meff_s0146.g0032.t1"; gene_id "meff_s0146.g0032";
s0146	AUGUSTUS	stop_codon	761357	761359	.	-	0	transcript_id "meff_s0146.g0032.t1"; gene_id "meff_s0146.g0032";
s0146	AUGUSTUS	CDS	761357	761586	1	-	2	transcript_id "meff_s0146.g0032.t1"; gene_id "meff_s0146.g0032";
s0146	AUGUSTUS	intron	761587	763634	1	-	.	transcript_id "meff_s0146.g0032.t1"; gene_id "meff_s0146.g0032";
s0146	AUGUSTUS	CDS	763635	763848	1	-	0	transcript_id "meff_s0146.g0032.t1"; gene_id "meff_s0146.g0032";
s0146	AUGUSTUS	exon	763635	763848	.	-	.	transcript_id "meff_s0146.g0032.t1"; gene_id "meff_s0146.g0032";
s0146	AUGUSTUS	intron	763849	772296	1	-	.	transcript_id "meff_s0146.g0032.t1"; gene_id "meff_s0146.g0032";
s0146	AUGUSTUS	CDS	772297	772364	1	-	2	transcript_id "meff_s0146.g0032.t1"; gene_id "meff_s0146.g0032";
s0146	AUGUSTUS	exon	772297	772364	.	-	.	transcript_id "meff_s0146.g0032.t1"; gene_id "meff_s0146.g0032";
s0146	AUGUSTUS	intron	772365	776861	1	-	.	transcript_id "meff_s0146.g0032.t1"; gene_id "meff_s0146.g0032";
s0146	AUGUSTUS	CDS	776862	777065	0.94	-	2	transcript_id "meff_s0146.g0032.t1"; gene_id "meff_s0146.g0032";
s0146	AUGUSTUS	exon	776862	777065	.	-	.	transcript_id "meff_s0146.g0032.t1"; gene_id "meff_s0146.g0032";
s0146	AUGUSTUS	intron	777066	787333	0.94	-	.	transcript_id "meff_s0146.g0032.t1"; gene_id "meff_s0146.g0032";
s0146	AUGUSTUS	CDS	787334	787388	0.58	-	0	transcript_id "meff_s0146.g0032.t1"; gene_id "meff_s0146.g0032";
s0146	AUGUSTUS	exon	787334	787588	.	-	.	transcript_id "meff_s0146.g0032.t1"; gene_id "meff_s0146.g0032";
s0146	AUGUSTUS	start_codon	787386	787388	.	-	0	transcript_id "meff_s0146.g0032.t1"; gene_id "meff_s0146.g0032";
s0146	AUGUSTUS	5'-UTR	787389	787588	0.35	-	.	transcript_id "meff_s0146.g0032.t1"; gene_id "meff_s0146.g0032";
s0146	AUGUSTUS	5'-UTR	790829	790918	0.65	-	.	transcript_id "meff_s0146.g0032.t1"; gene_id "meff_s0146.g0032";
s0146	AUGUSTUS	exon	790829	790918	.	-	.	transcript_id "meff_s0146.g0032.t1"; gene_id "meff_s0146.g0032";
s0146	AUGUSTUS	tss	790918	790918	.	-	.	transcript_id "meff_s0146.g0032.t1"; gene_id "meff_s0146.g0032";
s0146	AUGUSTUS	gene	800606	837148	0.06	-	.	meff_s0146.g0033
s0146	AUGUSTUS	transcript	800606	837148	0.06	-	.	transcript_id "meff_s0146.g0033.t1"; gene_id "meff_s0146.g0033";
s0146	AUGUSTUS	tts	800606	800606	.	-	.	transcript_id "meff_s0146.g0033.t1"; gene_id "meff_s0146.g0033";
s0146	AUGUSTUS	3'-UTR	800606	801050	0.22	-	.	transcript_id "meff_s0146.g0033.t1"; gene_id "meff_s0146.g0033";
s0146	AUGUSTUS	exon	800606	801050	.	-	.	transcript_id "meff_s0146.g0033.t1"; gene_id "meff_s0146.g0033";
s0146	AUGUSTUS	3'-UTR	801587	801808	0.65	-	.	transcript_id "meff_s0146.g0033.t1"; gene_id "meff_s0146.g0033";
s0146	AUGUSTUS	exon	801587	801808	.	-	.	transcript_id "meff_s0146.g0033.t1"; gene_id "meff_s0146.g0033";
s0146	AUGUSTUS	3'-UTR	801880	802348	0.73	-	.	transcript_id "meff_s0146.g0033.t1"; gene_id "meff_s0146.g0033";
s0146	AUGUSTUS	exon	801880	802612	.	-	.	transcript_id "meff_s0146.g0033.t1"; gene_id "meff_s0146.g0033";
s0146	AUGUSTUS	stop_codon	802349	802351	.	-	0	transcript_id "meff_s0146.g0033.t1"; gene_id "meff_s0146.g0033";
s0146	AUGUSTUS	CDS	802349	802612	1	-	0	transcript_id "meff_s0146.g0033.t1"; gene_id "meff_s0146.g0033";
s0146	AUGUSTUS	intron	802613	803262	1	-	.	transcript_id "meff_s0146.g0033.t1"; gene_id "meff_s0146.g0033";
s0146	AUGUSTUS	CDS	803263	803438	1	-	2	transcript_id "meff_s0146.g0033.t1"; gene_id "meff_s0146.g0033";
s0146	AUGUSTUS	exon	803263	803438	.	-	.	transcript_id "meff_s0146.g0033.t1"; gene_id "meff_s0146.g0033";
s0146	AUGUSTUS	intron	803439	805258	1	-	.	transcript_id "meff_s0146.g0033.t1"; gene_id "meff_s0146.g0033";
s0146	AUGUSTUS	CDS	805259	805381	1	-	2	transcript_id "meff_s0146.g0033.t1"; gene_id "meff_s0146.g0033";
s0146	AUGUSTUS	exon	805259	805381	.	-	.	transcript_id "meff_s0146.g0033.t1"; gene_id "meff_s0146.g0033";
s0146	AUGUSTUS	intron	805382	805729	1	-	.	transcript_id "meff_s0146.g0033.t1"; gene_id "meff_s0146.g0033";
s0146	AUGUSTUS	CDS	805730	805948	1	-	2	transcript_id "meff_s0146.g0033.t1"; gene_id "meff_s0146.g0033";
s0146	AUGUSTUS	exon	805730	805948	.	-	.	transcript_id "meff_s0146.g0033.t1"; gene_id "meff_s0146.g0033";
s0146	AUGUSTUS	intron	805949	807375	1	-	.	transcript_id "meff_s0146.g0033.t1"; gene_id "meff_s0146.g0033";
s0146	AUGUSTUS	CDS	807376	807660	1	-	2	transcript_id "meff_s0146.g0033.t1"; gene_id "meff_s0146.g0033";
s0146	AUGUSTUS	exon	807376	807660	.	-	.	transcript_id "meff_s0146.g0033.t1"; gene_id "meff_s0146.g0033";
s0146	AUGUSTUS	intron	807661	809894	1	-	.	transcript_id "meff_s0146.g0033.t1"; gene_id "meff_s0146.g0033";
s0146	AUGUSTUS	CDS	809895	810010	1	-	1	transcript_id "meff_s0146.g0033.t1"; gene_id "meff_s0146.g0033";
s0146	AUGUSTUS	exon	809895	810010	.	-	.	transcript_id "meff_s0146.g0033.t1"; gene_id "meff_s0146.g0033";
s0146	AUGUSTUS	intron	810011	811462	1	-	.	transcript_id "meff_s0146.g0033.t1"; gene_id "meff_s0146.g0033";
s0146	AUGUSTUS	CDS	811463	811558	1	-	1	transcript_id "meff_s0146.g0033.t1"; gene_id "meff_s0146.g0033";
s0146	AUGUSTUS	exon	811463	811558	.	-	.	transcript_id "meff_s0146.g0033.t1"; gene_id "meff_s0146.g0033";
s0146	AUGUSTUS	intron	811559	812990	1	-	.	transcript_id "meff_s0146.g0033.t1"; gene_id "meff_s0146.g0033";
s0146	AUGUSTUS	CDS	812991	813067	1	-	0	transcript_id "meff_s0146.g0033.t1"; gene_id "meff_s0146.g0033";
s0146	AUGUSTUS	exon	812991	813067	.	-	.	transcript_id "meff_s0146.g0033.t1"; gene_id "meff_s0146.g0033";
s0146	AUGUSTUS	intron	813068	814146	1	-	.	transcript_id "meff_s0146.g0033.t1"; gene_id "meff_s0146.g0033";
s0146	AUGUSTUS	CDS	814147	814284	1	-	0	transcript_id "meff_s0146.g0033.t1"; gene_id "meff_s0146.g0033";
s0146	AUGUSTUS	exon	814147	814284	.	-	.	transcript_id "meff_s0146.g0033.t1"; gene_id "meff_s0146.g0033";
s0146	AUGUSTUS	intron	814285	816785	1	-	.	transcript_id "meff_s0146.g0033.t1"; gene_id "meff_s0146.g0033";
s0146	AUGUSTUS	CDS	816786	816830	1	-	0	transcript_id "meff_s0146.g0033.t1"; gene_id "meff_s0146.g0033";
s0146	AUGUSTUS	exon	816786	816830	.	-	.	transcript_id "meff_s0146.g0033.t1"; gene_id "meff_s0146.g0033";
s0146	AUGUSTUS	intron	816831	817515	1	-	.	transcript_id "meff_s0146.g0033.t1"; gene_id "meff_s0146.g0033";
s0146	AUGUSTUS	CDS	817516	817563	1	-	0	transcript_id "meff_s0146.g0033.t1"; gene_id "meff_s0146.g0033";
s0146	AUGUSTUS	exon	817516	817563	.	-	.	transcript_id "meff_s0146.g0033.t1"; gene_id "meff_s0146.g0033";
s0146	AUGUSTUS	intron	817564	818175	1	-	.	transcript_id "meff_s0146.g0033.t1"; gene_id "meff_s0146.g0033";
s0146	AUGUSTUS	CDS	818176	818272	1	-	1	transcript_id "meff_s0146.g0033.t1"; gene_id "meff_s0146.g0033";
s0146	AUGUSTUS	exon	818176	818272	.	-	.	transcript_id "meff_s0146.g0033.t1"; gene_id "meff_s0146.g0033";
s0146	AUGUSTUS	intron	818273	818454	1	-	.	transcript_id "meff_s0146.g0033.t1"; gene_id "meff_s0146.g0033";
s0146	AUGUSTUS	CDS	818455	818518	1	-	2	transcript_id "meff_s0146.g0033.t1"; gene_id "meff_s0146.g0033";
s0146	AUGUSTUS	exon	818455	818518	.	-	.	transcript_id "meff_s0146.g0033.t1"; gene_id "meff_s0146.g0033";
s0146	AUGUSTUS	intron	818519	818653	1	-	.	transcript_id "meff_s0146.g0033.t1"; gene_id "meff_s0146.g0033";
s0146	AUGUSTUS	CDS	818654	818754	1	-	1	transcript_id "meff_s0146.g0033.t1"; gene_id "meff_s0146.g0033";
s0146	AUGUSTUS	exon	818654	818754	.	-	.	transcript_id "meff_s0146.g0033.t1"; gene_id "meff_s0146.g0033";
s0146	AUGUSTUS	intron	818755	819760	1	-	.	transcript_id "meff_s0146.g0033.t1"; gene_id "meff_s0146.g0033";
s0146	AUGUSTUS	CDS	819761	819835	1	-	1	transcript_id "meff_s0146.g0033.t1"; gene_id "meff_s0146.g0033";
s0146	AUGUSTUS	exon	819761	819835	.	-	.	transcript_id "meff_s0146.g0033.t1"; gene_id "meff_s0146.g0033";
s0146	AUGUSTUS	intron	819836	820009	1	-	.	transcript_id "meff_s0146.g0033.t1"; gene_id "meff_s0146.g0033";
s0146	AUGUSTUS	CDS	820010	820086	1	-	0	transcript_id "meff_s0146.g0033.t1"; gene_id "meff_s0146.g0033";
s0146	AUGUSTUS	exon	820010	820086	.	-	.	transcript_id "meff_s0146.g0033.t1"; gene_id "meff_s0146.g0033";
s0146	AUGUSTUS	intron	820087	820450	1	-	.	transcript_id "meff_s0146.g0033.t1"; gene_id "meff_s0146.g0033";
s0146	AUGUSTUS	CDS	820451	820553	1	-	1	transcript_id "meff_s0146.g0033.t1"; gene_id "meff_s0146.g0033";
s0146	AUGUSTUS	exon	820451	820553	.	-	.	transcript_id "meff_s0146.g0033.t1"; gene_id "meff_s0146.g0033";
s0146	AUGUSTUS	intron	820554	821522	1	-	.	transcript_id "meff_s0146.g0033.t1"; gene_id "meff_s0146.g0033";
s0146	AUGUSTUS	CDS	821523	821590	1	-	0	transcript_id "meff_s0146.g0033.t1"; gene_id "meff_s0146.g0033";
s0146	AUGUSTUS	exon	821523	821590	.	-	.	transcript_id "meff_s0146.g0033.t1"; gene_id "meff_s0146.g0033";
s0146	AUGUSTUS	intron	821591	823927	1	-	.	transcript_id "meff_s0146.g0033.t1"; gene_id "meff_s0146.g0033";
s0146	AUGUSTUS	CDS	823928	824044	1	-	0	transcript_id "meff_s0146.g0033.t1"; gene_id "meff_s0146.g0033";
s0146	AUGUSTUS	exon	823928	824044	.	-	.	transcript_id "meff_s0146.g0033.t1"; gene_id "meff_s0146.g0033";
s0146	AUGUSTUS	intron	824045	824322	1	-	.	transcript_id "meff_s0146.g0033.t1"; gene_id "meff_s0146.g0033";
s0146	AUGUSTUS	CDS	824323	824432	1	-	2	transcript_id "meff_s0146.g0033.t1"; gene_id "meff_s0146.g0033";
s0146	AUGUSTUS	exon	824323	824432	.	-	.	transcript_id "meff_s0146.g0033.t1"; gene_id "meff_s0146.g0033";
s0146	AUGUSTUS	intron	824433	824761	1	-	.	transcript_id "meff_s0146.g0033.t1"; gene_id "meff_s0146.g0033";
s0146	AUGUSTUS	CDS	824762	824872	1	-	2	transcript_id "meff_s0146.g0033.t1"; gene_id "meff_s0146.g0033";
s0146	AUGUSTUS	exon	824762	824872	.	-	.	transcript_id "meff_s0146.g0033.t1"; gene_id "meff_s0146.g0033";
s0146	AUGUSTUS	intron	824873	826118	1	-	.	transcript_id "meff_s0146.g0033.t1"; gene_id "meff_s0146.g0033";
s0146	AUGUSTUS	CDS	826119	826167	1	-	0	transcript_id "meff_s0146.g0033.t1"; gene_id "meff_s0146.g0033";
s0146	AUGUSTUS	exon	826119	826167	.	-	.	transcript_id "meff_s0146.g0033.t1"; gene_id "meff_s0146.g0033";
s0146	AUGUSTUS	intron	826168	826747	1	-	.	transcript_id "meff_s0146.g0033.t1"; gene_id "meff_s0146.g0033";
s0146	AUGUSTUS	CDS	826748	826822	1	-	0	transcript_id "meff_s0146.g0033.t1"; gene_id "meff_s0146.g0033";
s0146	AUGUSTUS	exon	826748	826822	.	-	.	transcript_id "meff_s0146.g0033.t1"; gene_id "meff_s0146.g0033";
s0146	AUGUSTUS	intron	826823	827528	1	-	.	transcript_id "meff_s0146.g0033.t1"; gene_id "meff_s0146.g0033";
s0146	AUGUSTUS	CDS	827529	827556	1	-	1	transcript_id "meff_s0146.g0033.t1"; gene_id "meff_s0146.g0033";
s0146	AUGUSTUS	exon	827529	827556	.	-	.	transcript_id "meff_s0146.g0033.t1"; gene_id "meff_s0146.g0033";
s0146	AUGUSTUS	intron	827557	828062	1	-	.	transcript_id "meff_s0146.g0033.t1"; gene_id "meff_s0146.g0033";
s0146	AUGUSTUS	CDS	828063	828153	1	-	2	transcript_id "meff_s0146.g0033.t1"; gene_id "meff_s0146.g0033";
s0146	AUGUSTUS	exon	828063	828153	.	-	.	transcript_id "meff_s0146.g0033.t1"; gene_id "meff_s0146.g0033";
s0146	AUGUSTUS	intron	828154	830505	1	-	.	transcript_id "meff_s0146.g0033.t1"; gene_id "meff_s0146.g0033";
s0146	AUGUSTUS	CDS	830506	830611	1	-	0	transcript_id "meff_s0146.g0033.t1"; gene_id "meff_s0146.g0033";
s0146	AUGUSTUS	exon	830506	830611	.	-	.	transcript_id "meff_s0146.g0033.t1"; gene_id "meff_s0146.g0033";
s0146	AUGUSTUS	intron	830612	833455	1	-	.	transcript_id "meff_s0146.g0033.t1"; gene_id "meff_s0146.g0033";
s0146	AUGUSTUS	CDS	833456	833604	1	-	2	transcript_id "meff_s0146.g0033.t1"; gene_id "meff_s0146.g0033";
s0146	AUGUSTUS	exon	833456	833604	.	-	.	transcript_id "meff_s0146.g0033.t1"; gene_id "meff_s0146.g0033";
s0146	AUGUSTUS	intron	833605	836854	1	-	.	transcript_id "meff_s0146.g0033.t1"; gene_id "meff_s0146.g0033";
s0146	AUGUSTUS	CDS	836855	837029	1	-	0	transcript_id "meff_s0146.g0033.t1"; gene_id "meff_s0146.g0033";
s0146	AUGUSTUS	exon	836855	837148	.	-	.	transcript_id "meff_s0146.g0033.t1"; gene_id "meff_s0146.g0033";
s0146	AUGUSTUS	start_codon	837027	837029	.	-	0	transcript_id "meff_s0146.g0033.t1"; gene_id "meff_s0146.g0033";
s0146	AUGUSTUS	5'-UTR	837030	837148	0.2	-	.	transcript_id "meff_s0146.g0033.t1"; gene_id "meff_s0146.g0033";
s0146	AUGUSTUS	tss	837148	837148	.	-	.	transcript_id "meff_s0146.g0033.t1"; gene_id "meff_s0146.g0033";
s0146	AUGUSTUS	gene	843707	847338	0.49	-	.	meff_s0146.g0034
s0146	AUGUSTUS	transcript	843707	847338	0.49	-	.	transcript_id "meff_s0146.g0034.t1"; gene_id "meff_s0146.g0034";
s0146	AUGUSTUS	tts	843707	843707	.	-	.	transcript_id "meff_s0146.g0034.t1"; gene_id "meff_s0146.g0034";
s0146	AUGUSTUS	3'-UTR	843707	843804	0.52	-	.	transcript_id "meff_s0146.g0034.t1"; gene_id "meff_s0146.g0034";
s0146	AUGUSTUS	exon	843707	844012	.	-	.	transcript_id "meff_s0146.g0034.t1"; gene_id "meff_s0146.g0034";
s0146	AUGUSTUS	stop_codon	843805	843807	.	-	0	transcript_id "meff_s0146.g0034.t1"; gene_id "meff_s0146.g0034";
s0146	AUGUSTUS	CDS	843805	844012	1	-	1	transcript_id "meff_s0146.g0034.t1"; gene_id "meff_s0146.g0034";
s0146	AUGUSTUS	intron	844013	845683	1	-	.	transcript_id "meff_s0146.g0034.t1"; gene_id "meff_s0146.g0034";
s0146	AUGUSTUS	CDS	845684	845973	0.98	-	0	transcript_id "meff_s0146.g0034.t1"; gene_id "meff_s0146.g0034";
s0146	AUGUSTUS	exon	845684	846009	.	-	.	transcript_id "meff_s0146.g0034.t1"; gene_id "meff_s0146.g0034";
s0146	AUGUSTUS	start_codon	845971	845973	.	-	0	transcript_id "meff_s0146.g0034.t1"; gene_id "meff_s0146.g0034";
s0146	AUGUSTUS	5'-UTR	845974	846009	0.98	-	.	transcript_id "meff_s0146.g0034.t1"; gene_id "meff_s0146.g0034";
s0146	AUGUSTUS	5'-UTR	846979	847338	0.93	-	.	transcript_id "meff_s0146.g0034.t1"; gene_id "meff_s0146.g0034";
s0146	AUGUSTUS	exon	846979	847338	.	-	.	transcript_id "meff_s0146.g0034.t1"; gene_id "meff_s0146.g0034";
s0146	AUGUSTUS	tss	847338	847338	.	-	.	transcript_id "meff_s0146.g0034.t1"; gene_id "meff_s0146.g0034";
s0146	AUGUSTUS	gene	853228	862220	0.12	+	.	meff_s0146.g0035
s0146	AUGUSTUS	transcript	853228	862220	0.12	+	.	transcript_id "meff_s0146.g0035.t1"; gene_id "meff_s0146.g0035";
s0146	AUGUSTUS	tss	853228	853228	.	+	.	transcript_id "meff_s0146.g0035.t1"; gene_id "meff_s0146.g0035";
s0146	AUGUSTUS	5'-UTR	853228	854451	0.22	+	.	transcript_id "meff_s0146.g0035.t1"; gene_id "meff_s0146.g0035";
s0146	AUGUSTUS	exon	853228	855606	.	+	.	transcript_id "meff_s0146.g0035.t1"; gene_id "meff_s0146.g0035";
s0146	AUGUSTUS	start_codon	854452	854454	.	+	0	transcript_id "meff_s0146.g0035.t1"; gene_id "meff_s0146.g0035";
s0146	AUGUSTUS	CDS	854452	855606	0.87	+	0	transcript_id "meff_s0146.g0035.t1"; gene_id "meff_s0146.g0035";
s0146	AUGUSTUS	intron	855607	858284	1	+	.	transcript_id "meff_s0146.g0035.t1"; gene_id "meff_s0146.g0035";
s0146	AUGUSTUS	CDS	858285	858610	1	+	0	transcript_id "meff_s0146.g0035.t1"; gene_id "meff_s0146.g0035";
s0146	AUGUSTUS	exon	858285	858610	.	+	.	transcript_id "meff_s0146.g0035.t1"; gene_id "meff_s0146.g0035";
s0146	AUGUSTUS	intron	858611	861373	1	+	.	transcript_id "meff_s0146.g0035.t1"; gene_id "meff_s0146.g0035";
s0146	AUGUSTUS	CDS	861374	861566	1	+	1	transcript_id "meff_s0146.g0035.t1"; gene_id "meff_s0146.g0035";
s0146	AUGUSTUS	exon	861374	862220	.	+	.	transcript_id "meff_s0146.g0035.t1"; gene_id "meff_s0146.g0035";
s0146	AUGUSTUS	stop_codon	861564	861566	.	+	0	transcript_id "meff_s0146.g0035.t1"; gene_id "meff_s0146.g0035";
s0146	AUGUSTUS	3'-UTR	861567	862220	0.51	+	.	transcript_id "meff_s0146.g0035.t1"; gene_id "meff_s0146.g0035";
s0146	AUGUSTUS	tts	862220	862220	.	+	.	transcript_id "meff_s0146.g0035.t1"; gene_id "meff_s0146.g0035";
s0146	AUGUSTUS	gene	862619	865278	0.43	-	.	meff_s0146.g0036
s0146	AUGUSTUS	transcript	862619	865278	0.43	-	.	transcript_id "meff_s0146.g0036.t1"; gene_id "meff_s0146.g0036";
s0146	AUGUSTUS	tts	862619	862619	.	-	.	transcript_id "meff_s0146.g0036.t1"; gene_id "meff_s0146.g0036";
s0146	AUGUSTUS	3'-UTR	862619	862669	0.85	-	.	transcript_id "meff_s0146.g0036.t1"; gene_id "meff_s0146.g0036";
s0146	AUGUSTUS	exon	862619	864623	.	-	.	transcript_id "meff_s0146.g0036.t1"; gene_id "meff_s0146.g0036";
s0146	AUGUSTUS	stop_codon	862670	862672	.	-	0	transcript_id "meff_s0146.g0036.t1"; gene_id "meff_s0146.g0036";
s0146	AUGUSTUS	CDS	862670	864604	1	-	0	transcript_id "meff_s0146.g0036.t1"; gene_id "meff_s0146.g0036";
s0146	AUGUSTUS	start_codon	864602	864604	.	-	0	transcript_id "meff_s0146.g0036.t1"; gene_id "meff_s0146.g0036";
s0146	AUGUSTUS	5'-UTR	864605	864623	0.78	-	.	transcript_id "meff_s0146.g0036.t1"; gene_id "meff_s0146.g0036";
s0146	AUGUSTUS	5'-UTR	865155	865278	0.52	-	.	transcript_id "meff_s0146.g0036.t1"; gene_id "meff_s0146.g0036";
s0146	AUGUSTUS	exon	865155	865278	.	-	.	transcript_id "meff_s0146.g0036.t1"; gene_id "meff_s0146.g0036";
s0146	AUGUSTUS	tss	865278	865278	.	-	.	transcript_id "meff_s0146.g0036.t1"; gene_id "meff_s0146.g0036";
s0146	AUGUSTUS	gene	869536	892328	0.14	-	.	meff_s0146.g0037
s0146	AUGUSTUS	transcript	869536	892328	0.14	-	.	transcript_id "meff_s0146.g0037.t1"; gene_id "meff_s0146.g0037";
s0146	AUGUSTUS	tts	869536	869536	.	-	.	transcript_id "meff_s0146.g0037.t1"; gene_id "meff_s0146.g0037";
s0146	AUGUSTUS	3'-UTR	869536	869887	0.99	-	.	transcript_id "meff_s0146.g0037.t1"; gene_id "meff_s0146.g0037";
s0146	AUGUSTUS	exon	869536	871091	.	-	.	transcript_id "meff_s0146.g0037.t1"; gene_id "meff_s0146.g0037";
s0146	AUGUSTUS	stop_codon	869888	869890	.	-	0	transcript_id "meff_s0146.g0037.t1"; gene_id "meff_s0146.g0037";
s0146	AUGUSTUS	CDS	869888	871091	0.42	-	1	transcript_id "meff_s0146.g0037.t1"; gene_id "meff_s0146.g0037";
s0146	AUGUSTUS	intron	871092	881942	0.42	-	.	transcript_id "meff_s0146.g0037.t1"; gene_id "meff_s0146.g0037";
s0146	AUGUSTUS	CDS	881943	882022	0.39	-	0	transcript_id "meff_s0146.g0037.t1"; gene_id "meff_s0146.g0037";
s0146	AUGUSTUS	exon	881943	882022	.	-	.	transcript_id "meff_s0146.g0037.t1"; gene_id "meff_s0146.g0037";
s0146	AUGUSTUS	intron	882023	891643	0.39	-	.	transcript_id "meff_s0146.g0037.t1"; gene_id "meff_s0146.g0037";
s0146	AUGUSTUS	CDS	891644	892303	0.42	-	0	transcript_id "meff_s0146.g0037.t1"; gene_id "meff_s0146.g0037";
s0146	AUGUSTUS	exon	891644	892328	.	-	.	transcript_id "meff_s0146.g0037.t1"; gene_id "meff_s0146.g0037";
s0146	AUGUSTUS	start_codon	892301	892303	.	-	0	transcript_id "meff_s0146.g0037.t1"; gene_id "meff_s0146.g0037";
s0146	AUGUSTUS	5'-UTR	892304	892328	0.32	-	.	transcript_id "meff_s0146.g0037.t1"; gene_id "meff_s0146.g0037";
s0146	AUGUSTUS	tss	892328	892328	.	-	.	transcript_id "meff_s0146.g0037.t1"; gene_id "meff_s0146.g0037";
s0146	AUGUSTUS	gene	892608	897709	0.22	+	.	meff_s0146.g0038
s0146	AUGUSTUS	transcript	892608	897709	0.22	+	.	transcript_id "meff_s0146.g0038.t1"; gene_id "meff_s0146.g0038";
s0146	AUGUSTUS	tss	892608	892608	.	+	.	transcript_id "meff_s0146.g0038.t1"; gene_id "meff_s0146.g0038";
s0146	AUGUSTUS	5'-UTR	892608	892628	0.54	+	.	transcript_id "meff_s0146.g0038.t1"; gene_id "meff_s0146.g0038";
s0146	AUGUSTUS	exon	892608	892751	.	+	.	transcript_id "meff_s0146.g0038.t1"; gene_id "meff_s0146.g0038";
s0146	AUGUSTUS	start_codon	892629	892631	.	+	0	transcript_id "meff_s0146.g0038.t1"; gene_id "meff_s0146.g0038";
s0146	AUGUSTUS	CDS	892629	892751	1	+	0	transcript_id "meff_s0146.g0038.t1"; gene_id "meff_s0146.g0038";
s0146	AUGUSTUS	intron	892752	896278	1	+	.	transcript_id "meff_s0146.g0038.t1"; gene_id "meff_s0146.g0038";
s0146	AUGUSTUS	CDS	896279	897070	0.99	+	0	transcript_id "meff_s0146.g0038.t1"; gene_id "meff_s0146.g0038";
s0146	AUGUSTUS	exon	896279	897087	.	+	.	transcript_id "meff_s0146.g0038.t1"; gene_id "meff_s0146.g0038";
s0146	AUGUSTUS	stop_codon	897068	897070	.	+	0	transcript_id "meff_s0146.g0038.t1"; gene_id "meff_s0146.g0038";
s0146	AUGUSTUS	3'-UTR	897071	897087	0.81	+	.	transcript_id "meff_s0146.g0038.t1"; gene_id "meff_s0146.g0038";
s0146	AUGUSTUS	3'-UTR	897578	897709	0.54	+	.	transcript_id "meff_s0146.g0038.t1"; gene_id "meff_s0146.g0038";
s0146	AUGUSTUS	exon	897578	897709	.	+	.	transcript_id "meff_s0146.g0038.t1"; gene_id "meff_s0146.g0038";
s0146	AUGUSTUS	tts	897709	897709	.	+	.	transcript_id "meff_s0146.g0038.t1"; gene_id "meff_s0146.g0038";
s0146	AUGUSTUS	gene	911413	914414	0.05	+	.	meff_s0146.g0039
s0146	AUGUSTUS	transcript	911413	914414	0.05	+	.	transcript_id "meff_s0146.g0039.t1"; gene_id "meff_s0146.g0039";
s0146	AUGUSTUS	tss	911413	911413	.	+	.	transcript_id "meff_s0146.g0039.t1"; gene_id "meff_s0146.g0039";
s0146	AUGUSTUS	5'-UTR	911413	911435	0.16	+	.	transcript_id "meff_s0146.g0039.t1"; gene_id "meff_s0146.g0039";
s0146	AUGUSTUS	exon	911413	912943	.	+	.	transcript_id "meff_s0146.g0039.t1"; gene_id "meff_s0146.g0039";
s0146	AUGUSTUS	start_codon	911436	911438	.	+	0	transcript_id "meff_s0146.g0039.t1"; gene_id "meff_s0146.g0039";
s0146	AUGUSTUS	CDS	911436	912941	0.68	+	0	transcript_id "meff_s0146.g0039.t1"; gene_id "meff_s0146.g0039";
s0146	AUGUSTUS	stop_codon	912939	912941	.	+	0	transcript_id "meff_s0146.g0039.t1"; gene_id "meff_s0146.g0039";
s0146	AUGUSTUS	3'-UTR	912942	912943	0.95	+	.	transcript_id "meff_s0146.g0039.t1"; gene_id "meff_s0146.g0039";
s0146	AUGUSTUS	3'-UTR	913392	914414	0.34	+	.	transcript_id "meff_s0146.g0039.t1"; gene_id "meff_s0146.g0039";
s0146	AUGUSTUS	exon	913392	914414	.	+	.	transcript_id "meff_s0146.g0039.t1"; gene_id "meff_s0146.g0039";
s0146	AUGUSTUS	tts	914414	914414	.	+	.	transcript_id "meff_s0146.g0039.t1"; gene_id "meff_s0146.g0039";
s0146	AUGUSTUS	gene	984103	985035	0.24	+	.	meff_s0146.g0041
s0146	AUGUSTUS	transcript	984103	985035	0.24	+	.	transcript_id "meff_s0146.g0041.t1"; gene_id "meff_s0146.g0041";
s0146	AUGUSTUS	tss	984103	984103	.	+	.	transcript_id "meff_s0146.g0041.t1"; gene_id "meff_s0146.g0041";
s0146	AUGUSTUS	5'-UTR	984103	984125	0.56	+	.	transcript_id "meff_s0146.g0041.t1"; gene_id "meff_s0146.g0041";
s0146	AUGUSTUS	exon	984103	985035	.	+	.	transcript_id "meff_s0146.g0041.t1"; gene_id "meff_s0146.g0041";
s0146	AUGUSTUS	start_codon	984126	984128	.	+	0	transcript_id "meff_s0146.g0041.t1"; gene_id "meff_s0146.g0041";
s0146	AUGUSTUS	CDS	984126	984908	0.94	+	0	transcript_id "meff_s0146.g0041.t1"; gene_id "meff_s0146.g0041";
s0146	AUGUSTUS	stop_codon	984906	984908	.	+	0	transcript_id "meff_s0146.g0041.t1"; gene_id "meff_s0146.g0041";
s0146	AUGUSTUS	3'-UTR	984909	985035	0.38	+	.	transcript_id "meff_s0146.g0041.t1"; gene_id "meff_s0146.g0041";
s0146	AUGUSTUS	tts	985035	985035	.	+	.	transcript_id "meff_s0146.g0041.t1"; gene_id "meff_s0146.g0041";
s0146	AUGUSTUS	gene	1088541	1098303	0.18	-	.	meff_s0146.g0044
s0146	AUGUSTUS	transcript	1088541	1098303	0.18	-	.	transcript_id "meff_s0146.g0044.t1"; gene_id "meff_s0146.g0044";
s0146	AUGUSTUS	tts	1088541	1088541	.	-	.	transcript_id "meff_s0146.g0044.t1"; gene_id "meff_s0146.g0044";
s0146	AUGUSTUS	3'-UTR	1088541	1088581	0.4	-	.	transcript_id "meff_s0146.g0044.t1"; gene_id "meff_s0146.g0044";
s0146	AUGUSTUS	exon	1088541	1088613	.	-	.	transcript_id "meff_s0146.g0044.t1"; gene_id "meff_s0146.g0044";
s0146	AUGUSTUS	stop_codon	1088582	1088584	.	-	0	transcript_id "meff_s0146.g0044.t1"; gene_id "meff_s0146.g0044";
s0146	AUGUSTUS	CDS	1088582	1088613	0.77	-	2	transcript_id "meff_s0146.g0044.t1"; gene_id "meff_s0146.g0044";
s0146	AUGUSTUS	intron	1088614	1091122	0.77	-	.	transcript_id "meff_s0146.g0044.t1"; gene_id "meff_s0146.g0044";
s0146	AUGUSTUS	CDS	1091123	1091206	0.97	-	2	transcript_id "meff_s0146.g0044.t1"; gene_id "meff_s0146.g0044";
s0146	AUGUSTUS	exon	1091123	1091206	.	-	.	transcript_id "meff_s0146.g0044.t1"; gene_id "meff_s0146.g0044";
s0146	AUGUSTUS	intron	1091207	1094292	0.97	-	.	transcript_id "meff_s0146.g0044.t1"; gene_id "meff_s0146.g0044";
s0146	AUGUSTUS	CDS	1094293	1094437	0.59	-	0	transcript_id "meff_s0146.g0044.t1"; gene_id "meff_s0146.g0044";
s0146	AUGUSTUS	exon	1094293	1094632	.	-	.	transcript_id "meff_s0146.g0044.t1"; gene_id "meff_s0146.g0044";
s0146	AUGUSTUS	start_codon	1094435	1094437	.	-	0	transcript_id "meff_s0146.g0044.t1"; gene_id "meff_s0146.g0044";
s0146	AUGUSTUS	5'-UTR	1094438	1094632	0.59	-	.	transcript_id "meff_s0146.g0044.t1"; gene_id "meff_s0146.g0044";
s0146	AUGUSTUS	5'-UTR	1098213	1098303	0.55	-	.	transcript_id "meff_s0146.g0044.t1"; gene_id "meff_s0146.g0044";
s0146	AUGUSTUS	exon	1098213	1098303	.	-	.	transcript_id "meff_s0146.g0044.t1"; gene_id "meff_s0146.g0044";
s0146	AUGUSTUS	tss	1098303	1098303	.	-	.	transcript_id "meff_s0146.g0044.t1"; gene_id "meff_s0146.g0044";
s0146	AUGUSTUS	gene	1112140	1121133	0.09	-	.	meff_s0146.g0045
s0146	AUGUSTUS	transcript	1112140	1121133	0.09	-	.	transcript_id "meff_s0146.g0045.t1"; gene_id "meff_s0146.g0045";
s0146	AUGUSTUS	tts	1112140	1112140	.	-	.	transcript_id "meff_s0146.g0045.t1"; gene_id "meff_s0146.g0045";
s0146	AUGUSTUS	3'-UTR	1112140	1112264	0.44	-	.	transcript_id "meff_s0146.g0045.t1"; gene_id "meff_s0146.g0045";
s0146	AUGUSTUS	exon	1112140	1112264	.	-	.	transcript_id "meff_s0146.g0045.t1"; gene_id "meff_s0146.g0045";
s0146	AUGUSTUS	3'-UTR	1114291	1114304	1	-	.	transcript_id "meff_s0146.g0045.t1"; gene_id "meff_s0146.g0045";
s0146	AUGUSTUS	exon	1114291	1114438	.	-	.	transcript_id "meff_s0146.g0045.t1"; gene_id "meff_s0146.g0045";
s0146	AUGUSTUS	stop_codon	1114305	1114307	.	-	0	transcript_id "meff_s0146.g0045.t1"; gene_id "meff_s0146.g0045";
s0146	AUGUSTUS	CDS	1114305	1114438	1	-	2	transcript_id "meff_s0146.g0045.t1"; gene_id "meff_s0146.g0045";
s0146	AUGUSTUS	intron	1114439	1115167	1	-	.	transcript_id "meff_s0146.g0045.t1"; gene_id "meff_s0146.g0045";
s0146	AUGUSTUS	CDS	1115168	1115311	1	-	2	transcript_id "meff_s0146.g0045.t1"; gene_id "meff_s0146.g0045";
s0146	AUGUSTUS	exon	1115168	1115311	.	-	.	transcript_id "meff_s0146.g0045.t1"; gene_id "meff_s0146.g0045";
s0146	AUGUSTUS	intron	1115312	1115547	1	-	.	transcript_id "meff_s0146.g0045.t1"; gene_id "meff_s0146.g0045";
s0146	AUGUSTUS	CDS	1115548	1115617	0.97	-	0	transcript_id "meff_s0146.g0045.t1"; gene_id "meff_s0146.g0045";
s0146	AUGUSTUS	exon	1115548	1115617	.	-	.	transcript_id "meff_s0146.g0045.t1"; gene_id "meff_s0146.g0045";
s0146	AUGUSTUS	intron	1115618	1118435	0.97	-	.	transcript_id "meff_s0146.g0045.t1"; gene_id "meff_s0146.g0045";
s0146	AUGUSTUS	CDS	1118436	1118481	0.97	-	1	transcript_id "meff_s0146.g0045.t1"; gene_id "meff_s0146.g0045";
s0146	AUGUSTUS	exon	1118436	1118481	.	-	.	transcript_id "meff_s0146.g0045.t1"; gene_id "meff_s0146.g0045";
s0146	AUGUSTUS	intron	1118482	1120225	0.97	-	.	transcript_id "meff_s0146.g0045.t1"; gene_id "meff_s0146.g0045";
s0146	AUGUSTUS	CDS	1120226	1120274	0.97	-	2	transcript_id "meff_s0146.g0045.t1"; gene_id "meff_s0146.g0045";
s0146	AUGUSTUS	exon	1120226	1120274	.	-	.	transcript_id "meff_s0146.g0045.t1"; gene_id "meff_s0146.g0045";
s0146	AUGUSTUS	intron	1120275	1121057	0.71	-	.	transcript_id "meff_s0146.g0045.t1"; gene_id "meff_s0146.g0045";
s0146	AUGUSTUS	CDS	1121058	1121094	0.71	-	0	transcript_id "meff_s0146.g0045.t1"; gene_id "meff_s0146.g0045";
s0146	AUGUSTUS	exon	1121058	1121133	.	-	.	transcript_id "meff_s0146.g0045.t1"; gene_id "meff_s0146.g0045";
s0146	AUGUSTUS	start_codon	1121092	1121094	.	-	0	transcript_id "meff_s0146.g0045.t1"; gene_id "meff_s0146.g0045";
s0146	AUGUSTUS	5'-UTR	1121095	1121133	0.19	-	.	transcript_id "meff_s0146.g0045.t1"; gene_id "meff_s0146.g0045";
s0146	AUGUSTUS	tss	1121133	1121133	.	-	.	transcript_id "meff_s0146.g0045.t1"; gene_id "meff_s0146.g0045";
s0146	AUGUSTUS	gene	1191093	1239762	0.84	+	.	meff_s0146.g0046
s0146	AUGUSTUS	transcript	1191093	1239762	0.84	+	.	transcript_id "meff_s0146.g0046.t1"; gene_id "meff_s0146.g0046";
s0146	AUGUSTUS	tss	1191093	1191093	.	+	.	transcript_id "meff_s0146.g0046.t1"; gene_id "meff_s0146.g0046";
s0146	AUGUSTUS	5'-UTR	1191093	1191224	0.93	+	.	transcript_id "meff_s0146.g0046.t1"; gene_id "meff_s0146.g0046";
s0146	AUGUSTUS	exon	1191093	1191257	.	+	.	transcript_id "meff_s0146.g0046.t1"; gene_id "meff_s0146.g0046";
s0146	AUGUSTUS	start_codon	1191225	1191227	.	+	0	transcript_id "meff_s0146.g0046.t1"; gene_id "meff_s0146.g0046";
s0146	AUGUSTUS	CDS	1191225	1191257	0.99	+	0	transcript_id "meff_s0146.g0046.t1"; gene_id "meff_s0146.g0046";
s0146	AUGUSTUS	intron	1191258	1204469	0.99	+	.	transcript_id "meff_s0146.g0046.t1"; gene_id "meff_s0146.g0046";
s0146	AUGUSTUS	CDS	1204470	1204580	0.99	+	0	transcript_id "meff_s0146.g0046.t1"; gene_id "meff_s0146.g0046";
s0146	AUGUSTUS	exon	1204470	1204580	.	+	.	transcript_id "meff_s0146.g0046.t1"; gene_id "meff_s0146.g0046";
s0146	AUGUSTUS	intron	1204581	1205286	0.99	+	.	transcript_id "meff_s0146.g0046.t1"; gene_id "meff_s0146.g0046";
s0146	AUGUSTUS	CDS	1205287	1205369	0.99	+	0	transcript_id "meff_s0146.g0046.t1"; gene_id "meff_s0146.g0046";
s0146	AUGUSTUS	exon	1205287	1205369	.	+	.	transcript_id "meff_s0146.g0046.t1"; gene_id "meff_s0146.g0046";
s0146	AUGUSTUS	intron	1205370	1215364	0.89	+	.	transcript_id "meff_s0146.g0046.t1"; gene_id "meff_s0146.g0046";
s0146	AUGUSTUS	CDS	1215365	1215446	1	+	1	transcript_id "meff_s0146.g0046.t1"; gene_id "meff_s0146.g0046";
s0146	AUGUSTUS	exon	1215365	1215446	.	+	.	transcript_id "meff_s0146.g0046.t1"; gene_id "meff_s0146.g0046";
s0146	AUGUSTUS	intron	1215447	1219225	1	+	.	transcript_id "meff_s0146.g0046.t1"; gene_id "meff_s0146.g0046";
s0146	AUGUSTUS	CDS	1219226	1219313	1	+	0	transcript_id "meff_s0146.g0046.t1"; gene_id "meff_s0146.g0046";
s0146	AUGUSTUS	exon	1219226	1219313	.	+	.	transcript_id "meff_s0146.g0046.t1"; gene_id "meff_s0146.g0046";
s0146	AUGUSTUS	intron	1219314	1221372	1	+	.	transcript_id "meff_s0146.g0046.t1"; gene_id "meff_s0146.g0046";
s0146	AUGUSTUS	CDS	1221373	1221480	1	+	2	transcript_id "meff_s0146.g0046.t1"; gene_id "meff_s0146.g0046";
s0146	AUGUSTUS	exon	1221373	1221480	.	+	.	transcript_id "meff_s0146.g0046.t1"; gene_id "meff_s0146.g0046";
s0146	AUGUSTUS	intron	1221481	1221584	1	+	.	transcript_id "meff_s0146.g0046.t1"; gene_id "meff_s0146.g0046";
s0146	AUGUSTUS	CDS	1221585	1221754	1	+	2	transcript_id "meff_s0146.g0046.t1"; gene_id "meff_s0146.g0046";
s0146	AUGUSTUS	exon	1221585	1221754	.	+	.	transcript_id "meff_s0146.g0046.t1"; gene_id "meff_s0146.g0046";
s0146	AUGUSTUS	intron	1221755	1222030	1	+	.	transcript_id "meff_s0146.g0046.t1"; gene_id "meff_s0146.g0046";
s0146	AUGUSTUS	CDS	1222031	1222087	1	+	0	transcript_id "meff_s0146.g0046.t1"; gene_id "meff_s0146.g0046";
s0146	AUGUSTUS	exon	1222031	1222087	.	+	.	transcript_id "meff_s0146.g0046.t1"; gene_id "meff_s0146.g0046";
s0146	AUGUSTUS	intron	1222088	1222909	1	+	.	transcript_id "meff_s0146.g0046.t1"; gene_id "meff_s0146.g0046";
s0146	AUGUSTUS	CDS	1222910	1222963	1	+	0	transcript_id "meff_s0146.g0046.t1"; gene_id "meff_s0146.g0046";
s0146	AUGUSTUS	exon	1222910	1222963	.	+	.	transcript_id "meff_s0146.g0046.t1"; gene_id "meff_s0146.g0046";
s0146	AUGUSTUS	intron	1222964	1225260	1	+	.	transcript_id "meff_s0146.g0046.t1"; gene_id "meff_s0146.g0046";
s0146	AUGUSTUS	CDS	1225261	1225360	1	+	0	transcript_id "meff_s0146.g0046.t1"; gene_id "meff_s0146.g0046";
s0146	AUGUSTUS	exon	1225261	1225360	.	+	.	transcript_id "meff_s0146.g0046.t1"; gene_id "meff_s0146.g0046";
s0146	AUGUSTUS	intron	1225361	1225535	1	+	.	transcript_id "meff_s0146.g0046.t1"; gene_id "meff_s0146.g0046";
s0146	AUGUSTUS	CDS	1225536	1225720	1	+	2	transcript_id "meff_s0146.g0046.t1"; gene_id "meff_s0146.g0046";
s0146	AUGUSTUS	exon	1225536	1225720	.	+	.	transcript_id "meff_s0146.g0046.t1"; gene_id "meff_s0146.g0046";
s0146	AUGUSTUS	intron	1225721	1226348	1	+	.	transcript_id "meff_s0146.g0046.t1"; gene_id "meff_s0146.g0046";
s0146	AUGUSTUS	CDS	1226349	1226564	1	+	0	transcript_id "meff_s0146.g0046.t1"; gene_id "meff_s0146.g0046";
s0146	AUGUSTUS	exon	1226349	1226564	.	+	.	transcript_id "meff_s0146.g0046.t1"; gene_id "meff_s0146.g0046";
s0146	AUGUSTUS	intron	1226565	1226980	0.99	+	.	transcript_id "meff_s0146.g0046.t1"; gene_id "meff_s0146.g0046";
s0146	AUGUSTUS	CDS	1226981	1227145	1	+	0	transcript_id "meff_s0146.g0046.t1"; gene_id "meff_s0146.g0046";
s0146	AUGUSTUS	exon	1226981	1227145	.	+	.	transcript_id "meff_s0146.g0046.t1"; gene_id "meff_s0146.g0046";
s0146	AUGUSTUS	intron	1227146	1228614	1	+	.	transcript_id "meff_s0146.g0046.t1"; gene_id "meff_s0146.g0046";
s0146	AUGUSTUS	CDS	1228615	1228683	1	+	0	transcript_id "meff_s0146.g0046.t1"; gene_id "meff_s0146.g0046";
s0146	AUGUSTUS	exon	1228615	1228683	.	+	.	transcript_id "meff_s0146.g0046.t1"; gene_id "meff_s0146.g0046";
s0146	AUGUSTUS	intron	1228684	1230035	1	+	.	transcript_id "meff_s0146.g0046.t1"; gene_id "meff_s0146.g0046";
s0146	AUGUSTUS	CDS	1230036	1230119	1	+	0	transcript_id "meff_s0146.g0046.t1"; gene_id "meff_s0146.g0046";
s0146	AUGUSTUS	exon	1230036	1230119	.	+	.	transcript_id "meff_s0146.g0046.t1"; gene_id "meff_s0146.g0046";
s0146	AUGUSTUS	intron	1230120	1231682	1	+	.	transcript_id "meff_s0146.g0046.t1"; gene_id "meff_s0146.g0046";
s0146	AUGUSTUS	CDS	1231683	1231803	1	+	0	transcript_id "meff_s0146.g0046.t1"; gene_id "meff_s0146.g0046";
s0146	AUGUSTUS	exon	1231683	1231803	.	+	.	transcript_id "meff_s0146.g0046.t1"; gene_id "meff_s0146.g0046";
s0146	AUGUSTUS	intron	1231804	1233120	1	+	.	transcript_id "meff_s0146.g0046.t1"; gene_id "meff_s0146.g0046";
s0146	AUGUSTUS	CDS	1233121	1233383	1	+	2	transcript_id "meff_s0146.g0046.t1"; gene_id "meff_s0146.g0046";
s0146	AUGUSTUS	exon	1233121	1233383	.	+	.	transcript_id "meff_s0146.g0046.t1"; gene_id "meff_s0146.g0046";
s0146	AUGUSTUS	intron	1233384	1234586	1	+	.	transcript_id "meff_s0146.g0046.t1"; gene_id "meff_s0146.g0046";
s0146	AUGUSTUS	CDS	1234587	1234766	1	+	0	transcript_id "meff_s0146.g0046.t1"; gene_id "meff_s0146.g0046";
s0146	AUGUSTUS	exon	1234587	1234766	.	+	.	transcript_id "meff_s0146.g0046.t1"; gene_id "meff_s0146.g0046";
s0146	AUGUSTUS	intron	1234767	1235464	1	+	.	transcript_id "meff_s0146.g0046.t1"; gene_id "meff_s0146.g0046";
s0146	AUGUSTUS	CDS	1235465	1235611	1	+	0	transcript_id "meff_s0146.g0046.t1"; gene_id "meff_s0146.g0046";
s0146	AUGUSTUS	exon	1235465	1235611	.	+	.	transcript_id "meff_s0146.g0046.t1"; gene_id "meff_s0146.g0046";
s0146	AUGUSTUS	intron	1235612	1237901	1	+	.	transcript_id "meff_s0146.g0046.t1"; gene_id "meff_s0146.g0046";
s0146	AUGUSTUS	CDS	1237902	1238133	1	+	0	transcript_id "meff_s0146.g0046.t1"; gene_id "meff_s0146.g0046";
s0146	AUGUSTUS	exon	1237902	1238133	.	+	.	transcript_id "meff_s0146.g0046.t1"; gene_id "meff_s0146.g0046";
s0146	AUGUSTUS	intron	1238134	1239567	1	+	.	transcript_id "meff_s0146.g0046.t1"; gene_id "meff_s0146.g0046";
s0146	AUGUSTUS	CDS	1239568	1239641	1	+	2	transcript_id "meff_s0146.g0046.t1"; gene_id "meff_s0146.g0046";
s0146	AUGUSTUS	exon	1239568	1239762	.	+	.	transcript_id "meff_s0146.g0046.t1"; gene_id "meff_s0146.g0046";
s0146	AUGUSTUS	stop_codon	1239639	1239641	.	+	0	transcript_id "meff_s0146.g0046.t1"; gene_id "meff_s0146.g0046";
s0146	AUGUSTUS	3'-UTR	1239642	1239762	1	+	.	transcript_id "meff_s0146.g0046.t1"; gene_id "meff_s0146.g0046";
s0146	AUGUSTUS	tts	1239762	1239762	.	+	.	transcript_id "meff_s0146.g0046.t1"; gene_id "meff_s0146.g0046";
s0146	AUGUSTUS	gene	1242541	1244043	0.5	-	.	meff_s0146.g0047
s0146	AUGUSTUS	transcript	1242541	1244043	0.5	-	.	transcript_id "meff_s0146.g0047.t1"; gene_id "meff_s0146.g0047";
s0146	AUGUSTUS	tts	1242541	1242541	.	-	.	transcript_id "meff_s0146.g0047.t1"; gene_id "meff_s0146.g0047";
s0146	AUGUSTUS	3'-UTR	1242541	1242633	0.96	-	.	transcript_id "meff_s0146.g0047.t1"; gene_id "meff_s0146.g0047";
s0146	AUGUSTUS	exon	1242541	1244043	.	-	.	transcript_id "meff_s0146.g0047.t1"; gene_id "meff_s0146.g0047";
s0146	AUGUSTUS	stop_codon	1242634	1242636	.	-	0	transcript_id "meff_s0146.g0047.t1"; gene_id "meff_s0146.g0047";
s0146	AUGUSTUS	CDS	1242634	1243389	0.84	-	0	transcript_id "meff_s0146.g0047.t1"; gene_id "meff_s0146.g0047";
s0146	AUGUSTUS	start_codon	1243387	1243389	.	-	0	transcript_id "meff_s0146.g0047.t1"; gene_id "meff_s0146.g0047";
s0146	AUGUSTUS	5'-UTR	1243390	1244043	0.51	-	.	transcript_id "meff_s0146.g0047.t1"; gene_id "meff_s0146.g0047";
s0146	AUGUSTUS	tss	1244043	1244043	.	-	.	transcript_id "meff_s0146.g0047.t1"; gene_id "meff_s0146.g0047";
s0146	AUGUSTUS	gene	1251326	1300366	0.08	+	.	meff_s0146.g0048
s0146	AUGUSTUS	transcript	1251326	1300366	0.08	+	.	transcript_id "meff_s0146.g0048.t1"; gene_id "meff_s0146.g0048";
s0146	AUGUSTUS	tss	1251326	1251326	.	+	.	transcript_id "meff_s0146.g0048.t1"; gene_id "meff_s0146.g0048";
s0146	AUGUSTUS	5'-UTR	1251326	1251405	0.51	+	.	transcript_id "meff_s0146.g0048.t1"; gene_id "meff_s0146.g0048";
s0146	AUGUSTUS	exon	1251326	1251549	.	+	.	transcript_id "meff_s0146.g0048.t1"; gene_id "meff_s0146.g0048";
s0146	AUGUSTUS	start_codon	1251406	1251408	.	+	0	transcript_id "meff_s0146.g0048.t1"; gene_id "meff_s0146.g0048";
s0146	AUGUSTUS	CDS	1251406	1251549	0.55	+	0	transcript_id "meff_s0146.g0048.t1"; gene_id "meff_s0146.g0048";
s0146	AUGUSTUS	intron	1251550	1252216	1	+	.	transcript_id "meff_s0146.g0048.t1"; gene_id "meff_s0146.g0048";
s0146	AUGUSTUS	CDS	1252217	1252351	1	+	0	transcript_id "meff_s0146.g0048.t1"; gene_id "meff_s0146.g0048";
s0146	AUGUSTUS	exon	1252217	1252351	.	+	.	transcript_id "meff_s0146.g0048.t1"; gene_id "meff_s0146.g0048";
s0146	AUGUSTUS	intron	1252352	1253564	1	+	.	transcript_id "meff_s0146.g0048.t1"; gene_id "meff_s0146.g0048";
s0146	AUGUSTUS	CDS	1253565	1253629	1	+	0	transcript_id "meff_s0146.g0048.t1"; gene_id "meff_s0146.g0048";
s0146	AUGUSTUS	exon	1253565	1253629	.	+	.	transcript_id "meff_s0146.g0048.t1"; gene_id "meff_s0146.g0048";
s0146	AUGUSTUS	intron	1253630	1254706	1	+	.	transcript_id "meff_s0146.g0048.t1"; gene_id "meff_s0146.g0048";
s0146	AUGUSTUS	CDS	1254707	1254768	1	+	1	transcript_id "meff_s0146.g0048.t1"; gene_id "meff_s0146.g0048";
s0146	AUGUSTUS	exon	1254707	1254768	.	+	.	transcript_id "meff_s0146.g0048.t1"; gene_id "meff_s0146.g0048";
s0146	AUGUSTUS	intron	1254769	1255570	1	+	.	transcript_id "meff_s0146.g0048.t1"; gene_id "meff_s0146.g0048";
s0146	AUGUSTUS	CDS	1255571	1255686	1	+	2	transcript_id "meff_s0146.g0048.t1"; gene_id "meff_s0146.g0048";
s0146	AUGUSTUS	exon	1255571	1255686	.	+	.	transcript_id "meff_s0146.g0048.t1"; gene_id "meff_s0146.g0048";
s0146	AUGUSTUS	intron	1255687	1256667	1	+	.	transcript_id "meff_s0146.g0048.t1"; gene_id "meff_s0146.g0048";
s0146	AUGUSTUS	CDS	1256668	1256854	1	+	0	transcript_id "meff_s0146.g0048.t1"; gene_id "meff_s0146.g0048";
s0146	AUGUSTUS	exon	1256668	1256854	.	+	.	transcript_id "meff_s0146.g0048.t1"; gene_id "meff_s0146.g0048";
s0146	AUGUSTUS	intron	1256855	1258247	1	+	.	transcript_id "meff_s0146.g0048.t1"; gene_id "meff_s0146.g0048";
s0146	AUGUSTUS	CDS	1258248	1258334	1	+	2	transcript_id "meff_s0146.g0048.t1"; gene_id "meff_s0146.g0048";
s0146	AUGUSTUS	exon	1258248	1258334	.	+	.	transcript_id "meff_s0146.g0048.t1"; gene_id "meff_s0146.g0048";
s0146	AUGUSTUS	intron	1258335	1276692	1	+	.	transcript_id "meff_s0146.g0048.t1"; gene_id "meff_s0146.g0048";
s0146	AUGUSTUS	CDS	1276693	1276865	1	+	2	transcript_id "meff_s0146.g0048.t1"; gene_id "meff_s0146.g0048";
s0146	AUGUSTUS	exon	1276693	1276865	.	+	.	transcript_id "meff_s0146.g0048.t1"; gene_id "meff_s0146.g0048";
s0146	AUGUSTUS	intron	1276866	1280271	1	+	.	transcript_id "meff_s0146.g0048.t1"; gene_id "meff_s0146.g0048";
s0146	AUGUSTUS	CDS	1280272	1280409	1	+	0	transcript_id "meff_s0146.g0048.t1"; gene_id "meff_s0146.g0048";
s0146	AUGUSTUS	exon	1280272	1280409	.	+	.	transcript_id "meff_s0146.g0048.t1"; gene_id "meff_s0146.g0048";
s0146	AUGUSTUS	intron	1280410	1281135	1	+	.	transcript_id "meff_s0146.g0048.t1"; gene_id "meff_s0146.g0048";
s0146	AUGUSTUS	CDS	1281136	1281294	1	+	0	transcript_id "meff_s0146.g0048.t1"; gene_id "meff_s0146.g0048";
s0146	AUGUSTUS	exon	1281136	1281294	.	+	.	transcript_id "meff_s0146.g0048.t1"; gene_id "meff_s0146.g0048";
s0146	AUGUSTUS	intron	1281295	1283174	1	+	.	transcript_id "meff_s0146.g0048.t1"; gene_id "meff_s0146.g0048";
s0146	AUGUSTUS	CDS	1283175	1283259	1	+	0	transcript_id "meff_s0146.g0048.t1"; gene_id "meff_s0146.g0048";
s0146	AUGUSTUS	exon	1283175	1283259	.	+	.	transcript_id "meff_s0146.g0048.t1"; gene_id "meff_s0146.g0048";
s0146	AUGUSTUS	intron	1283260	1284573	1	+	.	transcript_id "meff_s0146.g0048.t1"; gene_id "meff_s0146.g0048";
s0146	AUGUSTUS	CDS	1284574	1284746	1	+	2	transcript_id "meff_s0146.g0048.t1"; gene_id "meff_s0146.g0048";
s0146	AUGUSTUS	exon	1284574	1284746	.	+	.	transcript_id "meff_s0146.g0048.t1"; gene_id "meff_s0146.g0048";
s0146	AUGUSTUS	intron	1284747	1285886	1	+	.	transcript_id "meff_s0146.g0048.t1"; gene_id "meff_s0146.g0048";
s0146	AUGUSTUS	CDS	1285887	1285970	1	+	0	transcript_id "meff_s0146.g0048.t1"; gene_id "meff_s0146.g0048";
s0146	AUGUSTUS	exon	1285887	1285970	.	+	.	transcript_id "meff_s0146.g0048.t1"; gene_id "meff_s0146.g0048";
s0146	AUGUSTUS	intron	1285971	1287273	1	+	.	transcript_id "meff_s0146.g0048.t1"; gene_id "meff_s0146.g0048";
s0146	AUGUSTUS	CDS	1287274	1287492	1	+	0	transcript_id "meff_s0146.g0048.t1"; gene_id "meff_s0146.g0048";
s0146	AUGUSTUS	exon	1287274	1287492	.	+	.	transcript_id "meff_s0146.g0048.t1"; gene_id "meff_s0146.g0048";
s0146	AUGUSTUS	intron	1287493	1288350	1	+	.	transcript_id "meff_s0146.g0048.t1"; gene_id "meff_s0146.g0048";
s0146	AUGUSTUS	CDS	1288351	1288469	1	+	0	transcript_id "meff_s0146.g0048.t1"; gene_id "meff_s0146.g0048";
s0146	AUGUSTUS	exon	1288351	1288469	.	+	.	transcript_id "meff_s0146.g0048.t1"; gene_id "meff_s0146.g0048";
s0146	AUGUSTUS	intron	1288470	1289093	1	+	.	transcript_id "meff_s0146.g0048.t1"; gene_id "meff_s0146.g0048";
s0146	AUGUSTUS	CDS	1289094	1289228	1	+	1	transcript_id "meff_s0146.g0048.t1"; gene_id "meff_s0146.g0048";
s0146	AUGUSTUS	exon	1289094	1289228	.	+	.	transcript_id "meff_s0146.g0048.t1"; gene_id "meff_s0146.g0048";
s0146	AUGUSTUS	intron	1289229	1290126	1	+	.	transcript_id "meff_s0146.g0048.t1"; gene_id "meff_s0146.g0048";
s0146	AUGUSTUS	CDS	1290127	1290229	1	+	1	transcript_id "meff_s0146.g0048.t1"; gene_id "meff_s0146.g0048";
s0146	AUGUSTUS	exon	1290127	1290229	.	+	.	transcript_id "meff_s0146.g0048.t1"; gene_id "meff_s0146.g0048";
s0146	AUGUSTUS	intron	1290230	1291794	1	+	.	transcript_id "meff_s0146.g0048.t1"; gene_id "meff_s0146.g0048";
s0146	AUGUSTUS	CDS	1291795	1291918	1	+	0	transcript_id "meff_s0146.g0048.t1"; gene_id "meff_s0146.g0048";
s0146	AUGUSTUS	exon	1291795	1291918	.	+	.	transcript_id "meff_s0146.g0048.t1"; gene_id "meff_s0146.g0048";
s0146	AUGUSTUS	intron	1291919	1293451	1	+	.	transcript_id "meff_s0146.g0048.t1"; gene_id "meff_s0146.g0048";
s0146	AUGUSTUS	CDS	1293452	1293681	1	+	2	transcript_id "meff_s0146.g0048.t1"; gene_id "meff_s0146.g0048";
s0146	AUGUSTUS	exon	1293452	1293782	.	+	.	transcript_id "meff_s0146.g0048.t1"; gene_id "meff_s0146.g0048";
s0146	AUGUSTUS	stop_codon	1293679	1293681	.	+	0	transcript_id "meff_s0146.g0048.t1"; gene_id "meff_s0146.g0048";
s0146	AUGUSTUS	3'-UTR	1293682	1293782	0.82	+	.	transcript_id "meff_s0146.g0048.t1"; gene_id "meff_s0146.g0048";
s0146	AUGUSTUS	3'-UTR	1294161	1294402	0.38	+	.	transcript_id "meff_s0146.g0048.t1"; gene_id "meff_s0146.g0048";
s0146	AUGUSTUS	exon	1294161	1294402	.	+	.	transcript_id "meff_s0146.g0048.t1"; gene_id "meff_s0146.g0048";
s0146	AUGUSTUS	3'-UTR	1299549	1299606	0.7	+	.	transcript_id "meff_s0146.g0048.t1"; gene_id "meff_s0146.g0048";
s0146	AUGUSTUS	exon	1299549	1299606	.	+	.	transcript_id "meff_s0146.g0048.t1"; gene_id "meff_s0146.g0048";
s0146	AUGUSTUS	3'-UTR	1300089	1300366	0.56	+	.	transcript_id "meff_s0146.g0048.t1"; gene_id "meff_s0146.g0048";
s0146	AUGUSTUS	exon	1300089	1300366	.	+	.	transcript_id "meff_s0146.g0048.t1"; gene_id "meff_s0146.g0048";
s0146	AUGUSTUS	tts	1300366	1300366	.	+	.	transcript_id "meff_s0146.g0048.t1"; gene_id "meff_s0146.g0048";
s0146	AUGUSTUS	gene	1325692	1370786	0.32	-	.	meff_s0146.g0049
s0146	AUGUSTUS	transcript	1325692	1370786	0.15	-	.	transcript_id "meff_s0146.g0049.t1"; gene_id "meff_s0146.g0049";
s0146	AUGUSTUS	tts	1325692	1325692	.	-	.	transcript_id "meff_s0146.g0049.t1"; gene_id "meff_s0146.g0049";
s0146	AUGUSTUS	3'-UTR	1325692	1326656	0.65	-	.	transcript_id "meff_s0146.g0049.t1"; gene_id "meff_s0146.g0049";
s0146	AUGUSTUS	exon	1325692	1326898	.	-	.	transcript_id "meff_s0146.g0049.t1"; gene_id "meff_s0146.g0049";
s0146	AUGUSTUS	stop_codon	1326657	1326659	.	-	0	transcript_id "meff_s0146.g0049.t1"; gene_id "meff_s0146.g0049";
s0146	AUGUSTUS	CDS	1326657	1326898	1	-	2	transcript_id "meff_s0146.g0049.t1"; gene_id "meff_s0146.g0049";
s0146	AUGUSTUS	intron	1326899	1328855	1	-	.	transcript_id "meff_s0146.g0049.t1"; gene_id "meff_s0146.g0049";
s0146	AUGUSTUS	CDS	1328856	1329009	1	-	0	transcript_id "meff_s0146.g0049.t1"; gene_id "meff_s0146.g0049";
s0146	AUGUSTUS	exon	1328856	1329009	.	-	.	transcript_id "meff_s0146.g0049.t1"; gene_id "meff_s0146.g0049";
s0146	AUGUSTUS	intron	1329010	1329586	1	-	.	transcript_id "meff_s0146.g0049.t1"; gene_id "meff_s0146.g0049";
s0146	AUGUSTUS	CDS	1329587	1329733	1	-	0	transcript_id "meff_s0146.g0049.t1"; gene_id "meff_s0146.g0049";
s0146	AUGUSTUS	exon	1329587	1329733	.	-	.	transcript_id "meff_s0146.g0049.t1"; gene_id "meff_s0146.g0049";
s0146	AUGUSTUS	intron	1329734	1334446	1	-	.	transcript_id "meff_s0146.g0049.t1"; gene_id "meff_s0146.g0049";
s0146	AUGUSTUS	CDS	1334447	1334646	1	-	2	transcript_id "meff_s0146.g0049.t1"; gene_id "meff_s0146.g0049";
s0146	AUGUSTUS	exon	1334447	1334646	.	-	.	transcript_id "meff_s0146.g0049.t1"; gene_id "meff_s0146.g0049";
s0146	AUGUSTUS	intron	1334647	1344070	1	-	.	transcript_id "meff_s0146.g0049.t1"; gene_id "meff_s0146.g0049";
s0146	AUGUSTUS	CDS	1344071	1344224	1	-	0	transcript_id "meff_s0146.g0049.t1"; gene_id "meff_s0146.g0049";
s0146	AUGUSTUS	exon	1344071	1344224	.	-	.	transcript_id "meff_s0146.g0049.t1"; gene_id "meff_s0146.g0049";
s0146	AUGUSTUS	intron	1344225	1344709	1	-	.	transcript_id "meff_s0146.g0049.t1"; gene_id "meff_s0146.g0049";
s0146	AUGUSTUS	CDS	1344710	1344856	1	-	0	transcript_id "meff_s0146.g0049.t1"; gene_id "meff_s0146.g0049";
s0146	AUGUSTUS	exon	1344710	1344856	.	-	.	transcript_id "meff_s0146.g0049.t1"; gene_id "meff_s0146.g0049";
s0146	AUGUSTUS	intron	1344857	1349825	1	-	.	transcript_id "meff_s0146.g0049.t1"; gene_id "meff_s0146.g0049";
s0146	AUGUSTUS	CDS	1349826	1350025	1	-	2	transcript_id "meff_s0146.g0049.t1"; gene_id "meff_s0146.g0049";
s0146	AUGUSTUS	exon	1349826	1350025	.	-	.	transcript_id "meff_s0146.g0049.t1"; gene_id "meff_s0146.g0049";
s0146	AUGUSTUS	intron	1350026	1351962	1	-	.	transcript_id "meff_s0146.g0049.t1"; gene_id "meff_s0146.g0049";
s0146	AUGUSTUS	CDS	1351963	1352116	1	-	0	transcript_id "meff_s0146.g0049.t1"; gene_id "meff_s0146.g0049";
s0146	AUGUSTUS	exon	1351963	1352116	.	-	.	transcript_id "meff_s0146.g0049.t1"; gene_id "meff_s0146.g0049";
s0146	AUGUSTUS	intron	1352117	1353391	1	-	.	transcript_id "meff_s0146.g0049.t1"; gene_id "meff_s0146.g0049";
s0146	AUGUSTUS	CDS	1353392	1353605	1	-	1	transcript_id "meff_s0146.g0049.t1"; gene_id "meff_s0146.g0049";
s0146	AUGUSTUS	exon	1353392	1353605	.	-	.	transcript_id "meff_s0146.g0049.t1"; gene_id "meff_s0146.g0049";
s0146	AUGUSTUS	intron	1353606	1358798	1	-	.	transcript_id "meff_s0146.g0049.t1"; gene_id "meff_s0146.g0049";
s0146	AUGUSTUS	CDS	1358799	1358893	0.99	-	0	transcript_id "meff_s0146.g0049.t1"; gene_id "meff_s0146.g0049";
s0146	AUGUSTUS	exon	1358799	1358913	.	-	.	transcript_id "meff_s0146.g0049.t1"; gene_id "meff_s0146.g0049";
s0146	AUGUSTUS	start_codon	1358891	1358893	.	-	0	transcript_id "meff_s0146.g0049.t1"; gene_id "meff_s0146.g0049";
s0146	AUGUSTUS	5'-UTR	1358894	1358913	0.99	-	.	transcript_id "meff_s0146.g0049.t1"; gene_id "meff_s0146.g0049";
s0146	AUGUSTUS	5'-UTR	1370656	1370786	0.19	-	.	transcript_id "meff_s0146.g0049.t1"; gene_id "meff_s0146.g0049";
s0146	AUGUSTUS	exon	1370656	1370786	.	-	.	transcript_id "meff_s0146.g0049.t1"; gene_id "meff_s0146.g0049";
s0146	AUGUSTUS	tss	1370786	1370786	.	-	.	transcript_id "meff_s0146.g0049.t1"; gene_id "meff_s0146.g0049";
s0146	AUGUSTUS	gene	1399956	1444123	0.05	+	.	meff_s0146.g0051
s0146	AUGUSTUS	transcript	1399956	1444123	0.05	+	.	transcript_id "meff_s0146.g0051.t1"; gene_id "meff_s0146.g0051";
s0146	AUGUSTUS	tss	1399956	1399956	.	+	.	transcript_id "meff_s0146.g0051.t1"; gene_id "meff_s0146.g0051";
s0146	AUGUSTUS	5'-UTR	1399956	1400084	0.11	+	.	transcript_id "meff_s0146.g0051.t1"; gene_id "meff_s0146.g0051";
s0146	AUGUSTUS	exon	1399956	1400084	.	+	.	transcript_id "meff_s0146.g0051.t1"; gene_id "meff_s0146.g0051";
s0146	AUGUSTUS	5'-UTR	1414386	1414405	0.92	+	.	transcript_id "meff_s0146.g0051.t1"; gene_id "meff_s0146.g0051";
s0146	AUGUSTUS	exon	1414386	1414509	.	+	.	transcript_id "meff_s0146.g0051.t1"; gene_id "meff_s0146.g0051";
s0146	AUGUSTUS	start_codon	1414406	1414408	.	+	0	transcript_id "meff_s0146.g0051.t1"; gene_id "meff_s0146.g0051";
s0146	AUGUSTUS	CDS	1414406	1414509	0.92	+	0	transcript_id "meff_s0146.g0051.t1"; gene_id "meff_s0146.g0051";
s0146	AUGUSTUS	intron	1414510	1416987	1	+	.	transcript_id "meff_s0146.g0051.t1"; gene_id "meff_s0146.g0051";
s0146	AUGUSTUS	CDS	1416988	1417180	1	+	1	transcript_id "meff_s0146.g0051.t1"; gene_id "meff_s0146.g0051";
s0146	AUGUSTUS	exon	1416988	1417180	.	+	.	transcript_id "meff_s0146.g0051.t1"; gene_id "meff_s0146.g0051";
s0146	AUGUSTUS	intron	1417181	1418963	1	+	.	transcript_id "meff_s0146.g0051.t1"; gene_id "meff_s0146.g0051";
s0146	AUGUSTUS	CDS	1418964	1419117	1	+	0	transcript_id "meff_s0146.g0051.t1"; gene_id "meff_s0146.g0051";
s0146	AUGUSTUS	exon	1418964	1419117	.	+	.	transcript_id "meff_s0146.g0051.t1"; gene_id "meff_s0146.g0051";
s0146	AUGUSTUS	intron	1419118	1420569	1	+	.	transcript_id "meff_s0146.g0051.t1"; gene_id "meff_s0146.g0051";
s0146	AUGUSTUS	CDS	1420570	1420757	1	+	2	transcript_id "meff_s0146.g0051.t1"; gene_id "meff_s0146.g0051";
s0146	AUGUSTUS	exon	1420570	1420757	.	+	.	transcript_id "meff_s0146.g0051.t1"; gene_id "meff_s0146.g0051";
s0146	AUGUSTUS	intron	1420758	1421231	1	+	.	transcript_id "meff_s0146.g0051.t1"; gene_id "meff_s0146.g0051";
s0146	AUGUSTUS	CDS	1421232	1421381	1	+	0	transcript_id "meff_s0146.g0051.t1"; gene_id "meff_s0146.g0051";
s0146	AUGUSTUS	exon	1421232	1421381	.	+	.	transcript_id "meff_s0146.g0051.t1"; gene_id "meff_s0146.g0051";
s0146	AUGUSTUS	intron	1421382	1423714	1	+	.	transcript_id "meff_s0146.g0051.t1"; gene_id "meff_s0146.g0051";
s0146	AUGUSTUS	CDS	1423715	1423868	1	+	0	transcript_id "meff_s0146.g0051.t1"; gene_id "meff_s0146.g0051";
s0146	AUGUSTUS	exon	1423715	1423868	.	+	.	transcript_id "meff_s0146.g0051.t1"; gene_id "meff_s0146.g0051";
s0146	AUGUSTUS	intron	1423869	1424270	1	+	.	transcript_id "meff_s0146.g0051.t1"; gene_id "meff_s0146.g0051";
s0146	AUGUSTUS	CDS	1424271	1424303	0.59	+	2	transcript_id "meff_s0146.g0051.t1"; gene_id "meff_s0146.g0051";
s0146	AUGUSTUS	exon	1424271	1424303	.	+	.	transcript_id "meff_s0146.g0051.t1"; gene_id "meff_s0146.g0051";
s0146	AUGUSTUS	intron	1424304	1427837	0.58	+	.	transcript_id "meff_s0146.g0051.t1"; gene_id "meff_s0146.g0051";
s0146	AUGUSTUS	CDS	1427838	1428122	0.59	+	2	transcript_id "meff_s0146.g0051.t1"; gene_id "meff_s0146.g0051";
s0146	AUGUSTUS	exon	1427838	1428122	.	+	.	transcript_id "meff_s0146.g0051.t1"; gene_id "meff_s0146.g0051";
s0146	AUGUSTUS	intron	1428123	1429240	1	+	.	transcript_id "meff_s0146.g0051.t1"; gene_id "meff_s0146.g0051";
s0146	AUGUSTUS	CDS	1429241	1429290	1	+	2	transcript_id "meff_s0146.g0051.t1"; gene_id "meff_s0146.g0051";
s0146	AUGUSTUS	exon	1429241	1429290	.	+	.	transcript_id "meff_s0146.g0051.t1"; gene_id "meff_s0146.g0051";
s0146	AUGUSTUS	intron	1429291	1429882	1	+	.	transcript_id "meff_s0146.g0051.t1"; gene_id "meff_s0146.g0051";
s0146	AUGUSTUS	CDS	1429883	1430124	1	+	0	transcript_id "meff_s0146.g0051.t1"; gene_id "meff_s0146.g0051";
s0146	AUGUSTUS	exon	1429883	1430124	.	+	.	transcript_id "meff_s0146.g0051.t1"; gene_id "meff_s0146.g0051";
s0146	AUGUSTUS	intron	1430125	1432017	1	+	.	transcript_id "meff_s0146.g0051.t1"; gene_id "meff_s0146.g0051";
s0146	AUGUSTUS	CDS	1432018	1432513	1	+	1	transcript_id "meff_s0146.g0051.t1"; gene_id "meff_s0146.g0051";
s0146	AUGUSTUS	exon	1432018	1432513	.	+	.	transcript_id "meff_s0146.g0051.t1"; gene_id "meff_s0146.g0051";
s0146	AUGUSTUS	intron	1432514	1433304	1	+	.	transcript_id "meff_s0146.g0051.t1"; gene_id "meff_s0146.g0051";
s0146	AUGUSTUS	CDS	1433305	1433350	1	+	0	transcript_id "meff_s0146.g0051.t1"; gene_id "meff_s0146.g0051";
s0146	AUGUSTUS	exon	1433305	1433350	.	+	.	transcript_id "meff_s0146.g0051.t1"; gene_id "meff_s0146.g0051";
s0146	AUGUSTUS	intron	1433351	1434698	1	+	.	transcript_id "meff_s0146.g0051.t1"; gene_id "meff_s0146.g0051";
s0146	AUGUSTUS	CDS	1434699	1434793	1	+	2	transcript_id "meff_s0146.g0051.t1"; gene_id "meff_s0146.g0051";
s0146	AUGUSTUS	exon	1434699	1434793	.	+	.	transcript_id "meff_s0146.g0051.t1"; gene_id "meff_s0146.g0051";
s0146	AUGUSTUS	intron	1434794	1435720	1	+	.	transcript_id "meff_s0146.g0051.t1"; gene_id "meff_s0146.g0051";
s0146	AUGUSTUS	CDS	1435721	1435848	1	+	0	transcript_id "meff_s0146.g0051.t1"; gene_id "meff_s0146.g0051";
s0146	AUGUSTUS	exon	1435721	1435848	.	+	.	transcript_id "meff_s0146.g0051.t1"; gene_id "meff_s0146.g0051";
s0146	AUGUSTUS	intron	1435849	1437147	1	+	.	transcript_id "meff_s0146.g0051.t1"; gene_id "meff_s0146.g0051";
s0146	AUGUSTUS	CDS	1437148	1437416	1	+	1	transcript_id "meff_s0146.g0051.t1"; gene_id "meff_s0146.g0051";
s0146	AUGUSTUS	exon	1437148	1437416	.	+	.	transcript_id "meff_s0146.g0051.t1"; gene_id "meff_s0146.g0051";
s0146	AUGUSTUS	intron	1437417	1438115	1	+	.	transcript_id "meff_s0146.g0051.t1"; gene_id "meff_s0146.g0051";
s0146	AUGUSTUS	CDS	1438116	1438182	1	+	2	transcript_id "meff_s0146.g0051.t1"; gene_id "meff_s0146.g0051";
s0146	AUGUSTUS	exon	1438116	1438182	.	+	.	transcript_id "meff_s0146.g0051.t1"; gene_id "meff_s0146.g0051";
s0146	AUGUSTUS	intron	1438183	1438922	1	+	.	transcript_id "meff_s0146.g0051.t1"; gene_id "meff_s0146.g0051";
s0146	AUGUSTUS	CDS	1438923	1439406	1	+	1	transcript_id "meff_s0146.g0051.t1"; gene_id "meff_s0146.g0051";
s0146	AUGUSTUS	exon	1438923	1439406	.	+	.	transcript_id "meff_s0146.g0051.t1"; gene_id "meff_s0146.g0051";
s0146	AUGUSTUS	intron	1439407	1440335	1	+	.	transcript_id "meff_s0146.g0051.t1"; gene_id "meff_s0146.g0051";
s0146	AUGUSTUS	CDS	1440336	1440954	1	+	0	transcript_id "meff_s0146.g0051.t1"; gene_id "meff_s0146.g0051";
s0146	AUGUSTUS	exon	1440336	1440954	.	+	.	transcript_id "meff_s0146.g0051.t1"; gene_id "meff_s0146.g0051";
s0146	AUGUSTUS	intron	1440955	1442385	1	+	.	transcript_id "meff_s0146.g0051.t1"; gene_id "meff_s0146.g0051";
s0146	AUGUSTUS	CDS	1442386	1442531	1	+	2	transcript_id "meff_s0146.g0051.t1"; gene_id "meff_s0146.g0051";
s0146	AUGUSTUS	exon	1442386	1443118	.	+	.	transcript_id "meff_s0146.g0051.t1"; gene_id "meff_s0146.g0051";
s0146	AUGUSTUS	stop_codon	1442529	1442531	.	+	0	transcript_id "meff_s0146.g0051.t1"; gene_id "meff_s0146.g0051";
s0146	AUGUSTUS	3'-UTR	1442532	1443118	0.53	+	.	transcript_id "meff_s0146.g0051.t1"; gene_id "meff_s0146.g0051";
s0146	AUGUSTUS	3'-UTR	1443505	1444123	0.58	+	.	transcript_id "meff_s0146.g0051.t1"; gene_id "meff_s0146.g0051";
s0146	AUGUSTUS	exon	1443505	1444123	.	+	.	transcript_id "meff_s0146.g0051.t1"; gene_id "meff_s0146.g0051";
s0146	AUGUSTUS	tts	1444123	1444123	.	+	.	transcript_id "meff_s0146.g0051.t1"; gene_id "meff_s0146.g0051";
s0146	AUGUSTUS	gene	1445319	1459446	0.1	-	.	meff_s0146.g0052
s0146	AUGUSTUS	transcript	1445319	1459446	0.02	-	.	transcript_id "meff_s0146.g0052.t1"; gene_id "meff_s0146.g0052";
s0146	AUGUSTUS	tts	1445319	1445319	.	-	.	transcript_id "meff_s0146.g0052.t1"; gene_id "meff_s0146.g0052";
s0146	AUGUSTUS	3'-UTR	1445319	1445637	0.69	-	.	transcript_id "meff_s0146.g0052.t1"; gene_id "meff_s0146.g0052";
s0146	AUGUSTUS	exon	1445319	1446217	.	-	.	transcript_id "meff_s0146.g0052.t1"; gene_id "meff_s0146.g0052";
s0146	AUGUSTUS	stop_codon	1445638	1445640	.	-	0	transcript_id "meff_s0146.g0052.t1"; gene_id "meff_s0146.g0052";
s0146	AUGUSTUS	CDS	1445638	1446217	1	-	1	transcript_id "meff_s0146.g0052.t1"; gene_id "meff_s0146.g0052";
s0146	AUGUSTUS	intron	1446218	1449064	1	-	.	transcript_id "meff_s0146.g0052.t1"; gene_id "meff_s0146.g0052";
s0146	AUGUSTUS	CDS	1449065	1449183	1	-	0	transcript_id "meff_s0146.g0052.t1"; gene_id "meff_s0146.g0052";
s0146	AUGUSTUS	exon	1449065	1449183	.	-	.	transcript_id "meff_s0146.g0052.t1"; gene_id "meff_s0146.g0052";
s0146	AUGUSTUS	intron	1449184	1452373	1	-	.	transcript_id "meff_s0146.g0052.t1"; gene_id "meff_s0146.g0052";
s0146	AUGUSTUS	CDS	1452374	1452679	1	-	0	transcript_id "meff_s0146.g0052.t1"; gene_id "meff_s0146.g0052";
s0146	AUGUSTUS	exon	1452374	1452679	.	-	.	transcript_id "meff_s0146.g0052.t1"; gene_id "meff_s0146.g0052";
s0146	AUGUSTUS	intron	1452680	1454487	1	-	.	transcript_id "meff_s0146.g0052.t1"; gene_id "meff_s0146.g0052";
s0146	AUGUSTUS	CDS	1454488	1454739	1	-	0	transcript_id "meff_s0146.g0052.t1"; gene_id "meff_s0146.g0052";
s0146	AUGUSTUS	exon	1454488	1454739	.	-	.	transcript_id "meff_s0146.g0052.t1"; gene_id "meff_s0146.g0052";
s0146	AUGUSTUS	intron	1454740	1455966	0.64	-	.	transcript_id "meff_s0146.g0052.t1"; gene_id "meff_s0146.g0052";
s0146	AUGUSTUS	CDS	1455967	1456026	0.6	-	0	transcript_id "meff_s0146.g0052.t1"; gene_id "meff_s0146.g0052";
s0146	AUGUSTUS	exon	1455967	1456026	.	-	.	transcript_id "meff_s0146.g0052.t1"; gene_id "meff_s0146.g0052";
s0146	AUGUSTUS	intron	1456027	1458634	0.49	-	.	transcript_id "meff_s0146.g0052.t1"; gene_id "meff_s0146.g0052";
s0146	AUGUSTUS	CDS	1458635	1459423	0.37	-	0	transcript_id "meff_s0146.g0052.t1"; gene_id "meff_s0146.g0052";
s0146	AUGUSTUS	exon	1458635	1459446	.	-	.	transcript_id "meff_s0146.g0052.t1"; gene_id "meff_s0146.g0052";
s0146	AUGUSTUS	start_codon	1459421	1459423	.	-	0	transcript_id "meff_s0146.g0052.t1"; gene_id "meff_s0146.g0052";
s0146	AUGUSTUS	5'-UTR	1459424	1459446	0.07	-	.	transcript_id "meff_s0146.g0052.t1"; gene_id "meff_s0146.g0052";
s0146	AUGUSTUS	tss	1459446	1459446	.	-	.	transcript_id "meff_s0146.g0052.t1"; gene_id "meff_s0146.g0052";
s0146	AUGUSTUS	gene	1459546	1464049	0.15	+	.	meff_s0146.g0053
s0146	AUGUSTUS	transcript	1459546	1464049	0.15	+	.	transcript_id "meff_s0146.g0053.t1"; gene_id "meff_s0146.g0053";
s0146	AUGUSTUS	tss	1459546	1459546	.	+	.	transcript_id "meff_s0146.g0053.t1"; gene_id "meff_s0146.g0053";
s0146	AUGUSTUS	5'-UTR	1459546	1459662	0.43	+	.	transcript_id "meff_s0146.g0053.t1"; gene_id "meff_s0146.g0053";
s0146	AUGUSTUS	exon	1459546	1459662	.	+	.	transcript_id "meff_s0146.g0053.t1"; gene_id "meff_s0146.g0053";
s0146	AUGUSTUS	5'-UTR	1460337	1460356	0.74	+	.	transcript_id "meff_s0146.g0053.t1"; gene_id "meff_s0146.g0053";
s0146	AUGUSTUS	exon	1460337	1460714	.	+	.	transcript_id "meff_s0146.g0053.t1"; gene_id "meff_s0146.g0053";
s0146	AUGUSTUS	start_codon	1460357	1460359	.	+	0	transcript_id "meff_s0146.g0053.t1"; gene_id "meff_s0146.g0053";
s0146	AUGUSTUS	CDS	1460357	1460714	0.83	+	0	transcript_id "meff_s0146.g0053.t1"; gene_id "meff_s0146.g0053";
s0146	AUGUSTUS	intron	1460715	1462307	0.7	+	.	transcript_id "meff_s0146.g0053.t1"; gene_id "meff_s0146.g0053";
s0146	AUGUSTUS	CDS	1462308	1462567	0.71	+	2	transcript_id "meff_s0146.g0053.t1"; gene_id "meff_s0146.g0053";
s0146	AUGUSTUS	exon	1462308	1462671	.	+	.	transcript_id "meff_s0146.g0053.t1"; gene_id "meff_s0146.g0053";
s0146	AUGUSTUS	stop_codon	1462565	1462567	.	+	0	transcript_id "meff_s0146.g0053.t1"; gene_id "meff_s0146.g0053";
s0146	AUGUSTUS	3'-UTR	1462568	1462671	0.84	+	.	transcript_id "meff_s0146.g0053.t1"; gene_id "meff_s0146.g0053";
s0146	AUGUSTUS	3'-UTR	1463785	1464049	0.58	+	.	transcript_id "meff_s0146.g0053.t1"; gene_id "meff_s0146.g0053";
s0146	AUGUSTUS	exon	1463785	1464049	.	+	.	transcript_id "meff_s0146.g0053.t1"; gene_id "meff_s0146.g0053";
s0146	AUGUSTUS	tts	1464049	1464049	.	+	.	transcript_id "meff_s0146.g0053.t1"; gene_id "meff_s0146.g0053";
s0146	AUGUSTUS	gene	1466052	1468806	0.21	-	.	meff_s0146.g0054
s0146	AUGUSTUS	transcript	1466052	1468806	0.21	-	.	transcript_id "meff_s0146.g0054.t1"; gene_id "meff_s0146.g0054";
s0146	AUGUSTUS	tts	1466052	1466052	.	-	.	transcript_id "meff_s0146.g0054.t1"; gene_id "meff_s0146.g0054";
s0146	AUGUSTUS	3'-UTR	1466052	1467483	0.65	-	.	transcript_id "meff_s0146.g0054.t1"; gene_id "meff_s0146.g0054";
s0146	AUGUSTUS	exon	1466052	1468374	.	-	.	transcript_id "meff_s0146.g0054.t1"; gene_id "meff_s0146.g0054";
s0146	AUGUSTUS	stop_codon	1467484	1467486	.	-	0	transcript_id "meff_s0146.g0054.t1"; gene_id "meff_s0146.g0054";
s0146	AUGUSTUS	CDS	1467484	1468374	0.97	-	0	transcript_id "meff_s0146.g0054.t1"; gene_id "meff_s0146.g0054";
s0146	AUGUSTUS	intron	1468375	1468523	0.97	-	.	transcript_id "meff_s0146.g0054.t1"; gene_id "meff_s0146.g0054";
s0146	AUGUSTUS	CDS	1468524	1468619	0.97	-	0	transcript_id "meff_s0146.g0054.t1"; gene_id "meff_s0146.g0054";
s0146	AUGUSTUS	exon	1468524	1468806	.	-	.	transcript_id "meff_s0146.g0054.t1"; gene_id "meff_s0146.g0054";
s0146	AUGUSTUS	start_codon	1468617	1468619	.	-	0	transcript_id "meff_s0146.g0054.t1"; gene_id "meff_s0146.g0054";
s0146	AUGUSTUS	5'-UTR	1468620	1468806	0.33	-	.	transcript_id "meff_s0146.g0054.t1"; gene_id "meff_s0146.g0054";
s0146	AUGUSTUS	tss	1468806	1468806	.	-	.	transcript_id "meff_s0146.g0054.t1"; gene_id "meff_s0146.g0054";
s0146	AUGUSTUS	gene	1473316	1490553	0.21	+	.	meff_s0146.g0055
s0146	AUGUSTUS	transcript	1473316	1490553	0.21	+	.	transcript_id "meff_s0146.g0055.t1"; gene_id "meff_s0146.g0055";
s0146	AUGUSTUS	tss	1473316	1473316	.	+	.	transcript_id "meff_s0146.g0055.t1"; gene_id "meff_s0146.g0055";
s0146	AUGUSTUS	5'-UTR	1473316	1473364	0.21	+	.	transcript_id "meff_s0146.g0055.t1"; gene_id "meff_s0146.g0055";
s0146	AUGUSTUS	exon	1473316	1473572	.	+	.	transcript_id "meff_s0146.g0055.t1"; gene_id "meff_s0146.g0055";
s0146	AUGUSTUS	start_codon	1473365	1473367	.	+	0	transcript_id "meff_s0146.g0055.t1"; gene_id "meff_s0146.g0055";
s0146	AUGUSTUS	CDS	1473365	1473572	0.44	+	0	transcript_id "meff_s0146.g0055.t1"; gene_id "meff_s0146.g0055";
s0146	AUGUSTUS	intron	1473573	1474546	0.44	+	.	transcript_id "meff_s0146.g0055.t1"; gene_id "meff_s0146.g0055";
s0146	AUGUSTUS	CDS	1474547	1474623	0.41	+	2	transcript_id "meff_s0146.g0055.t1"; gene_id "meff_s0146.g0055";
s0146	AUGUSTUS	exon	1474547	1474623	.	+	.	transcript_id "meff_s0146.g0055.t1"; gene_id "meff_s0146.g0055";
s0146	AUGUSTUS	intron	1474624	1476933	0.87	+	.	transcript_id "meff_s0146.g0055.t1"; gene_id "meff_s0146.g0055";
s0146	AUGUSTUS	CDS	1476934	1477020	0.99	+	0	transcript_id "meff_s0146.g0055.t1"; gene_id "meff_s0146.g0055";
s0146	AUGUSTUS	exon	1476934	1477020	.	+	.	transcript_id "meff_s0146.g0055.t1"; gene_id "meff_s0146.g0055";
s0146	AUGUSTUS	intron	1477021	1478008	1	+	.	transcript_id "meff_s0146.g0055.t1"; gene_id "meff_s0146.g0055";
s0146	AUGUSTUS	CDS	1478009	1478179	1	+	0	transcript_id "meff_s0146.g0055.t1"; gene_id "meff_s0146.g0055";
s0146	AUGUSTUS	exon	1478009	1478179	.	+	.	transcript_id "meff_s0146.g0055.t1"; gene_id "meff_s0146.g0055";
s0146	AUGUSTUS	intron	1478180	1479543	1	+	.	transcript_id "meff_s0146.g0055.t1"; gene_id "meff_s0146.g0055";
s0146	AUGUSTUS	CDS	1479544	1479679	1	+	0	transcript_id "meff_s0146.g0055.t1"; gene_id "meff_s0146.g0055";
s0146	AUGUSTUS	exon	1479544	1479679	.	+	.	transcript_id "meff_s0146.g0055.t1"; gene_id "meff_s0146.g0055";
s0146	AUGUSTUS	intron	1479680	1482208	1	+	.	transcript_id "meff_s0146.g0055.t1"; gene_id "meff_s0146.g0055";
s0146	AUGUSTUS	CDS	1482209	1482300	1	+	2	transcript_id "meff_s0146.g0055.t1"; gene_id "meff_s0146.g0055";
s0146	AUGUSTUS	exon	1482209	1482300	.	+	.	transcript_id "meff_s0146.g0055.t1"; gene_id "meff_s0146.g0055";
s0146	AUGUSTUS	intron	1482301	1483144	1	+	.	transcript_id "meff_s0146.g0055.t1"; gene_id "meff_s0146.g0055";
s0146	AUGUSTUS	CDS	1483145	1483299	1	+	0	transcript_id "meff_s0146.g0055.t1"; gene_id "meff_s0146.g0055";
s0146	AUGUSTUS	exon	1483145	1483299	.	+	.	transcript_id "meff_s0146.g0055.t1"; gene_id "meff_s0146.g0055";
s0146	AUGUSTUS	intron	1483300	1483943	1	+	.	transcript_id "meff_s0146.g0055.t1"; gene_id "meff_s0146.g0055";
s0146	AUGUSTUS	CDS	1483944	1484077	1	+	1	transcript_id "meff_s0146.g0055.t1"; gene_id "meff_s0146.g0055";
s0146	AUGUSTUS	exon	1483944	1484077	.	+	.	transcript_id "meff_s0146.g0055.t1"; gene_id "meff_s0146.g0055";
s0146	AUGUSTUS	intron	1484078	1486791	1	+	.	transcript_id "meff_s0146.g0055.t1"; gene_id "meff_s0146.g0055";
s0146	AUGUSTUS	CDS	1486792	1486892	1	+	2	transcript_id "meff_s0146.g0055.t1"; gene_id "meff_s0146.g0055";
s0146	AUGUSTUS	exon	1486792	1486892	.	+	.	transcript_id "meff_s0146.g0055.t1"; gene_id "meff_s0146.g0055";
s0146	AUGUSTUS	intron	1486893	1488501	1	+	.	transcript_id "meff_s0146.g0055.t1"; gene_id "meff_s0146.g0055";
s0146	AUGUSTUS	CDS	1488502	1488609	1	+	0	transcript_id "meff_s0146.g0055.t1"; gene_id "meff_s0146.g0055";
s0146	AUGUSTUS	exon	1488502	1488609	.	+	.	transcript_id "meff_s0146.g0055.t1"; gene_id "meff_s0146.g0055";
s0146	AUGUSTUS	intron	1488610	1490327	1	+	.	transcript_id "meff_s0146.g0055.t1"; gene_id "meff_s0146.g0055";
s0146	AUGUSTUS	CDS	1490328	1490402	1	+	0	transcript_id "meff_s0146.g0055.t1"; gene_id "meff_s0146.g0055";
s0146	AUGUSTUS	exon	1490328	1490553	.	+	.	transcript_id "meff_s0146.g0055.t1"; gene_id "meff_s0146.g0055";
s0146	AUGUSTUS	stop_codon	1490400	1490402	.	+	0	transcript_id "meff_s0146.g0055.t1"; gene_id "meff_s0146.g0055";
s0146	AUGUSTUS	3'-UTR	1490403	1490553	0.99	+	.	transcript_id "meff_s0146.g0055.t1"; gene_id "meff_s0146.g0055";
s0146	AUGUSTUS	tts	1490553	1490553	.	+	.	transcript_id "meff_s0146.g0055.t1"; gene_id "meff_s0146.g0055";
s0146	AUGUSTUS	gene	1494396	1525931	0.01	+	.	meff_s0146.g0056
s0146	AUGUSTUS	transcript	1494396	1525931	0.01	+	.	transcript_id "meff_s0146.g0056.t1"; gene_id "meff_s0146.g0056";
s0146	AUGUSTUS	tss	1494396	1494396	.	+	.	transcript_id "meff_s0146.g0056.t1"; gene_id "meff_s0146.g0056";
s0146	AUGUSTUS	5'-UTR	1494396	1494915	0.25	+	.	transcript_id "meff_s0146.g0056.t1"; gene_id "meff_s0146.g0056";
s0146	AUGUSTUS	exon	1494396	1494915	.	+	.	transcript_id "meff_s0146.g0056.t1"; gene_id "meff_s0146.g0056";
s0146	AUGUSTUS	5'-UTR	1496684	1496749	1	+	.	transcript_id "meff_s0146.g0056.t1"; gene_id "meff_s0146.g0056";
s0146	AUGUSTUS	exon	1496684	1496833	.	+	.	transcript_id "meff_s0146.g0056.t1"; gene_id "meff_s0146.g0056";
s0146	AUGUSTUS	start_codon	1496750	1496752	.	+	0	transcript_id "meff_s0146.g0056.t1"; gene_id "meff_s0146.g0056";
s0146	AUGUSTUS	CDS	1496750	1496833	1	+	0	transcript_id "meff_s0146.g0056.t1"; gene_id "meff_s0146.g0056";
s0146	AUGUSTUS	intron	1496834	1499204	1	+	.	transcript_id "meff_s0146.g0056.t1"; gene_id "meff_s0146.g0056";
s0146	AUGUSTUS	CDS	1499205	1499223	1	+	0	transcript_id "meff_s0146.g0056.t1"; gene_id "meff_s0146.g0056";
s0146	AUGUSTUS	exon	1499205	1499223	.	+	.	transcript_id "meff_s0146.g0056.t1"; gene_id "meff_s0146.g0056";
s0146	AUGUSTUS	intron	1499224	1499951	1	+	.	transcript_id "meff_s0146.g0056.t1"; gene_id "meff_s0146.g0056";
s0146	AUGUSTUS	CDS	1499952	1499971	1	+	2	transcript_id "meff_s0146.g0056.t1"; gene_id "meff_s0146.g0056";
s0146	AUGUSTUS	exon	1499952	1499971	.	+	.	transcript_id "meff_s0146.g0056.t1"; gene_id "meff_s0146.g0056";
s0146	AUGUSTUS	intron	1499972	1500844	1	+	.	transcript_id "meff_s0146.g0056.t1"; gene_id "meff_s0146.g0056";
s0146	AUGUSTUS	CDS	1500845	1501088	0.16	+	0	transcript_id "meff_s0146.g0056.t1"; gene_id "meff_s0146.g0056";
s0146	AUGUSTUS	exon	1500845	1501088	.	+	.	transcript_id "meff_s0146.g0056.t1"; gene_id "meff_s0146.g0056";
s0146	AUGUSTUS	intron	1501089	1505705	0.08	+	.	transcript_id "meff_s0146.g0056.t1"; gene_id "meff_s0146.g0056";
s0146	AUGUSTUS	CDS	1505706	1505846	0.08	+	2	transcript_id "meff_s0146.g0056.t1"; gene_id "meff_s0146.g0056";
s0146	AUGUSTUS	exon	1505706	1505846	.	+	.	transcript_id "meff_s0146.g0056.t1"; gene_id "meff_s0146.g0056";
s0146	AUGUSTUS	intron	1505847	1507961	1	+	.	transcript_id "meff_s0146.g0056.t1"; gene_id "meff_s0146.g0056";
s0146	AUGUSTUS	CDS	1507962	1508183	1	+	2	transcript_id "meff_s0146.g0056.t1"; gene_id "meff_s0146.g0056";
s0146	AUGUSTUS	exon	1507962	1508183	.	+	.	transcript_id "meff_s0146.g0056.t1"; gene_id "meff_s0146.g0056";
s0146	AUGUSTUS	intron	1508184	1508662	1	+	.	transcript_id "meff_s0146.g0056.t1"; gene_id "meff_s0146.g0056";
s0146	AUGUSTUS	CDS	1508663	1508716	1	+	2	transcript_id "meff_s0146.g0056.t1"; gene_id "meff_s0146.g0056";
s0146	AUGUSTUS	exon	1508663	1508716	.	+	.	transcript_id "meff_s0146.g0056.t1"; gene_id "meff_s0146.g0056";
s0146	AUGUSTUS	intron	1508717	1509261	1	+	.	transcript_id "meff_s0146.g0056.t1"; gene_id "meff_s0146.g0056";
s0146	AUGUSTUS	CDS	1509262	1509327	1	+	2	transcript_id "meff_s0146.g0056.t1"; gene_id "meff_s0146.g0056";
s0146	AUGUSTUS	exon	1509262	1509327	.	+	.	transcript_id "meff_s0146.g0056.t1"; gene_id "meff_s0146.g0056";
s0146	AUGUSTUS	intron	1509328	1510203	1	+	.	transcript_id "meff_s0146.g0056.t1"; gene_id "meff_s0146.g0056";
s0146	AUGUSTUS	CDS	1510204	1510277	1	+	2	transcript_id "meff_s0146.g0056.t1"; gene_id "meff_s0146.g0056";
s0146	AUGUSTUS	exon	1510204	1510277	.	+	.	transcript_id "meff_s0146.g0056.t1"; gene_id "meff_s0146.g0056";
s0146	AUGUSTUS	intron	1510278	1511483	1	+	.	transcript_id "meff_s0146.g0056.t1"; gene_id "meff_s0146.g0056";
s0146	AUGUSTUS	CDS	1511484	1511574	1	+	0	transcript_id "meff_s0146.g0056.t1"; gene_id "meff_s0146.g0056";
s0146	AUGUSTUS	exon	1511484	1511574	.	+	.	transcript_id "meff_s0146.g0056.t1"; gene_id "meff_s0146.g0056";
s0146	AUGUSTUS	intron	1511575	1512847	1	+	.	transcript_id "meff_s0146.g0056.t1"; gene_id "meff_s0146.g0056";
s0146	AUGUSTUS	CDS	1512848	1512945	1	+	2	transcript_id "meff_s0146.g0056.t1"; gene_id "meff_s0146.g0056";
s0146	AUGUSTUS	exon	1512848	1512945	.	+	.	transcript_id "meff_s0146.g0056.t1"; gene_id "meff_s0146.g0056";
s0146	AUGUSTUS	intron	1512946	1514225	1	+	.	transcript_id "meff_s0146.g0056.t1"; gene_id "meff_s0146.g0056";
s0146	AUGUSTUS	CDS	1514226	1514352	1	+	0	transcript_id "meff_s0146.g0056.t1"; gene_id "meff_s0146.g0056";
s0146	AUGUSTUS	exon	1514226	1514352	.	+	.	transcript_id "meff_s0146.g0056.t1"; gene_id "meff_s0146.g0056";
s0146	AUGUSTUS	intron	1514353	1514915	1	+	.	transcript_id "meff_s0146.g0056.t1"; gene_id "meff_s0146.g0056";
s0146	AUGUSTUS	CDS	1514916	1514998	1	+	2	transcript_id "meff_s0146.g0056.t1"; gene_id "meff_s0146.g0056";
s0146	AUGUSTUS	exon	1514916	1514998	.	+	.	transcript_id "meff_s0146.g0056.t1"; gene_id "meff_s0146.g0056";
s0146	AUGUSTUS	intron	1514999	1518031	1	+	.	transcript_id "meff_s0146.g0056.t1"; gene_id "meff_s0146.g0056";
s0146	AUGUSTUS	CDS	1518032	1518136	1	+	0	transcript_id "meff_s0146.g0056.t1"; gene_id "meff_s0146.g0056";
s0146	AUGUSTUS	exon	1518032	1518136	.	+	.	transcript_id "meff_s0146.g0056.t1"; gene_id "meff_s0146.g0056";
s0146	AUGUSTUS	intron	1518137	1518834	1	+	.	transcript_id "meff_s0146.g0056.t1"; gene_id "meff_s0146.g0056";
s0146	AUGUSTUS	CDS	1518835	1518867	1	+	0	transcript_id "meff_s0146.g0056.t1"; gene_id "meff_s0146.g0056";
s0146	AUGUSTUS	exon	1518835	1518867	.	+	.	transcript_id "meff_s0146.g0056.t1"; gene_id "meff_s0146.g0056";
s0146	AUGUSTUS	intron	1518868	1520814	1	+	.	transcript_id "meff_s0146.g0056.t1"; gene_id "meff_s0146.g0056";
s0146	AUGUSTUS	CDS	1520815	1520936	1	+	0	transcript_id "meff_s0146.g0056.t1"; gene_id "meff_s0146.g0056";
s0146	AUGUSTUS	exon	1520815	1520936	.	+	.	transcript_id "meff_s0146.g0056.t1"; gene_id "meff_s0146.g0056";
s0146	AUGUSTUS	intron	1520937	1521943	1	+	.	transcript_id "meff_s0146.g0056.t1"; gene_id "meff_s0146.g0056";
s0146	AUGUSTUS	CDS	1521944	1522217	1	+	1	transcript_id "meff_s0146.g0056.t1"; gene_id "meff_s0146.g0056";
s0146	AUGUSTUS	exon	1521944	1522217	.	+	.	transcript_id "meff_s0146.g0056.t1"; gene_id "meff_s0146.g0056";
s0146	AUGUSTUS	intron	1522218	1522948	1	+	.	transcript_id "meff_s0146.g0056.t1"; gene_id "meff_s0146.g0056";
s0146	AUGUSTUS	CDS	1522949	1523107	1	+	0	transcript_id "meff_s0146.g0056.t1"; gene_id "meff_s0146.g0056";
s0146	AUGUSTUS	exon	1522949	1523749	.	+	.	transcript_id "meff_s0146.g0056.t1"; gene_id "meff_s0146.g0056";
s0146	AUGUSTUS	stop_codon	1523105	1523107	.	+	0	transcript_id "meff_s0146.g0056.t1"; gene_id "meff_s0146.g0056";
s0146	AUGUSTUS	3'-UTR	1523108	1523749	0.26	+	.	transcript_id "meff_s0146.g0056.t1"; gene_id "meff_s0146.g0056";
s0146	AUGUSTUS	3'-UTR	1524334	1524957	0.36	+	.	transcript_id "meff_s0146.g0056.t1"; gene_id "meff_s0146.g0056";
s0146	AUGUSTUS	exon	1524334	1524957	.	+	.	transcript_id "meff_s0146.g0056.t1"; gene_id "meff_s0146.g0056";
s0146	AUGUSTUS	3'-UTR	1525519	1525931	0.1	+	.	transcript_id "meff_s0146.g0056.t1"; gene_id "meff_s0146.g0056";
s0146	AUGUSTUS	exon	1525519	1525931	.	+	.	transcript_id "meff_s0146.g0056.t1"; gene_id "meff_s0146.g0056";
s0146	AUGUSTUS	tts	1525931	1525931	.	+	.	transcript_id "meff_s0146.g0056.t1"; gene_id "meff_s0146.g0056";
s0146	AUGUSTUS	gene	1524337	1536936	0.24	-	.	meff_s0146.g0057
s0146	AUGUSTUS	transcript	1524337	1536936	0.05	-	.	transcript_id "meff_s0146.g0057.t1"; gene_id "meff_s0146.g0057";
s0146	AUGUSTUS	tts	1524337	1524337	.	-	.	transcript_id "meff_s0146.g0057.t1"; gene_id "meff_s0146.g0057";
s0146	AUGUSTUS	3'-UTR	1524337	1524999	0.32	-	.	transcript_id "meff_s0146.g0057.t1"; gene_id "meff_s0146.g0057";
s0146	AUGUSTUS	exon	1524337	1524999	.	-	.	transcript_id "meff_s0146.g0057.t1"; gene_id "meff_s0146.g0057";
s0146	AUGUSTUS	3'-UTR	1525552	1526081	0.45	-	.	transcript_id "meff_s0146.g0057.t1"; gene_id "meff_s0146.g0057";
s0146	AUGUSTUS	exon	1525552	1526112	.	-	.	transcript_id "meff_s0146.g0057.t1"; gene_id "meff_s0146.g0057";
s0146	AUGUSTUS	stop_codon	1526082	1526084	.	-	0	transcript_id "meff_s0146.g0057.t1"; gene_id "meff_s0146.g0057";
s0146	AUGUSTUS	CDS	1526082	1526112	0.42	-	1	transcript_id "meff_s0146.g0057.t1"; gene_id "meff_s0146.g0057";
s0146	AUGUSTUS	intron	1526113	1529339	0.42	-	.	transcript_id "meff_s0146.g0057.t1"; gene_id "meff_s0146.g0057";
s0146	AUGUSTUS	CDS	1529340	1529403	0.79	-	2	transcript_id "meff_s0146.g0057.t1"; gene_id "meff_s0146.g0057";
s0146	AUGUSTUS	exon	1529340	1529403	.	-	.	transcript_id "meff_s0146.g0057.t1"; gene_id "meff_s0146.g0057";
s0146	AUGUSTUS	intron	1529404	1531908	0.82	-	.	transcript_id "meff_s0146.g0057.t1"; gene_id "meff_s0146.g0057";
s0146	AUGUSTUS	CDS	1531909	1532002	1	-	0	transcript_id "meff_s0146.g0057.t1"; gene_id "meff_s0146.g0057";
s0146	AUGUSTUS	exon	1531909	1532002	.	-	.	transcript_id "meff_s0146.g0057.t1"; gene_id "meff_s0146.g0057";
s0146	AUGUSTUS	intron	1532003	1532084	1	-	.	transcript_id "meff_s0146.g0057.t1"; gene_id "meff_s0146.g0057";
s0146	AUGUSTUS	CDS	1532085	1532163	1	-	1	transcript_id "meff_s0146.g0057.t1"; gene_id "meff_s0146.g0057";
s0146	AUGUSTUS	exon	1532085	1532163	.	-	.	transcript_id "meff_s0146.g0057.t1"; gene_id "meff_s0146.g0057";
s0146	AUGUSTUS	intron	1532164	1533645	1	-	.	transcript_id "meff_s0146.g0057.t1"; gene_id "meff_s0146.g0057";
s0146	AUGUSTUS	CDS	1533646	1533790	1	-	2	transcript_id "meff_s0146.g0057.t1"; gene_id "meff_s0146.g0057";
s0146	AUGUSTUS	exon	1533646	1533790	.	-	.	transcript_id "meff_s0146.g0057.t1"; gene_id "meff_s0146.g0057";
s0146	AUGUSTUS	intron	1533791	1533909	1	-	.	transcript_id "meff_s0146.g0057.t1"; gene_id "meff_s0146.g0057";
s0146	AUGUSTUS	CDS	1533910	1533963	1	-	2	transcript_id "meff_s0146.g0057.t1"; gene_id "meff_s0146.g0057";
s0146	AUGUSTUS	exon	1533910	1533963	.	-	.	transcript_id "meff_s0146.g0057.t1"; gene_id "meff_s0146.g0057";
s0146	AUGUSTUS	intron	1533964	1534723	1	-	.	transcript_id "meff_s0146.g0057.t1"; gene_id "meff_s0146.g0057";
s0146	AUGUSTUS	CDS	1534724	1535162	1	-	0	transcript_id "meff_s0146.g0057.t1"; gene_id "meff_s0146.g0057";
s0146	AUGUSTUS	exon	1534724	1535162	.	-	.	transcript_id "meff_s0146.g0057.t1"; gene_id "meff_s0146.g0057";
s0146	AUGUSTUS	intron	1535163	1536787	1	-	.	transcript_id "meff_s0146.g0057.t1"; gene_id "meff_s0146.g0057";
s0146	AUGUSTUS	CDS	1536788	1536865	1	-	0	transcript_id "meff_s0146.g0057.t1"; gene_id "meff_s0146.g0057";
s0146	AUGUSTUS	exon	1536788	1536936	.	-	.	transcript_id "meff_s0146.g0057.t1"; gene_id "meff_s0146.g0057";
s0146	AUGUSTUS	start_codon	1536863	1536865	.	-	0	transcript_id "meff_s0146.g0057.t1"; gene_id "meff_s0146.g0057";
s0146	AUGUSTUS	5'-UTR	1536866	1536936	0.32	-	.	transcript_id "meff_s0146.g0057.t1"; gene_id "meff_s0146.g0057";
s0146	AUGUSTUS	tss	1536936	1536936	.	-	.	transcript_id "meff_s0146.g0057.t1"; gene_id "meff_s0146.g0057";
s0146	AUGUSTUS	gene	1537076	1571366	0.14	+	.	meff_s0146.g0058
s0146	AUGUSTUS	transcript	1537076	1571366	0.14	+	.	transcript_id "meff_s0146.g0058.t1"; gene_id "meff_s0146.g0058";
s0146	AUGUSTUS	tss	1537076	1537076	.	+	.	transcript_id "meff_s0146.g0058.t1"; gene_id "meff_s0146.g0058";
s0146	AUGUSTUS	5'-UTR	1537076	1537249	0.36	+	.	transcript_id "meff_s0146.g0058.t1"; gene_id "meff_s0146.g0058";
s0146	AUGUSTUS	exon	1537076	1537249	.	+	.	transcript_id "meff_s0146.g0058.t1"; gene_id "meff_s0146.g0058";
s0146	AUGUSTUS	5'-UTR	1539409	1539582	0.98	+	.	transcript_id "meff_s0146.g0058.t1"; gene_id "meff_s0146.g0058";
s0146	AUGUSTUS	exon	1539409	1539657	.	+	.	transcript_id "meff_s0146.g0058.t1"; gene_id "meff_s0146.g0058";
s0146	AUGUSTUS	start_codon	1539583	1539585	.	+	0	transcript_id "meff_s0146.g0058.t1"; gene_id "meff_s0146.g0058";
s0146	AUGUSTUS	CDS	1539583	1539657	1	+	0	transcript_id "meff_s0146.g0058.t1"; gene_id "meff_s0146.g0058";
s0146	AUGUSTUS	intron	1539658	1539942	1	+	.	transcript_id "meff_s0146.g0058.t1"; gene_id "meff_s0146.g0058";
s0146	AUGUSTUS	CDS	1539943	1540050	1	+	0	transcript_id "meff_s0146.g0058.t1"; gene_id "meff_s0146.g0058";
s0146	AUGUSTUS	exon	1539943	1540050	.	+	.	transcript_id "meff_s0146.g0058.t1"; gene_id "meff_s0146.g0058";
s0146	AUGUSTUS	intron	1540051	1545373	1	+	.	transcript_id "meff_s0146.g0058.t1"; gene_id "meff_s0146.g0058";
s0146	AUGUSTUS	CDS	1545374	1545764	1	+	0	transcript_id "meff_s0146.g0058.t1"; gene_id "meff_s0146.g0058";
s0146	AUGUSTUS	exon	1545374	1545764	.	+	.	transcript_id "meff_s0146.g0058.t1"; gene_id "meff_s0146.g0058";
s0146	AUGUSTUS	intron	1545765	1547408	1	+	.	transcript_id "meff_s0146.g0058.t1"; gene_id "meff_s0146.g0058";
s0146	AUGUSTUS	CDS	1547409	1547571	1	+	2	transcript_id "meff_s0146.g0058.t1"; gene_id "meff_s0146.g0058";
s0146	AUGUSTUS	exon	1547409	1547571	.	+	.	transcript_id "meff_s0146.g0058.t1"; gene_id "meff_s0146.g0058";
s0146	AUGUSTUS	intron	1547572	1548037	1	+	.	transcript_id "meff_s0146.g0058.t1"; gene_id "meff_s0146.g0058";
s0146	AUGUSTUS	CDS	1548038	1549025	1	+	1	transcript_id "meff_s0146.g0058.t1"; gene_id "meff_s0146.g0058";
s0146	AUGUSTUS	exon	1548038	1549025	.	+	.	transcript_id "meff_s0146.g0058.t1"; gene_id "meff_s0146.g0058";
s0146	AUGUSTUS	intron	1549026	1550574	1	+	.	transcript_id "meff_s0146.g0058.t1"; gene_id "meff_s0146.g0058";
s0146	AUGUSTUS	CDS	1550575	1550979	1	+	0	transcript_id "meff_s0146.g0058.t1"; gene_id "meff_s0146.g0058";
s0146	AUGUSTUS	exon	1550575	1550979	.	+	.	transcript_id "meff_s0146.g0058.t1"; gene_id "meff_s0146.g0058";
s0146	AUGUSTUS	intron	1550980	1552928	1	+	.	transcript_id "meff_s0146.g0058.t1"; gene_id "meff_s0146.g0058";
s0146	AUGUSTUS	CDS	1552929	1553004	1	+	0	transcript_id "meff_s0146.g0058.t1"; gene_id "meff_s0146.g0058";
s0146	AUGUSTUS	exon	1552929	1553004	.	+	.	transcript_id "meff_s0146.g0058.t1"; gene_id "meff_s0146.g0058";
s0146	AUGUSTUS	intron	1553005	1553873	1	+	.	transcript_id "meff_s0146.g0058.t1"; gene_id "meff_s0146.g0058";
s0146	AUGUSTUS	CDS	1553874	1558154	1	+	2	transcript_id "meff_s0146.g0058.t1"; gene_id "meff_s0146.g0058";
s0146	AUGUSTUS	exon	1553874	1558154	.	+	.	transcript_id "meff_s0146.g0058.t1"; gene_id "meff_s0146.g0058";
s0146	AUGUSTUS	intron	1558155	1558994	1	+	.	transcript_id "meff_s0146.g0058.t1"; gene_id "meff_s0146.g0058";
s0146	AUGUSTUS	CDS	1558995	1559264	1	+	2	transcript_id "meff_s0146.g0058.t1"; gene_id "meff_s0146.g0058";
s0146	AUGUSTUS	exon	1558995	1559264	.	+	.	transcript_id "meff_s0146.g0058.t1"; gene_id "meff_s0146.g0058";
s0146	AUGUSTUS	intron	1559265	1561112	1	+	.	transcript_id "meff_s0146.g0058.t1"; gene_id "meff_s0146.g0058";
s0146	AUGUSTUS	CDS	1561113	1561319	1	+	2	transcript_id "meff_s0146.g0058.t1"; gene_id "meff_s0146.g0058";
s0146	AUGUSTUS	exon	1561113	1561319	.	+	.	transcript_id "meff_s0146.g0058.t1"; gene_id "meff_s0146.g0058";
s0146	AUGUSTUS	intron	1561320	1563412	1	+	.	transcript_id "meff_s0146.g0058.t1"; gene_id "meff_s0146.g0058";
s0146	AUGUSTUS	CDS	1563413	1563538	1	+	2	transcript_id "meff_s0146.g0058.t1"; gene_id "meff_s0146.g0058";
s0146	AUGUSTUS	exon	1563413	1563538	.	+	.	transcript_id "meff_s0146.g0058.t1"; gene_id "meff_s0146.g0058";
s0146	AUGUSTUS	intron	1563539	1564213	1	+	.	transcript_id "meff_s0146.g0058.t1"; gene_id "meff_s0146.g0058";
s0146	AUGUSTUS	CDS	1564214	1564454	1	+	2	transcript_id "meff_s0146.g0058.t1"; gene_id "meff_s0146.g0058";
s0146	AUGUSTUS	exon	1564214	1564454	.	+	.	transcript_id "meff_s0146.g0058.t1"; gene_id "meff_s0146.g0058";
s0146	AUGUSTUS	intron	1564455	1565388	1	+	.	transcript_id "meff_s0146.g0058.t1"; gene_id "meff_s0146.g0058";
s0146	AUGUSTUS	CDS	1565389	1565812	1	+	1	transcript_id "meff_s0146.g0058.t1"; gene_id "meff_s0146.g0058";
s0146	AUGUSTUS	exon	1565389	1565812	.	+	.	transcript_id "meff_s0146.g0058.t1"; gene_id "meff_s0146.g0058";
s0146	AUGUSTUS	intron	1565813	1566236	1	+	.	transcript_id "meff_s0146.g0058.t1"; gene_id "meff_s0146.g0058";
s0146	AUGUSTUS	CDS	1566237	1566476	1	+	0	transcript_id "meff_s0146.g0058.t1"; gene_id "meff_s0146.g0058";
s0146	AUGUSTUS	exon	1566237	1566476	.	+	.	transcript_id "meff_s0146.g0058.t1"; gene_id "meff_s0146.g0058";
s0146	AUGUSTUS	intron	1566477	1567990	1	+	.	transcript_id "meff_s0146.g0058.t1"; gene_id "meff_s0146.g0058";
s0146	AUGUSTUS	CDS	1567991	1568147	1	+	0	transcript_id "meff_s0146.g0058.t1"; gene_id "meff_s0146.g0058";
s0146	AUGUSTUS	exon	1567991	1568147	.	+	.	transcript_id "meff_s0146.g0058.t1"; gene_id "meff_s0146.g0058";
s0146	AUGUSTUS	intron	1568148	1569035	1	+	.	transcript_id "meff_s0146.g0058.t1"; gene_id "meff_s0146.g0058";
s0146	AUGUSTUS	CDS	1569036	1569209	1	+	2	transcript_id "meff_s0146.g0058.t1"; gene_id "meff_s0146.g0058";
s0146	AUGUSTUS	exon	1569036	1569209	.	+	.	transcript_id "meff_s0146.g0058.t1"; gene_id "meff_s0146.g0058";
s0146	AUGUSTUS	intron	1569210	1571254	1	+	.	transcript_id "meff_s0146.g0058.t1"; gene_id "meff_s0146.g0058";
s0146	AUGUSTUS	CDS	1571255	1571346	0.98	+	2	transcript_id "meff_s0146.g0058.t1"; gene_id "meff_s0146.g0058";
s0146	AUGUSTUS	exon	1571255	1571366	.	+	.	transcript_id "meff_s0146.g0058.t1"; gene_id "meff_s0146.g0058";
s0146	AUGUSTUS	stop_codon	1571344	1571346	.	+	0	transcript_id "meff_s0146.g0058.t1"; gene_id "meff_s0146.g0058";
s0146	AUGUSTUS	3'-UTR	1571347	1571366	0.5	+	.	transcript_id "meff_s0146.g0058.t1"; gene_id "meff_s0146.g0058";
s3230	AUGUSTUS	gene	1	3761	0.08	-	.	meff_s3230.g0001
s3230	AUGUSTUS	transcript	1	3761	0.08	-	.	transcript_id "meff_s3230.g0001.t1"; gene_id "meff_s3230.g0001";
s3230	AUGUSTUS	intron	1	913	0.27	-	.	transcript_id "meff_s3230.g0001.t1"; gene_id "meff_s3230.g0001";
s3230	AUGUSTUS	CDS	914	1079	0.28	-	1	transcript_id "meff_s3230.g0001.t1"; gene_id "meff_s3230.g0001";
s3230	AUGUSTUS	exon	914	1079	.	-	.	transcript_id "meff_s3230.g0001.t1"; gene_id "meff_s3230.g0001";
s3230	AUGUSTUS	intron	1080	2114	0.29	-	.	transcript_id "meff_s3230.g0001.t1"; gene_id "meff_s3230.g0001";
s3230	AUGUSTUS	CDS	2115	2400	0.2	-	2	transcript_id "meff_s3230.g0001.t1"; gene_id "meff_s3230.g0001";
s3230	AUGUSTUS	exon	2115	2400	.	-	.	transcript_id "meff_s3230.g0001.t1"; gene_id "meff_s3230.g0001";
s3230	AUGUSTUS	intron	2401	3761	0.44	-	.	transcript_id "meff_s3230.g0001.t1"; gene_id "meff_s3230.g0001";
s3196	AUGUSTUS	gene	1	9487	0.56	+	.	meff_s3196.g0001
s3196	AUGUSTUS	transcript	1	9487	0.56	+	.	transcript_id "meff_s3196.g0001.t1"; gene_id "meff_s3196.g0001";
s3196	AUGUSTUS	intron	1	634	0.99	+	.	transcript_id "meff_s3196.g0001.t1"; gene_id "meff_s3196.g0001";
s3196	AUGUSTUS	CDS	635	717	0.99	+	2	transcript_id "meff_s3196.g0001.t1"; gene_id "meff_s3196.g0001";
s3196	AUGUSTUS	exon	635	717	.	+	.	transcript_id "meff_s3196.g0001.t1"; gene_id "meff_s3196.g0001";
s3196	AUGUSTUS	intron	718	7190	0.99	+	.	transcript_id "meff_s3196.g0001.t1"; gene_id "meff_s3196.g0001";
s3196	AUGUSTUS	CDS	7191	7355	0.99	+	0	transcript_id "meff_s3196.g0001.t1"; gene_id "meff_s3196.g0001";
s3196	AUGUSTUS	exon	7191	7355	.	+	.	transcript_id "meff_s3196.g0001.t1"; gene_id "meff_s3196.g0001";
s3196	AUGUSTUS	intron	7356	7631	1	+	.	transcript_id "meff_s3196.g0001.t1"; gene_id "meff_s3196.g0001";
s3196	AUGUSTUS	CDS	7632	7661	1	+	0	transcript_id "meff_s3196.g0001.t1"; gene_id "meff_s3196.g0001";
s3196	AUGUSTUS	exon	7632	7661	.	+	.	transcript_id "meff_s3196.g0001.t1"; gene_id "meff_s3196.g0001";
s3196	AUGUSTUS	intron	7662	8744	1	+	.	transcript_id "meff_s3196.g0001.t1"; gene_id "meff_s3196.g0001";
s3196	AUGUSTUS	CDS	8745	8810	1	+	0	transcript_id "meff_s3196.g0001.t1"; gene_id "meff_s3196.g0001";
s3196	AUGUSTUS	exon	8745	8810	.	+	.	transcript_id "meff_s3196.g0001.t1"; gene_id "meff_s3196.g0001";
s3196	AUGUSTUS	intron	8811	9043	1	+	.	transcript_id "meff_s3196.g0001.t1"; gene_id "meff_s3196.g0001";
s3196	AUGUSTUS	CDS	9044	9115	0.58	+	0	transcript_id "meff_s3196.g0001.t1"; gene_id "meff_s3196.g0001";
s3196	AUGUSTUS	exon	9044	9487	.	+	.	transcript_id "meff_s3196.g0001.t1"; gene_id "meff_s3196.g0001";
s3196	AUGUSTUS	stop_codon	9113	9115	.	+	0	transcript_id "meff_s3196.g0001.t1"; gene_id "meff_s3196.g0001";
s3196	AUGUSTUS	3'-UTR	9116	9487	0.56	+	.	transcript_id "meff_s3196.g0001.t1"; gene_id "meff_s3196.g0001";
s3196	AUGUSTUS	tts	9487	9487	.	+	.	transcript_id "meff_s3196.g0001.t1"; gene_id "meff_s3196.g0001";
s4578	AUGUSTUS	gene	2	1895	0.68	+	.	meff_s4578.g0001
s4578	AUGUSTUS	transcript	2	1895	0.68	+	.	transcript_id "meff_s4578.g0001.t1"; gene_id "meff_s4578.g0001";
s4578	AUGUSTUS	CDS	2	226	0.68	+	0	transcript_id "meff_s4578.g0001.t1"; gene_id "meff_s4578.g0001";
s4578	AUGUSTUS	exon	2	1895	.	+	.	transcript_id "meff_s4578.g0001.t1"; gene_id "meff_s4578.g0001";
s4578	AUGUSTUS	stop_codon	224	226	.	+	0	transcript_id "meff_s4578.g0001.t1"; gene_id "meff_s4578.g0001";
s4578	AUGUSTUS	3'-UTR	227	1895	0.76	+	.	transcript_id "meff_s4578.g0001.t1"; gene_id "meff_s4578.g0001";
s4578	AUGUSTUS	tts	1895	1895	.	+	.	transcript_id "meff_s4578.g0001.t1"; gene_id "meff_s4578.g0001";
s4675	AUGUSTUS	gene	1	1566	0.17	-	.	meff_s4675.g0001
s4675	AUGUSTUS	transcript	1	1566	0.17	-	.	transcript_id "meff_s4675.g0001.t1"; gene_id "meff_s4675.g0001";
s4675	AUGUSTUS	CDS	1	59	1	-	0	transcript_id "meff_s4675.g0001.t1"; gene_id "meff_s4675.g0001";
s4675	AUGUSTUS	exon	1	59	.	-	.	transcript_id "meff_s4675.g0001.t1"; gene_id "meff_s4675.g0001";
s4675	AUGUSTUS	intron	60	883	1	-	.	transcript_id "meff_s4675.g0001.t1"; gene_id "meff_s4675.g0001";
s4675	AUGUSTUS	CDS	884	955	1	-	0	transcript_id "meff_s4675.g0001.t1"; gene_id "meff_s4675.g0001";
s4675	AUGUSTUS	exon	884	955	.	-	.	transcript_id "meff_s4675.g0001.t1"; gene_id "meff_s4675.g0001";
s4675	AUGUSTUS	intron	956	1413	1	-	.	transcript_id "meff_s4675.g0001.t1"; gene_id "meff_s4675.g0001";
s4675	AUGUSTUS	CDS	1414	1536	0.99	-	0	transcript_id "meff_s4675.g0001.t1"; gene_id "meff_s4675.g0001";
s4675	AUGUSTUS	exon	1414	1566	.	-	.	transcript_id "meff_s4675.g0001.t1"; gene_id "meff_s4675.g0001";
s4675	AUGUSTUS	start_codon	1534	1536	.	-	0	transcript_id "meff_s4675.g0001.t1"; gene_id "meff_s4675.g0001";
s4675	AUGUSTUS	5'-UTR	1537	1566	0.17	-	.	transcript_id "meff_s4675.g0001.t1"; gene_id "meff_s4675.g0001";
s4675	AUGUSTUS	tss	1566	1566	.	-	.	transcript_id "meff_s4675.g0001.t1"; gene_id "meff_s4675.g0001";
s1895	AUGUSTUS	gene	9826	12206	0.17	+	.	meff_s1895.g0001
s1895	AUGUSTUS	transcript	9826	12206	0.17	+	.	transcript_id "meff_s1895.g0001.t1"; gene_id "meff_s1895.g0001";
s1895	AUGUSTUS	tss	9826	9826	.	+	.	transcript_id "meff_s1895.g0001.t1"; gene_id "meff_s1895.g0001";
s1895	AUGUSTUS	5'-UTR	9826	9909	0.29	+	.	transcript_id "meff_s1895.g0001.t1"; gene_id "meff_s1895.g0001";
s1895	AUGUSTUS	exon	9826	10119	.	+	.	transcript_id "meff_s1895.g0001.t1"; gene_id "meff_s1895.g0001";
s1895	AUGUSTUS	start_codon	9910	9912	.	+	0	transcript_id "meff_s1895.g0001.t1"; gene_id "meff_s1895.g0001";
s1895	AUGUSTUS	CDS	9910	10119	0.76	+	0	transcript_id "meff_s1895.g0001.t1"; gene_id "meff_s1895.g0001";
s1895	AUGUSTUS	intron	10120	10587	1	+	.	transcript_id "meff_s1895.g0001.t1"; gene_id "meff_s1895.g0001";
s1895	AUGUSTUS	CDS	10588	10722	0.97	+	0	transcript_id "meff_s1895.g0001.t1"; gene_id "meff_s1895.g0001";
s1895	AUGUSTUS	exon	10588	10722	.	+	.	transcript_id "meff_s1895.g0001.t1"; gene_id "meff_s1895.g0001";
s1895	AUGUSTUS	intron	10723	11829	0.97	+	.	transcript_id "meff_s1895.g0001.t1"; gene_id "meff_s1895.g0001";
s1895	AUGUSTUS	CDS	11830	12035	0.61	+	0	transcript_id "meff_s1895.g0001.t1"; gene_id "meff_s1895.g0001";
s1895	AUGUSTUS	exon	11830	12035	.	+	.	transcript_id "meff_s1895.g0001.t1"; gene_id "meff_s1895.g0001";
s1895	AUGUSTUS	intron	12036	12206	0.61	+	.	transcript_id "meff_s1895.g0001.t1"; gene_id "meff_s1895.g0001";
s1656	AUGUSTUS	gene	1626	2316	0.38	+	.	meff_s1656.g0001
s1656	AUGUSTUS	transcript	1626	2316	0.38	+	.	transcript_id "meff_s1656.g0001.t1"; gene_id "meff_s1656.g0001";
s1656	AUGUSTUS	tss	1626	1626	.	+	.	transcript_id "meff_s1656.g0001.t1"; gene_id "meff_s1656.g0001";
s1656	AUGUSTUS	5'-UTR	1626	1689	0.44	+	.	transcript_id "meff_s1656.g0001.t1"; gene_id "meff_s1656.g0001";
s1656	AUGUSTUS	exon	1626	2316	.	+	.	transcript_id "meff_s1656.g0001.t1"; gene_id "meff_s1656.g0001";
s1656	AUGUSTUS	start_codon	1690	1692	.	+	0	transcript_id "meff_s1656.g0001.t1"; gene_id "meff_s1656.g0001";
s1656	AUGUSTUS	CDS	1690	2208	0.96	+	0	transcript_id "meff_s1656.g0001.t1"; gene_id "meff_s1656.g0001";
s1656	AUGUSTUS	stop_codon	2206	2208	.	+	0	transcript_id "meff_s1656.g0001.t1"; gene_id "meff_s1656.g0001";
s1656	AUGUSTUS	3'-UTR	2209	2316	0.82	+	.	transcript_id "meff_s1656.g0001.t1"; gene_id "meff_s1656.g0001";
s1656	AUGUSTUS	tts	2316	2316	.	+	.	transcript_id "meff_s1656.g0001.t1"; gene_id "meff_s1656.g0001";
s1656	AUGUSTUS	gene	2343	15733	0.42	-	.	meff_s1656.g0002
s1656	AUGUSTUS	transcript	2343	15733	0.42	-	.	transcript_id "meff_s1656.g0002.t1"; gene_id "meff_s1656.g0002";
s1656	AUGUSTUS	tts	2343	2343	.	-	.	transcript_id "meff_s1656.g0002.t1"; gene_id "meff_s1656.g0002";
s1656	AUGUSTUS	3'-UTR	2343	2499	0.82	-	.	transcript_id "meff_s1656.g0002.t1"; gene_id "meff_s1656.g0002";
s1656	AUGUSTUS	exon	2343	2592	.	-	.	transcript_id "meff_s1656.g0002.t1"; gene_id "meff_s1656.g0002";
s1656	AUGUSTUS	stop_codon	2500	2502	.	-	0	transcript_id "meff_s1656.g0002.t1"; gene_id "meff_s1656.g0002";
s1656	AUGUSTUS	CDS	2500	2592	0.82	-	0	transcript_id "meff_s1656.g0002.t1"; gene_id "meff_s1656.g0002";
s1656	AUGUSTUS	intron	2593	9155	0.82	-	.	transcript_id "meff_s1656.g0002.t1"; gene_id "meff_s1656.g0002";
s1656	AUGUSTUS	CDS	9156	9225	1	-	1	transcript_id "meff_s1656.g0002.t1"; gene_id "meff_s1656.g0002";
s1656	AUGUSTUS	exon	9156	9225	.	-	.	transcript_id "meff_s1656.g0002.t1"; gene_id "meff_s1656.g0002";
s1656	AUGUSTUS	intron	9226	10232	1	-	.	transcript_id "meff_s1656.g0002.t1"; gene_id "meff_s1656.g0002";
s1656	AUGUSTUS	CDS	10233	10315	0.79	-	0	transcript_id "meff_s1656.g0002.t1"; gene_id "meff_s1656.g0002";
s1656	AUGUSTUS	exon	10233	10315	.	-	.	transcript_id "meff_s1656.g0002.t1"; gene_id "meff_s1656.g0002";
s1656	AUGUSTUS	intron	10316	15733	0.45	-	.	transcript_id "meff_s1656.g0002.t1"; gene_id "meff_s1656.g0002";
s2509	AUGUSTUS	gene	2920	6956	0.19	+	.	meff_s2509.g0001
s2509	AUGUSTUS	transcript	2920	6956	0.19	+	.	transcript_id "meff_s2509.g0001.t1"; gene_id "meff_s2509.g0001";
s2509	AUGUSTUS	5'-UTR	2920	3021	0.46	+	.	transcript_id "meff_s2509.g0001.t1"; gene_id "meff_s2509.g0001";
s2509	AUGUSTUS	exon	2920	3031	.	+	.	transcript_id "meff_s2509.g0001.t1"; gene_id "meff_s2509.g0001";
s2509	AUGUSTUS	start_codon	3022	3024	.	+	0	transcript_id "meff_s2509.g0001.t1"; gene_id "meff_s2509.g0001";
s2509	AUGUSTUS	CDS	3022	3031	1	+	0	transcript_id "meff_s2509.g0001.t1"; gene_id "meff_s2509.g0001";
s2509	AUGUSTUS	intron	3032	4952	1	+	.	transcript_id "meff_s2509.g0001.t1"; gene_id "meff_s2509.g0001";
s2509	AUGUSTUS	CDS	4953	5089	1	+	2	transcript_id "meff_s2509.g0001.t1"; gene_id "meff_s2509.g0001";
s2509	AUGUSTUS	exon	4953	5089	.	+	.	transcript_id "meff_s2509.g0001.t1"; gene_id "meff_s2509.g0001";
s2509	AUGUSTUS	intron	5090	5985	1	+	.	transcript_id "meff_s2509.g0001.t1"; gene_id "meff_s2509.g0001";
s2509	AUGUSTUS	CDS	5986	6074	1	+	0	transcript_id "meff_s2509.g0001.t1"; gene_id "meff_s2509.g0001";
s2509	AUGUSTUS	exon	5986	6074	.	+	.	transcript_id "meff_s2509.g0001.t1"; gene_id "meff_s2509.g0001";
s2509	AUGUSTUS	intron	6075	6767	1	+	.	transcript_id "meff_s2509.g0001.t1"; gene_id "meff_s2509.g0001";
s2509	AUGUSTUS	CDS	6768	6915	1	+	1	transcript_id "meff_s2509.g0001.t1"; gene_id "meff_s2509.g0001";
s2509	AUGUSTUS	exon	6768	6956	.	+	.	transcript_id "meff_s2509.g0001.t1"; gene_id "meff_s2509.g0001";
s2509	AUGUSTUS	stop_codon	6913	6915	.	+	0	transcript_id "meff_s2509.g0001.t1"; gene_id "meff_s2509.g0001";
s2509	AUGUSTUS	3'-UTR	6916	6956	0.33	+	.	transcript_id "meff_s2509.g0001.t1"; gene_id "meff_s2509.g0001";
s2509	AUGUSTUS	tts	6956	6956	.	+	.	transcript_id "meff_s2509.g0001.t1"; gene_id "meff_s2509.g0001";
s1459	AUGUSTUS	gene	13036	18012	0.38	+	.	meff_s1459.g0002
s1459	AUGUSTUS	transcript	13036	18012	0.38	+	.	transcript_id "meff_s1459.g0002.t1"; gene_id "meff_s1459.g0002";
s1459	AUGUSTUS	5'-UTR	13036	13127	0.8	+	.	transcript_id "meff_s1459.g0002.t1"; gene_id "meff_s1459.g0002";
s1459	AUGUSTUS	exon	13036	13127	.	+	.	transcript_id "meff_s1459.g0002.t1"; gene_id "meff_s1459.g0002";
s1459	AUGUSTUS	5'-UTR	17151	17172	1	+	.	transcript_id "meff_s1459.g0002.t1"; gene_id "meff_s1459.g0002";
s1459	AUGUSTUS	exon	17151	18012	.	+	.	transcript_id "meff_s1459.g0002.t1"; gene_id "meff_s1459.g0002";
s1459	AUGUSTUS	start_codon	17173	17175	.	+	0	transcript_id "meff_s1459.g0002.t1"; gene_id "meff_s1459.g0002";
s1459	AUGUSTUS	CDS	17173	17835	0.87	+	0	transcript_id "meff_s1459.g0002.t1"; gene_id "meff_s1459.g0002";
s1459	AUGUSTUS	stop_codon	17833	17835	.	+	0	transcript_id "meff_s1459.g0002.t1"; gene_id "meff_s1459.g0002";
s1459	AUGUSTUS	3'-UTR	17836	18012	0.48	+	.	transcript_id "meff_s1459.g0002.t1"; gene_id "meff_s1459.g0002";
s1459	AUGUSTUS	tts	18012	18012	.	+	.	transcript_id "meff_s1459.g0002.t1"; gene_id "meff_s1459.g0002";
s1001	AUGUSTUS	gene	1	23010	0.12	+	.	meff_s1001.g0001
s1001	AUGUSTUS	transcript	1	23010	0.12	+	.	transcript_id "meff_s1001.g0001.t1"; gene_id "meff_s1001.g0001";
s1001	AUGUSTUS	intron	1	3494	0.91	+	.	transcript_id "meff_s1001.g0001.t1"; gene_id "meff_s1001.g0001";
s1001	AUGUSTUS	CDS	3495	3631	0.91	+	1	transcript_id "meff_s1001.g0001.t1"; gene_id "meff_s1001.g0001";
s1001	AUGUSTUS	exon	3495	3631	.	+	.	transcript_id "meff_s1001.g0001.t1"; gene_id "meff_s1001.g0001";
s1001	AUGUSTUS	intron	3632	4182	0.99	+	.	transcript_id "meff_s1001.g0001.t1"; gene_id "meff_s1001.g0001";
s1001	AUGUSTUS	CDS	4183	4376	0.99	+	2	transcript_id "meff_s1001.g0001.t1"; gene_id "meff_s1001.g0001";
s1001	AUGUSTUS	exon	4183	4376	.	+	.	transcript_id "meff_s1001.g0001.t1"; gene_id "meff_s1001.g0001";
s1001	AUGUSTUS	intron	4377	6626	0.94	+	.	transcript_id "meff_s1001.g0001.t1"; gene_id "meff_s1001.g0001";
s1001	AUGUSTUS	CDS	6627	6695	1	+	0	transcript_id "meff_s1001.g0001.t1"; gene_id "meff_s1001.g0001";
s1001	AUGUSTUS	exon	6627	6695	.	+	.	transcript_id "meff_s1001.g0001.t1"; gene_id "meff_s1001.g0001";
s1001	AUGUSTUS	intron	6696	14675	1	+	.	transcript_id "meff_s1001.g0001.t1"; gene_id "meff_s1001.g0001";
s1001	AUGUSTUS	CDS	14676	14983	0.35	+	0	transcript_id "meff_s1001.g0001.t1"; gene_id "meff_s1001.g0001";
s1001	AUGUSTUS	exon	14676	14983	.	+	.	transcript_id "meff_s1001.g0001.t1"; gene_id "meff_s1001.g0001";
s1001	AUGUSTUS	intron	14984	21083	0.35	+	.	transcript_id "meff_s1001.g0001.t1"; gene_id "meff_s1001.g0001";
s1001	AUGUSTUS	CDS	21084	21160	0.33	+	1	transcript_id "meff_s1001.g0001.t1"; gene_id "meff_s1001.g0001";
s1001	AUGUSTUS	exon	21084	21160	.	+	.	transcript_id "meff_s1001.g0001.t1"; gene_id "meff_s1001.g0001";
s1001	AUGUSTUS	intron	21161	21453	0.33	+	.	transcript_id "meff_s1001.g0001.t1"; gene_id "meff_s1001.g0001";
s1001	AUGUSTUS	CDS	21454	22673	0.35	+	2	transcript_id "meff_s1001.g0001.t1"; gene_id "meff_s1001.g0001";
s1001	AUGUSTUS	exon	21454	23010	.	+	.	transcript_id "meff_s1001.g0001.t1"; gene_id "meff_s1001.g0001";
s1001	AUGUSTUS	stop_codon	22671	22673	.	+	0	transcript_id "meff_s1001.g0001.t1"; gene_id "meff_s1001.g0001";
s1001	AUGUSTUS	3'-UTR	22674	23010	0.42	+	.	transcript_id "meff_s1001.g0001.t1"; gene_id "meff_s1001.g0001";
s1001	AUGUSTUS	tts	23010	23010	.	+	.	transcript_id "meff_s1001.g0001.t1"; gene_id "meff_s1001.g0001";
s1001	AUGUSTUS	gene	39256	45979	0.12	+	.	meff_s1001.g0002
s1001	AUGUSTUS	transcript	39256	45979	0.05	+	.	transcript_id "meff_s1001.g0002.t1"; gene_id "meff_s1001.g0002";
s1001	AUGUSTUS	tss	39256	39256	.	+	.	transcript_id "meff_s1001.g0002.t1"; gene_id "meff_s1001.g0002";
s1001	AUGUSTUS	5'-UTR	39256	39338	0.38	+	.	transcript_id "meff_s1001.g0002.t1"; gene_id "meff_s1001.g0002";
s1001	AUGUSTUS	exon	39256	39446	.	+	.	transcript_id "meff_s1001.g0002.t1"; gene_id "meff_s1001.g0002";
s1001	AUGUSTUS	start_codon	39339	39341	.	+	0	transcript_id "meff_s1001.g0002.t1"; gene_id "meff_s1001.g0002";
s1001	AUGUSTUS	CDS	39339	39446	0.76	+	0	transcript_id "meff_s1001.g0002.t1"; gene_id "meff_s1001.g0002";
s1001	AUGUSTUS	intron	39447	43405	0.99	+	.	transcript_id "meff_s1001.g0002.t1"; gene_id "meff_s1001.g0002";
s1001	AUGUSTUS	CDS	43406	43632	0.99	+	0	transcript_id "meff_s1001.g0002.t1"; gene_id "meff_s1001.g0002";
s1001	AUGUSTUS	exon	43406	43632	.	+	.	transcript_id "meff_s1001.g0002.t1"; gene_id "meff_s1001.g0002";
s1001	AUGUSTUS	intron	43633	44346	1	+	.	transcript_id "meff_s1001.g0002.t1"; gene_id "meff_s1001.g0002";
s1001	AUGUSTUS	CDS	44347	44509	1	+	1	transcript_id "meff_s1001.g0002.t1"; gene_id "meff_s1001.g0002";
s1001	AUGUSTUS	exon	44347	44758	.	+	.	transcript_id "meff_s1001.g0002.t1"; gene_id "meff_s1001.g0002";
s1001	AUGUSTUS	stop_codon	44507	44509	.	+	0	transcript_id "meff_s1001.g0002.t1"; gene_id "meff_s1001.g0002";
s1001	AUGUSTUS	3'-UTR	44510	44758	0.63	+	.	transcript_id "meff_s1001.g0002.t1"; gene_id "meff_s1001.g0002";
s1001	AUGUSTUS	3'-UTR	45687	45979	0.16	+	.	transcript_id "meff_s1001.g0002.t1"; gene_id "meff_s1001.g0002";
s1001	AUGUSTUS	exon	45687	45979	.	+	.	transcript_id "meff_s1001.g0002.t1"; gene_id "meff_s1001.g0002";
s1001	AUGUSTUS	tts	45979	45979	.	+	.	transcript_id "meff_s1001.g0002.t1"; gene_id "meff_s1001.g0002";
s0491	AUGUSTUS	gene	1	42486	0.42	-	.	meff_s0491.g0001
s0491	AUGUSTUS	transcript	1	42486	0.2	-	.	transcript_id "meff_s0491.g0001.t1"; gene_id "meff_s0491.g0001";
s0491	AUGUSTUS	intron	1	23	0.59	-	.	transcript_id "meff_s0491.g0001.t1"; gene_id "meff_s0491.g0001";
s0491	AUGUSTUS	CDS	24	92	0.59	-	0	transcript_id "meff_s0491.g0001.t1"; gene_id "meff_s0491.g0001";
s0491	AUGUSTUS	exon	24	92	.	-	.	transcript_id "meff_s0491.g0001.t1"; gene_id "meff_s0491.g0001";
s0491	AUGUSTUS	intron	93	535	1	-	.	transcript_id "meff_s0491.g0001.t1"; gene_id "meff_s0491.g0001";
s0491	AUGUSTUS	CDS	536	615	1	-	2	transcript_id "meff_s0491.g0001.t1"; gene_id "meff_s0491.g0001";
s0491	AUGUSTUS	exon	536	615	.	-	.	transcript_id "meff_s0491.g0001.t1"; gene_id "meff_s0491.g0001";
s0491	AUGUSTUS	intron	616	2275	1	-	.	transcript_id "meff_s0491.g0001.t1"; gene_id "meff_s0491.g0001";
s0491	AUGUSTUS	CDS	2276	2310	1	-	1	transcript_id "meff_s0491.g0001.t1"; gene_id "meff_s0491.g0001";
s0491	AUGUSTUS	exon	2276	2310	.	-	.	transcript_id "meff_s0491.g0001.t1"; gene_id "meff_s0491.g0001";
s0491	AUGUSTUS	intron	2311	2898	1	-	.	transcript_id "meff_s0491.g0001.t1"; gene_id "meff_s0491.g0001";
s0491	AUGUSTUS	CDS	2899	3070	1	-	2	transcript_id "meff_s0491.g0001.t1"; gene_id "meff_s0491.g0001";
s0491	AUGUSTUS	exon	2899	3070	.	-	.	transcript_id "meff_s0491.g0001.t1"; gene_id "meff_s0491.g0001";
s0491	AUGUSTUS	intron	3071	3486	1	-	.	transcript_id "meff_s0491.g0001.t1"; gene_id "meff_s0491.g0001";
s0491	AUGUSTUS	CDS	3487	3543	1	-	2	transcript_id "meff_s0491.g0001.t1"; gene_id "meff_s0491.g0001";
s0491	AUGUSTUS	exon	3487	3543	.	-	.	transcript_id "meff_s0491.g0001.t1"; gene_id "meff_s0491.g0001";
s0491	AUGUSTUS	intron	3544	10189	1	-	.	transcript_id "meff_s0491.g0001.t1"; gene_id "meff_s0491.g0001";
s0491	AUGUSTUS	CDS	10190	10238	1	-	0	transcript_id "meff_s0491.g0001.t1"; gene_id "meff_s0491.g0001";
s0491	AUGUSTUS	exon	10190	10238	.	-	.	transcript_id "meff_s0491.g0001.t1"; gene_id "meff_s0491.g0001";
s0491	AUGUSTUS	intron	10239	10871	1	-	.	transcript_id "meff_s0491.g0001.t1"; gene_id "meff_s0491.g0001";
s0491	AUGUSTUS	CDS	10872	11021	1	-	0	transcript_id "meff_s0491.g0001.t1"; gene_id "meff_s0491.g0001";
s0491	AUGUSTUS	exon	10872	11021	.	-	.	transcript_id "meff_s0491.g0001.t1"; gene_id "meff_s0491.g0001";
s0491	AUGUSTUS	intron	11022	11886	1	-	.	transcript_id "meff_s0491.g0001.t1"; gene_id "meff_s0491.g0001";
s0491	AUGUSTUS	CDS	11887	11957	0.58	-	2	transcript_id "meff_s0491.g0001.t1"; gene_id "meff_s0491.g0001";
s0491	AUGUSTUS	exon	11887	11957	.	-	.	transcript_id "meff_s0491.g0001.t1"; gene_id "meff_s0491.g0001";
s0491	AUGUSTUS	intron	11958	12039	0.58	-	.	transcript_id "meff_s0491.g0001.t1"; gene_id "meff_s0491.g0001";
s0491	AUGUSTUS	CDS	12040	12052	0.58	-	0	transcript_id "meff_s0491.g0001.t1"; gene_id "meff_s0491.g0001";
s0491	AUGUSTUS	exon	12040	12052	.	-	.	transcript_id "meff_s0491.g0001.t1"; gene_id "meff_s0491.g0001";
s0491	AUGUSTUS	intron	12053	12666	0.95	-	.	transcript_id "meff_s0491.g0001.t1"; gene_id "meff_s0491.g0001";
s0491	AUGUSTUS	CDS	12667	12763	0.96	-	1	transcript_id "meff_s0491.g0001.t1"; gene_id "meff_s0491.g0001";
s0491	AUGUSTUS	exon	12667	12763	.	-	.	transcript_id "meff_s0491.g0001.t1"; gene_id "meff_s0491.g0001";
s0491	AUGUSTUS	intron	12764	13378	0.96	-	.	transcript_id "meff_s0491.g0001.t1"; gene_id "meff_s0491.g0001";
s0491	AUGUSTUS	CDS	13379	13468	0.96	-	1	transcript_id "meff_s0491.g0001.t1"; gene_id "meff_s0491.g0001";
s0491	AUGUSTUS	exon	13379	13468	.	-	.	transcript_id "meff_s0491.g0001.t1"; gene_id "meff_s0491.g0001";
s0491	AUGUSTUS	intron	13469	14092	0.96	-	.	transcript_id "meff_s0491.g0001.t1"; gene_id "meff_s0491.g0001";
s0491	AUGUSTUS	CDS	14093	14205	0.96	-	0	transcript_id "meff_s0491.g0001.t1"; gene_id "meff_s0491.g0001";
s0491	AUGUSTUS	exon	14093	14205	.	-	.	transcript_id "meff_s0491.g0001.t1"; gene_id "meff_s0491.g0001";
s0491	AUGUSTUS	intron	14206	24232	0.94	-	.	transcript_id "meff_s0491.g0001.t1"; gene_id "meff_s0491.g0001";
s0491	AUGUSTUS	CDS	24233	24390	0.96	-	2	transcript_id "meff_s0491.g0001.t1"; gene_id "meff_s0491.g0001";
s0491	AUGUSTUS	exon	24233	24390	.	-	.	transcript_id "meff_s0491.g0001.t1"; gene_id "meff_s0491.g0001";
s0491	AUGUSTUS	intron	24391	33796	0.85	-	.	transcript_id "meff_s0491.g0001.t1"; gene_id "meff_s0491.g0001";
s0491	AUGUSTUS	CDS	33797	34018	0.86	-	2	transcript_id "meff_s0491.g0001.t1"; gene_id "meff_s0491.g0001";
s0491	AUGUSTUS	exon	33797	34018	.	-	.	transcript_id "meff_s0491.g0001.t1"; gene_id "meff_s0491.g0001";
s0491	AUGUSTUS	intron	34019	41995	1	-	.	transcript_id "meff_s0491.g0001.t1"; gene_id "meff_s0491.g0001";
s0491	AUGUSTUS	CDS	41996	42380	1	-	0	transcript_id "meff_s0491.g0001.t1"; gene_id "meff_s0491.g0001";
s0491	AUGUSTUS	exon	41996	42486	.	-	.	transcript_id "meff_s0491.g0001.t1"; gene_id "meff_s0491.g0001";
s0491	AUGUSTUS	start_codon	42378	42380	.	-	0	transcript_id "meff_s0491.g0001.t1"; gene_id "meff_s0491.g0001";
s0491	AUGUSTUS	5'-UTR	42381	42486	0.57	-	.	transcript_id "meff_s0491.g0001.t1"; gene_id "meff_s0491.g0001";
s0491	AUGUSTUS	tss	42486	42486	.	-	.	transcript_id "meff_s0491.g0001.t1"; gene_id "meff_s0491.g0001";
s0491	AUGUSTUS	gene	67886	91280	0.19	+	.	meff_s0491.g0002
s0491	AUGUSTUS	transcript	67886	91280	0.19	+	.	transcript_id "meff_s0491.g0002.t1"; gene_id "meff_s0491.g0002";
s0491	AUGUSTUS	tss	67886	67886	.	+	.	transcript_id "meff_s0491.g0002.t1"; gene_id "meff_s0491.g0002";
s0491	AUGUSTUS	5'-UTR	67886	67903	0.52	+	.	transcript_id "meff_s0491.g0002.t1"; gene_id "meff_s0491.g0002";
s0491	AUGUSTUS	exon	67886	69020	.	+	.	transcript_id "meff_s0491.g0002.t1"; gene_id "meff_s0491.g0002";
s0491	AUGUSTUS	start_codon	67904	67906	.	+	0	transcript_id "meff_s0491.g0002.t1"; gene_id "meff_s0491.g0002";
s0491	AUGUSTUS	CDS	67904	69020	0.88	+	0	transcript_id "meff_s0491.g0002.t1"; gene_id "meff_s0491.g0002";
s0491	AUGUSTUS	intron	69021	83090	1	+	.	transcript_id "meff_s0491.g0002.t1"; gene_id "meff_s0491.g0002";
s0491	AUGUSTUS	CDS	83091	83321	1	+	2	transcript_id "meff_s0491.g0002.t1"; gene_id "meff_s0491.g0002";
s0491	AUGUSTUS	exon	83091	83321	.	+	.	transcript_id "meff_s0491.g0002.t1"; gene_id "meff_s0491.g0002";
s0491	AUGUSTUS	intron	83322	84226	1	+	.	transcript_id "meff_s0491.g0002.t1"; gene_id "meff_s0491.g0002";
s0491	AUGUSTUS	CDS	84227	84539	1	+	2	transcript_id "meff_s0491.g0002.t1"; gene_id "meff_s0491.g0002";
s0491	AUGUSTUS	exon	84227	84539	.	+	.	transcript_id "meff_s0491.g0002.t1"; gene_id "meff_s0491.g0002";
s0491	AUGUSTUS	intron	84540	86751	1	+	.	transcript_id "meff_s0491.g0002.t1"; gene_id "meff_s0491.g0002";
s0491	AUGUSTUS	CDS	86752	86932	1	+	1	transcript_id "meff_s0491.g0002.t1"; gene_id "meff_s0491.g0002";
s0491	AUGUSTUS	exon	86752	86932	.	+	.	transcript_id "meff_s0491.g0002.t1"; gene_id "meff_s0491.g0002";
s0491	AUGUSTUS	intron	86933	87920	1	+	.	transcript_id "meff_s0491.g0002.t1"; gene_id "meff_s0491.g0002";
s0491	AUGUSTUS	CDS	87921	87974	1	+	0	transcript_id "meff_s0491.g0002.t1"; gene_id "meff_s0491.g0002";
s0491	AUGUSTUS	exon	87921	87974	.	+	.	transcript_id "meff_s0491.g0002.t1"; gene_id "meff_s0491.g0002";
s0491	AUGUSTUS	intron	87975	88156	1	+	.	transcript_id "meff_s0491.g0002.t1"; gene_id "meff_s0491.g0002";
s0491	AUGUSTUS	CDS	88157	88258	1	+	0	transcript_id "meff_s0491.g0002.t1"; gene_id "meff_s0491.g0002";
s0491	AUGUSTUS	exon	88157	88258	.	+	.	transcript_id "meff_s0491.g0002.t1"; gene_id "meff_s0491.g0002";
s0491	AUGUSTUS	intron	88259	90953	1	+	.	transcript_id "meff_s0491.g0002.t1"; gene_id "meff_s0491.g0002";
s0491	AUGUSTUS	CDS	90954	91235	0.97	+	0	transcript_id "meff_s0491.g0002.t1"; gene_id "meff_s0491.g0002";
s0491	AUGUSTUS	exon	90954	91280	.	+	.	transcript_id "meff_s0491.g0002.t1"; gene_id "meff_s0491.g0002";
s0491	AUGUSTUS	stop_codon	91233	91235	.	+	0	transcript_id "meff_s0491.g0002.t1"; gene_id "meff_s0491.g0002";
s0491	AUGUSTUS	3'-UTR	91236	91280	0.37	+	.	transcript_id "meff_s0491.g0002.t1"; gene_id "meff_s0491.g0002";
s0491	AUGUSTUS	tts	91280	91280	.	+	.	transcript_id "meff_s0491.g0002.t1"; gene_id "meff_s0491.g0002";
s0491	AUGUSTUS	gene	98302	101886	0.08	-	.	meff_s0491.g0003
s0491	AUGUSTUS	transcript	98302	101886	0.08	-	.	transcript_id "meff_s0491.g0003.t1"; gene_id "meff_s0491.g0003";
s0491	AUGUSTUS	3'-UTR	98302	98353	0.51	-	.	transcript_id "meff_s0491.g0003.t1"; gene_id "meff_s0491.g0003";
s0491	AUGUSTUS	exon	98302	99213	.	-	.	transcript_id "meff_s0491.g0003.t1"; gene_id "meff_s0491.g0003";
s0491	AUGUSTUS	stop_codon	98354	98356	.	-	0	transcript_id "meff_s0491.g0003.t1"; gene_id "meff_s0491.g0003";
s0491	AUGUSTUS	CDS	98354	99213	0.84	-	2	transcript_id "meff_s0491.g0003.t1"; gene_id "meff_s0491.g0003";
s0491	AUGUSTUS	intron	99214	99736	0.69	-	.	transcript_id "meff_s0491.g0003.t1"; gene_id "meff_s0491.g0003";
s0491	AUGUSTUS	CDS	99737	100426	0.17	-	2	transcript_id "meff_s0491.g0003.t1"; gene_id "meff_s0491.g0003";
s0491	AUGUSTUS	exon	99737	100426	.	-	.	transcript_id "meff_s0491.g0003.t1"; gene_id "meff_s0491.g0003";
s0491	AUGUSTUS	intron	100427	101355	0.24	-	.	transcript_id "meff_s0491.g0003.t1"; gene_id "meff_s0491.g0003";
s0491	AUGUSTUS	CDS	101356	101860	0.95	-	0	transcript_id "meff_s0491.g0003.t1"; gene_id "meff_s0491.g0003";
s0491	AUGUSTUS	exon	101356	101886	.	-	.	transcript_id "meff_s0491.g0003.t1"; gene_id "meff_s0491.g0003";
s0491	AUGUSTUS	start_codon	101858	101860	.	-	0	transcript_id "meff_s0491.g0003.t1"; gene_id "meff_s0491.g0003";
s0491	AUGUSTUS	5'-UTR	101861	101886	0.68	-	.	transcript_id "meff_s0491.g0003.t1"; gene_id "meff_s0491.g0003";
s0491	AUGUSTUS	tss	101886	101886	.	-	.	transcript_id "meff_s0491.g0003.t1"; gene_id "meff_s0491.g0003";
s0491	AUGUSTUS	gene	109746	116545	0.25	+	.	meff_s0491.g0004
s0491	AUGUSTUS	transcript	109746	116545	0.25	+	.	transcript_id "meff_s0491.g0004.t1"; gene_id "meff_s0491.g0004";
s0491	AUGUSTUS	tss	109746	109746	.	+	.	transcript_id "meff_s0491.g0004.t1"; gene_id "meff_s0491.g0004";
s0491	AUGUSTUS	5'-UTR	109746	109766	0.26	+	.	transcript_id "meff_s0491.g0004.t1"; gene_id "meff_s0491.g0004";
s0491	AUGUSTUS	exon	109746	109880	.	+	.	transcript_id "meff_s0491.g0004.t1"; gene_id "meff_s0491.g0004";
s0491	AUGUSTUS	start_codon	109767	109769	.	+	0	transcript_id "meff_s0491.g0004.t1"; gene_id "meff_s0491.g0004";
s0491	AUGUSTUS	CDS	109767	109880	0.87	+	0	transcript_id "meff_s0491.g0004.t1"; gene_id "meff_s0491.g0004";
s0491	AUGUSTUS	intron	109881	115386	1	+	.	transcript_id "meff_s0491.g0004.t1"; gene_id "meff_s0491.g0004";
s0491	AUGUSTUS	CDS	115387	115536	1	+	0	transcript_id "meff_s0491.g0004.t1"; gene_id "meff_s0491.g0004";
s0491	AUGUSTUS	exon	115387	116545	.	+	.	transcript_id "meff_s0491.g0004.t1"; gene_id "meff_s0491.g0004";
s0491	AUGUSTUS	stop_codon	115534	115536	.	+	0	transcript_id "meff_s0491.g0004.t1"; gene_id "meff_s0491.g0004";
s0491	AUGUSTUS	3'-UTR	115537	116545	0.91	+	.	transcript_id "meff_s0491.g0004.t1"; gene_id "meff_s0491.g0004";
s0491	AUGUSTUS	tts	116545	116545	.	+	.	transcript_id "meff_s0491.g0004.t1"; gene_id "meff_s0491.g0004";
s0491	AUGUSTUS	gene	144624	154146	0.03	-	.	meff_s0491.g0006
s0491	AUGUSTUS	transcript	144624	154146	0.03	-	.	transcript_id "meff_s0491.g0006.t1"; gene_id "meff_s0491.g0006";
s0491	AUGUSTUS	tts	144624	144624	.	-	.	transcript_id "meff_s0491.g0006.t1"; gene_id "meff_s0491.g0006";
s0491	AUGUSTUS	3'-UTR	144624	145943	0.21	-	.	transcript_id "meff_s0491.g0006.t1"; gene_id "meff_s0491.g0006";
s0491	AUGUSTUS	exon	144624	146193	.	-	.	transcript_id "meff_s0491.g0006.t1"; gene_id "meff_s0491.g0006";
s0491	AUGUSTUS	stop_codon	145944	145946	.	-	0	transcript_id "meff_s0491.g0006.t1"; gene_id "meff_s0491.g0006";
s0491	AUGUSTUS	CDS	145944	146193	1	-	1	transcript_id "meff_s0491.g0006.t1"; gene_id "meff_s0491.g0006";
s0491	AUGUSTUS	intron	146194	148299	1	-	.	transcript_id "meff_s0491.g0006.t1"; gene_id "meff_s0491.g0006";
s0491	AUGUSTUS	CDS	148300	148603	1	-	2	transcript_id "meff_s0491.g0006.t1"; gene_id "meff_s0491.g0006";
s0491	AUGUSTUS	exon	148300	148603	.	-	.	transcript_id "meff_s0491.g0006.t1"; gene_id "meff_s0491.g0006";
s0491	AUGUSTUS	intron	148604	152048	1	-	.	transcript_id "meff_s0491.g0006.t1"; gene_id "meff_s0491.g0006";
s0491	AUGUSTUS	CDS	152049	152349	1	-	0	transcript_id "meff_s0491.g0006.t1"; gene_id "meff_s0491.g0006";
s0491	AUGUSTUS	exon	152049	154146	.	-	.	transcript_id "meff_s0491.g0006.t1"; gene_id "meff_s0491.g0006";
s0491	AUGUSTUS	start_codon	152347	152349	.	-	0	transcript_id "meff_s0491.g0006.t1"; gene_id "meff_s0491.g0006";
s0491	AUGUSTUS	5'-UTR	152350	154146	0.06	-	.	transcript_id "meff_s0491.g0006.t1"; gene_id "meff_s0491.g0006";
s0491	AUGUSTUS	tss	154146	154146	.	-	.	transcript_id "meff_s0491.g0006.t1"; gene_id "meff_s0491.g0006";
s0491	AUGUSTUS	gene	181696	182482	0.1	+	.	meff_s0491.g0008
s0491	AUGUSTUS	transcript	181696	182482	0.1	+	.	transcript_id "meff_s0491.g0008.t1"; gene_id "meff_s0491.g0008";
s0491	AUGUSTUS	tss	181696	181696	.	+	.	transcript_id "meff_s0491.g0008.t1"; gene_id "meff_s0491.g0008";
s0491	AUGUSTUS	5'-UTR	181696	181790	0.27	+	.	transcript_id "meff_s0491.g0008.t1"; gene_id "meff_s0491.g0008";
s0491	AUGUSTUS	exon	181696	182039	.	+	.	transcript_id "meff_s0491.g0008.t1"; gene_id "meff_s0491.g0008";
s0491	AUGUSTUS	start_codon	181791	181793	.	+	0	transcript_id "meff_s0491.g0008.t1"; gene_id "meff_s0491.g0008";
s0491	AUGUSTUS	CDS	181791	182039	1	+	0	transcript_id "meff_s0491.g0008.t1"; gene_id "meff_s0491.g0008";
s0491	AUGUSTUS	intron	182040	182322	1	+	.	transcript_id "meff_s0491.g0008.t1"; gene_id "meff_s0491.g0008";
s0491	AUGUSTUS	CDS	182323	182370	1	+	0	transcript_id "meff_s0491.g0008.t1"; gene_id "meff_s0491.g0008";
s0491	AUGUSTUS	exon	182323	182482	.	+	.	transcript_id "meff_s0491.g0008.t1"; gene_id "meff_s0491.g0008";
s0491	AUGUSTUS	stop_codon	182368	182370	.	+	0	transcript_id "meff_s0491.g0008.t1"; gene_id "meff_s0491.g0008";
s0491	AUGUSTUS	3'-UTR	182371	182482	0.36	+	.	transcript_id "meff_s0491.g0008.t1"; gene_id "meff_s0491.g0008";
s0491	AUGUSTUS	tts	182482	182482	.	+	.	transcript_id "meff_s0491.g0008.t1"; gene_id "meff_s0491.g0008";
s0491	AUGUSTUS	gene	191467	226026	0.28	-	.	meff_s0491.g0009
s0491	AUGUSTUS	transcript	191467	226026	0.28	-	.	transcript_id "meff_s0491.g0009.t1"; gene_id "meff_s0491.g0009";
s0491	AUGUSTUS	tts	191467	191467	.	-	.	transcript_id "meff_s0491.g0009.t1"; gene_id "meff_s0491.g0009";
s0491	AUGUSTUS	3'-UTR	191467	192443	0.66	-	.	transcript_id "meff_s0491.g0009.t1"; gene_id "meff_s0491.g0009";
s0491	AUGUSTUS	exon	191467	192719	.	-	.	transcript_id "meff_s0491.g0009.t1"; gene_id "meff_s0491.g0009";
s0491	AUGUSTUS	stop_codon	192444	192446	.	-	0	transcript_id "meff_s0491.g0009.t1"; gene_id "meff_s0491.g0009";
s0491	AUGUSTUS	CDS	192444	192719	1	-	0	transcript_id "meff_s0491.g0009.t1"; gene_id "meff_s0491.g0009";
s0491	AUGUSTUS	intron	192720	194933	1	-	.	transcript_id "meff_s0491.g0009.t1"; gene_id "meff_s0491.g0009";
s0491	AUGUSTUS	CDS	194934	195019	1	-	2	transcript_id "meff_s0491.g0009.t1"; gene_id "meff_s0491.g0009";
s0491	AUGUSTUS	exon	194934	195019	.	-	.	transcript_id "meff_s0491.g0009.t1"; gene_id "meff_s0491.g0009";
s0491	AUGUSTUS	intron	195020	195218	1	-	.	transcript_id "meff_s0491.g0009.t1"; gene_id "meff_s0491.g0009";
s0491	AUGUSTUS	CDS	195219	195294	1	-	0	transcript_id "meff_s0491.g0009.t1"; gene_id "meff_s0491.g0009";
s0491	AUGUSTUS	exon	195219	195294	.	-	.	transcript_id "meff_s0491.g0009.t1"; gene_id "meff_s0491.g0009";
s0491	AUGUSTUS	intron	195295	198687	1	-	.	transcript_id "meff_s0491.g0009.t1"; gene_id "meff_s0491.g0009";
s0491	AUGUSTUS	CDS	198688	199534	1	-	1	transcript_id "meff_s0491.g0009.t1"; gene_id "meff_s0491.g0009";
s0491	AUGUSTUS	exon	198688	199534	.	-	.	transcript_id "meff_s0491.g0009.t1"; gene_id "meff_s0491.g0009";
s0491	AUGUSTUS	intron	199535	199768	1	-	.	transcript_id "meff_s0491.g0009.t1"; gene_id "meff_s0491.g0009";
s0491	AUGUSTUS	CDS	199769	199836	1	-	0	transcript_id "meff_s0491.g0009.t1"; gene_id "meff_s0491.g0009";
s0491	AUGUSTUS	exon	199769	199836	.	-	.	transcript_id "meff_s0491.g0009.t1"; gene_id "meff_s0491.g0009";
s0491	AUGUSTUS	intron	199837	200886	1	-	.	transcript_id "meff_s0491.g0009.t1"; gene_id "meff_s0491.g0009";
s0491	AUGUSTUS	CDS	200887	201039	1	-	0	transcript_id "meff_s0491.g0009.t1"; gene_id "meff_s0491.g0009";
s0491	AUGUSTUS	exon	200887	201039	.	-	.	transcript_id "meff_s0491.g0009.t1"; gene_id "meff_s0491.g0009";
s0491	AUGUSTUS	intron	201040	201132	1	-	.	transcript_id "meff_s0491.g0009.t1"; gene_id "meff_s0491.g0009";
s0491	AUGUSTUS	CDS	201133	201219	1	-	0	transcript_id "meff_s0491.g0009.t1"; gene_id "meff_s0491.g0009";
s0491	AUGUSTUS	exon	201133	201219	.	-	.	transcript_id "meff_s0491.g0009.t1"; gene_id "meff_s0491.g0009";
s0491	AUGUSTUS	intron	201220	202103	1	-	.	transcript_id "meff_s0491.g0009.t1"; gene_id "meff_s0491.g0009";
s0491	AUGUSTUS	CDS	202104	202190	1	-	0	transcript_id "meff_s0491.g0009.t1"; gene_id "meff_s0491.g0009";
s0491	AUGUSTUS	exon	202104	202190	.	-	.	transcript_id "meff_s0491.g0009.t1"; gene_id "meff_s0491.g0009";
s0491	AUGUSTUS	intron	202191	203326	1	-	.	transcript_id "meff_s0491.g0009.t1"; gene_id "meff_s0491.g0009";
s0491	AUGUSTUS	CDS	203327	203398	1	-	0	transcript_id "meff_s0491.g0009.t1"; gene_id "meff_s0491.g0009";
s0491	AUGUSTUS	exon	203327	203398	.	-	.	transcript_id "meff_s0491.g0009.t1"; gene_id "meff_s0491.g0009";
s0491	AUGUSTUS	intron	203399	205436	1	-	.	transcript_id "meff_s0491.g0009.t1"; gene_id "meff_s0491.g0009";
s0491	AUGUSTUS	CDS	205437	205541	1	-	0	transcript_id "meff_s0491.g0009.t1"; gene_id "meff_s0491.g0009";
s0491	AUGUSTUS	exon	205437	205541	.	-	.	transcript_id "meff_s0491.g0009.t1"; gene_id "meff_s0491.g0009";
s0491	AUGUSTUS	intron	205542	206980	1	-	.	transcript_id "meff_s0491.g0009.t1"; gene_id "meff_s0491.g0009";
s0491	AUGUSTUS	CDS	206981	207031	1	-	0	transcript_id "meff_s0491.g0009.t1"; gene_id "meff_s0491.g0009";
s0491	AUGUSTUS	exon	206981	207031	.	-	.	transcript_id "meff_s0491.g0009.t1"; gene_id "meff_s0491.g0009";
s0491	AUGUSTUS	intron	207032	207437	1	-	.	transcript_id "meff_s0491.g0009.t1"; gene_id "meff_s0491.g0009";
s0491	AUGUSTUS	CDS	207438	207495	1	-	1	transcript_id "meff_s0491.g0009.t1"; gene_id "meff_s0491.g0009";
s0491	AUGUSTUS	exon	207438	207495	.	-	.	transcript_id "meff_s0491.g0009.t1"; gene_id "meff_s0491.g0009";
s0491	AUGUSTUS	intron	207496	207888	1	-	.	transcript_id "meff_s0491.g0009.t1"; gene_id "meff_s0491.g0009";
s0491	AUGUSTUS	CDS	207889	207960	1	-	1	transcript_id "meff_s0491.g0009.t1"; gene_id "meff_s0491.g0009";
s0491	AUGUSTUS	exon	207889	207960	.	-	.	transcript_id "meff_s0491.g0009.t1"; gene_id "meff_s0491.g0009";
s0491	AUGUSTUS	intron	207961	209378	1	-	.	transcript_id "meff_s0491.g0009.t1"; gene_id "meff_s0491.g0009";
s0491	AUGUSTUS	CDS	209379	209479	1	-	0	transcript_id "meff_s0491.g0009.t1"; gene_id "meff_s0491.g0009";
s0491	AUGUSTUS	exon	209379	209479	.	-	.	transcript_id "meff_s0491.g0009.t1"; gene_id "meff_s0491.g0009";
s0491	AUGUSTUS	intron	209480	209881	1	-	.	transcript_id "meff_s0491.g0009.t1"; gene_id "meff_s0491.g0009";
s0491	AUGUSTUS	CDS	209882	209965	1	-	0	transcript_id "meff_s0491.g0009.t1"; gene_id "meff_s0491.g0009";
s0491	AUGUSTUS	exon	209882	209965	.	-	.	transcript_id "meff_s0491.g0009.t1"; gene_id "meff_s0491.g0009";
s0491	AUGUSTUS	intron	209966	210402	1	-	.	transcript_id "meff_s0491.g0009.t1"; gene_id "meff_s0491.g0009";
s0491	AUGUSTUS	CDS	210403	210462	1	-	0	transcript_id "meff_s0491.g0009.t1"; gene_id "meff_s0491.g0009";
s0491	AUGUSTUS	exon	210403	210462	.	-	.	transcript_id "meff_s0491.g0009.t1"; gene_id "meff_s0491.g0009";
s0491	AUGUSTUS	intron	210463	211123	1	-	.	transcript_id "meff_s0491.g0009.t1"; gene_id "meff_s0491.g0009";
s0491	AUGUSTUS	CDS	211124	211202	1	-	1	transcript_id "meff_s0491.g0009.t1"; gene_id "meff_s0491.g0009";
s0491	AUGUSTUS	exon	211124	211202	.	-	.	transcript_id "meff_s0491.g0009.t1"; gene_id "meff_s0491.g0009";
s0491	AUGUSTUS	intron	211203	214475	1	-	.	transcript_id "meff_s0491.g0009.t1"; gene_id "meff_s0491.g0009";
s0491	AUGUSTUS	CDS	214476	214585	1	-	0	transcript_id "meff_s0491.g0009.t1"; gene_id "meff_s0491.g0009";
s0491	AUGUSTUS	exon	214476	214585	.	-	.	transcript_id "meff_s0491.g0009.t1"; gene_id "meff_s0491.g0009";
s0491	AUGUSTUS	intron	214586	215993	1	-	.	transcript_id "meff_s0491.g0009.t1"; gene_id "meff_s0491.g0009";
s0491	AUGUSTUS	CDS	215994	216164	1	-	0	transcript_id "meff_s0491.g0009.t1"; gene_id "meff_s0491.g0009";
s0491	AUGUSTUS	exon	215994	216164	.	-	.	transcript_id "meff_s0491.g0009.t1"; gene_id "meff_s0491.g0009";
s0491	AUGUSTUS	intron	216165	216377	1	-	.	transcript_id "meff_s0491.g0009.t1"; gene_id "meff_s0491.g0009";
s0491	AUGUSTUS	CDS	216378	216461	1	-	0	transcript_id "meff_s0491.g0009.t1"; gene_id "meff_s0491.g0009";
s0491	AUGUSTUS	exon	216378	216461	.	-	.	transcript_id "meff_s0491.g0009.t1"; gene_id "meff_s0491.g0009";
s0491	AUGUSTUS	intron	216462	219305	1	-	.	transcript_id "meff_s0491.g0009.t1"; gene_id "meff_s0491.g0009";
s0491	AUGUSTUS	CDS	219306	219416	1	-	0	transcript_id "meff_s0491.g0009.t1"; gene_id "meff_s0491.g0009";
s0491	AUGUSTUS	exon	219306	219416	.	-	.	transcript_id "meff_s0491.g0009.t1"; gene_id "meff_s0491.g0009";
s0491	AUGUSTUS	intron	219417	219585	1	-	.	transcript_id "meff_s0491.g0009.t1"; gene_id "meff_s0491.g0009";
s0491	AUGUSTUS	CDS	219586	219627	1	-	0	transcript_id "meff_s0491.g0009.t1"; gene_id "meff_s0491.g0009";
s0491	AUGUSTUS	exon	219586	219627	.	-	.	transcript_id "meff_s0491.g0009.t1"; gene_id "meff_s0491.g0009";
s0491	AUGUSTUS	intron	219628	223026	1	-	.	transcript_id "meff_s0491.g0009.t1"; gene_id "meff_s0491.g0009";
s0491	AUGUSTUS	CDS	223027	223056	0.95	-	0	transcript_id "meff_s0491.g0009.t1"; gene_id "meff_s0491.g0009";
s0491	AUGUSTUS	exon	223027	223139	.	-	.	transcript_id "meff_s0491.g0009.t1"; gene_id "meff_s0491.g0009";
s0491	AUGUSTUS	start_codon	223054	223056	.	-	0	transcript_id "meff_s0491.g0009.t1"; gene_id "meff_s0491.g0009";
s0491	AUGUSTUS	5'-UTR	223057	223139	0.95	-	.	transcript_id "meff_s0491.g0009.t1"; gene_id "meff_s0491.g0009";
s0491	AUGUSTUS	5'-UTR	225904	226026	0.43	-	.	transcript_id "meff_s0491.g0009.t1"; gene_id "meff_s0491.g0009";
s0491	AUGUSTUS	exon	225904	226026	.	-	.	transcript_id "meff_s0491.g0009.t1"; gene_id "meff_s0491.g0009";
s0491	AUGUSTUS	tss	226026	226026	.	-	.	transcript_id "meff_s0491.g0009.t1"; gene_id "meff_s0491.g0009";
s0491	AUGUSTUS	gene	231698	273866	0.03	-	.	meff_s0491.g0010
s0491	AUGUSTUS	transcript	231698	273866	0.03	-	.	transcript_id "meff_s0491.g0010.t1"; gene_id "meff_s0491.g0010";
s0491	AUGUSTUS	tts	231698	231698	.	-	.	transcript_id "meff_s0491.g0010.t1"; gene_id "meff_s0491.g0010";
s0491	AUGUSTUS	3'-UTR	231698	232238	0.24	-	.	transcript_id "meff_s0491.g0010.t1"; gene_id "meff_s0491.g0010";
s0491	AUGUSTUS	exon	231698	232238	.	-	.	transcript_id "meff_s0491.g0010.t1"; gene_id "meff_s0491.g0010";
s0491	AUGUSTUS	3'-UTR	237806	238358	0.93	-	.	transcript_id "meff_s0491.g0010.t1"; gene_id "meff_s0491.g0010";
s0491	AUGUSTUS	exon	237806	238422	.	-	.	transcript_id "meff_s0491.g0010.t1"; gene_id "meff_s0491.g0010";
s0491	AUGUSTUS	stop_codon	238359	238361	.	-	0	transcript_id "meff_s0491.g0010.t1"; gene_id "meff_s0491.g0010";
s0491	AUGUSTUS	CDS	238359	238422	0.94	-	1	transcript_id "meff_s0491.g0010.t1"; gene_id "meff_s0491.g0010";
s0491	AUGUSTUS	intron	238423	242141	0.94	-	.	transcript_id "meff_s0491.g0010.t1"; gene_id "meff_s0491.g0010";
s0491	AUGUSTUS	CDS	242142	242203	0.94	-	0	transcript_id "meff_s0491.g0010.t1"; gene_id "meff_s0491.g0010";
s0491	AUGUSTUS	exon	242142	242203	.	-	.	transcript_id "meff_s0491.g0010.t1"; gene_id "meff_s0491.g0010";
s0491	AUGUSTUS	intron	242204	246997	1	-	.	transcript_id "meff_s0491.g0010.t1"; gene_id "meff_s0491.g0010";
s0491	AUGUSTUS	CDS	246998	247036	1	-	0	transcript_id "meff_s0491.g0010.t1"; gene_id "meff_s0491.g0010";
s0491	AUGUSTUS	exon	246998	247036	.	-	.	transcript_id "meff_s0491.g0010.t1"; gene_id "meff_s0491.g0010";
s0491	AUGUSTUS	intron	247037	248231	1	-	.	transcript_id "meff_s0491.g0010.t1"; gene_id "meff_s0491.g0010";
s0491	AUGUSTUS	CDS	248232	248369	0.58	-	0	transcript_id "meff_s0491.g0010.t1"; gene_id "meff_s0491.g0010";
s0491	AUGUSTUS	exon	248232	248369	.	-	.	transcript_id "meff_s0491.g0010.t1"; gene_id "meff_s0491.g0010";
s0491	AUGUSTUS	intron	248370	255730	0.54	-	.	transcript_id "meff_s0491.g0010.t1"; gene_id "meff_s0491.g0010";
s0491	AUGUSTUS	CDS	255731	255945	0.55	-	2	transcript_id "meff_s0491.g0010.t1"; gene_id "meff_s0491.g0010";
s0491	AUGUSTUS	exon	255731	255945	.	-	.	transcript_id "meff_s0491.g0010.t1"; gene_id "meff_s0491.g0010";
s0491	AUGUSTUS	intron	255946	259559	0.92	-	.	transcript_id "meff_s0491.g0010.t1"; gene_id "meff_s0491.g0010";
s0491	AUGUSTUS	CDS	259560	259659	0.96	-	0	transcript_id "meff_s0491.g0010.t1"; gene_id "meff_s0491.g0010";
s0491	AUGUSTUS	exon	259560	259659	.	-	.	transcript_id "meff_s0491.g0010.t1"; gene_id "meff_s0491.g0010";
s0491	AUGUSTUS	intron	259660	260843	1	-	.	transcript_id "meff_s0491.g0010.t1"; gene_id "meff_s0491.g0010";
s0491	AUGUSTUS	CDS	260844	261010	1	-	2	transcript_id "meff_s0491.g0010.t1"; gene_id "meff_s0491.g0010";
s0491	AUGUSTUS	exon	260844	261010	.	-	.	transcript_id "meff_s0491.g0010.t1"; gene_id "meff_s0491.g0010";
s0491	AUGUSTUS	intron	261011	268454	1	-	.	transcript_id "meff_s0491.g0010.t1"; gene_id "meff_s0491.g0010";
s0491	AUGUSTUS	CDS	268455	268526	1	-	2	transcript_id "meff_s0491.g0010.t1"; gene_id "meff_s0491.g0010";
s0491	AUGUSTUS	exon	268455	268526	.	-	.	transcript_id "meff_s0491.g0010.t1"; gene_id "meff_s0491.g0010";
s0491	AUGUSTUS	intron	268527	273554	1	-	.	transcript_id "meff_s0491.g0010.t1"; gene_id "meff_s0491.g0010";
s0491	AUGUSTUS	CDS	273555	273591	0.6	-	0	transcript_id "meff_s0491.g0010.t1"; gene_id "meff_s0491.g0010";
s0491	AUGUSTUS	exon	273555	273866	.	-	.	transcript_id "meff_s0491.g0010.t1"; gene_id "meff_s0491.g0010";
s0491	AUGUSTUS	start_codon	273589	273591	.	-	0	transcript_id "meff_s0491.g0010.t1"; gene_id "meff_s0491.g0010";
s0491	AUGUSTUS	5'-UTR	273592	273866	0.17	-	.	transcript_id "meff_s0491.g0010.t1"; gene_id "meff_s0491.g0010";
s0491	AUGUSTUS	tss	273866	273866	.	-	.	transcript_id "meff_s0491.g0010.t1"; gene_id "meff_s0491.g0010";
s0491	AUGUSTUS	gene	287393	300106	0.35	-	.	meff_s0491.g0011
s0491	AUGUSTUS	transcript	287393	300106	0.18	-	.	transcript_id "meff_s0491.g0011.t1"; gene_id "meff_s0491.g0011";
s0491	AUGUSTUS	tts	287393	287393	.	-	.	transcript_id "meff_s0491.g0011.t1"; gene_id "meff_s0491.g0011";
s0491	AUGUSTUS	3'-UTR	287393	287449	0.46	-	.	transcript_id "meff_s0491.g0011.t1"; gene_id "meff_s0491.g0011";
s0491	AUGUSTUS	exon	287393	287579	.	-	.	transcript_id "meff_s0491.g0011.t1"; gene_id "meff_s0491.g0011";
s0491	AUGUSTUS	stop_codon	287450	287452	.	-	0	transcript_id "meff_s0491.g0011.t1"; gene_id "meff_s0491.g0011";
s0491	AUGUSTUS	CDS	287450	287579	0.44	-	1	transcript_id "meff_s0491.g0011.t1"; gene_id "meff_s0491.g0011";
s0491	AUGUSTUS	intron	287580	292351	0.44	-	.	transcript_id "meff_s0491.g0011.t1"; gene_id "meff_s0491.g0011";
s0491	AUGUSTUS	CDS	292352	292446	0.44	-	0	transcript_id "meff_s0491.g0011.t1"; gene_id "meff_s0491.g0011";
s0491	AUGUSTUS	exon	292352	292446	.	-	.	transcript_id "meff_s0491.g0011.t1"; gene_id "meff_s0491.g0011";
s0491	AUGUSTUS	intron	292447	294027	1	-	.	transcript_id "meff_s0491.g0011.t1"; gene_id "meff_s0491.g0011";
s0491	AUGUSTUS	CDS	294028	294158	1	-	2	transcript_id "meff_s0491.g0011.t1"; gene_id "meff_s0491.g0011";
s0491	AUGUSTUS	exon	294028	294158	.	-	.	transcript_id "meff_s0491.g0011.t1"; gene_id "meff_s0491.g0011";
s0491	AUGUSTUS	intron	294159	296381	1	-	.	transcript_id "meff_s0491.g0011.t1"; gene_id "meff_s0491.g0011";
s0491	AUGUSTUS	CDS	296382	296461	1	-	1	transcript_id "meff_s0491.g0011.t1"; gene_id "meff_s0491.g0011";
s0491	AUGUSTUS	exon	296382	296461	.	-	.	transcript_id "meff_s0491.g0011.t1"; gene_id "meff_s0491.g0011";
s0491	AUGUSTUS	intron	296462	296734	1	-	.	transcript_id "meff_s0491.g0011.t1"; gene_id "meff_s0491.g0011";
s0491	AUGUSTUS	CDS	296735	296797	0.82	-	1	transcript_id "meff_s0491.g0011.t1"; gene_id "meff_s0491.g0011";
s0491	AUGUSTUS	exon	296735	296797	.	-	.	transcript_id "meff_s0491.g0011.t1"; gene_id "meff_s0491.g0011";
s0491	AUGUSTUS	intron	296798	299800	0.82	-	.	transcript_id "meff_s0491.g0011.t1"; gene_id "meff_s0491.g0011";
s0491	AUGUSTUS	CDS	299801	299874	0.82	-	0	transcript_id "meff_s0491.g0011.t1"; gene_id "meff_s0491.g0011";
s0491	AUGUSTUS	exon	299801	300106	.	-	.	transcript_id "meff_s0491.g0011.t1"; gene_id "meff_s0491.g0011";
s0491	AUGUSTUS	start_codon	299872	299874	.	-	0	transcript_id "meff_s0491.g0011.t1"; gene_id "meff_s0491.g0011";
s0491	AUGUSTUS	5'-UTR	299875	300106	0.35	-	.	transcript_id "meff_s0491.g0011.t1"; gene_id "meff_s0491.g0011";
s0491	AUGUSTUS	tss	300106	300106	.	-	.	transcript_id "meff_s0491.g0011.t1"; gene_id "meff_s0491.g0011";
s0491	AUGUSTUS	gene	310843	311406	0.39	-	.	meff_s0491.g0012
s0491	AUGUSTUS	transcript	310843	311406	0.39	-	.	transcript_id "meff_s0491.g0012.t1"; gene_id "meff_s0491.g0012";
s0491	AUGUSTUS	tts	310843	310843	.	-	.	transcript_id "meff_s0491.g0012.t1"; gene_id "meff_s0491.g0012";
s0491	AUGUSTUS	3'-UTR	310843	311064	0.81	-	.	transcript_id "meff_s0491.g0012.t1"; gene_id "meff_s0491.g0012";
s0491	AUGUSTUS	exon	310843	311406	.	-	.	transcript_id "meff_s0491.g0012.t1"; gene_id "meff_s0491.g0012";
s0491	AUGUSTUS	stop_codon	311065	311067	.	-	0	transcript_id "meff_s0491.g0012.t1"; gene_id "meff_s0491.g0012";
s0491	AUGUSTUS	CDS	311065	311385	0.97	-	0	transcript_id "meff_s0491.g0012.t1"; gene_id "meff_s0491.g0012";
s0491	AUGUSTUS	start_codon	311383	311385	.	-	0	transcript_id "meff_s0491.g0012.t1"; gene_id "meff_s0491.g0012";
s0491	AUGUSTUS	5'-UTR	311386	311406	0.44	-	.	transcript_id "meff_s0491.g0012.t1"; gene_id "meff_s0491.g0012";
s0491	AUGUSTUS	tss	311406	311406	.	-	.	transcript_id "meff_s0491.g0012.t1"; gene_id "meff_s0491.g0012";
s0491	AUGUSTUS	gene	333726	354260	0.1	+	.	meff_s0491.g0013
s0491	AUGUSTUS	transcript	333726	354260	0.1	+	.	transcript_id "meff_s0491.g0013.t1"; gene_id "meff_s0491.g0013";
s0491	AUGUSTUS	tss	333726	333726	.	+	.	transcript_id "meff_s0491.g0013.t1"; gene_id "meff_s0491.g0013";
s0491	AUGUSTUS	5'-UTR	333726	333748	0.8	+	.	transcript_id "meff_s0491.g0013.t1"; gene_id "meff_s0491.g0013";
s0491	AUGUSTUS	exon	333726	333847	.	+	.	transcript_id "meff_s0491.g0013.t1"; gene_id "meff_s0491.g0013";
s0491	AUGUSTUS	start_codon	333749	333751	.	+	0	transcript_id "meff_s0491.g0013.t1"; gene_id "meff_s0491.g0013";
s0491	AUGUSTUS	CDS	333749	333847	0.97	+	0	transcript_id "meff_s0491.g0013.t1"; gene_id "meff_s0491.g0013";
s0491	AUGUSTUS	intron	333848	336839	1	+	.	transcript_id "meff_s0491.g0013.t1"; gene_id "meff_s0491.g0013";
s0491	AUGUSTUS	CDS	336840	336941	1	+	0	transcript_id "meff_s0491.g0013.t1"; gene_id "meff_s0491.g0013";
s0491	AUGUSTUS	exon	336840	336941	.	+	.	transcript_id "meff_s0491.g0013.t1"; gene_id "meff_s0491.g0013";
s0491	AUGUSTUS	intron	336942	337548	1	+	.	transcript_id "meff_s0491.g0013.t1"; gene_id "meff_s0491.g0013";
s0491	AUGUSTUS	CDS	337549	337608	1	+	0	transcript_id "meff_s0491.g0013.t1"; gene_id "meff_s0491.g0013";
s0491	AUGUSTUS	exon	337549	337608	.	+	.	transcript_id "meff_s0491.g0013.t1"; gene_id "meff_s0491.g0013";
s0491	AUGUSTUS	intron	337609	352794	1	+	.	transcript_id "meff_s0491.g0013.t1"; gene_id "meff_s0491.g0013";
s0491	AUGUSTUS	CDS	352795	352864	0.97	+	0	transcript_id "meff_s0491.g0013.t1"; gene_id "meff_s0491.g0013";
s0491	AUGUSTUS	exon	352795	352864	.	+	.	transcript_id "meff_s0491.g0013.t1"; gene_id "meff_s0491.g0013";
s0491	AUGUSTUS	intron	352865	352961	0.4	+	.	transcript_id "meff_s0491.g0013.t1"; gene_id "meff_s0491.g0013";
s0491	AUGUSTUS	CDS	352962	353086	0.26	+	2	transcript_id "meff_s0491.g0013.t1"; gene_id "meff_s0491.g0013";
s0491	AUGUSTUS	exon	352962	353086	.	+	.	transcript_id "meff_s0491.g0013.t1"; gene_id "meff_s0491.g0013";
s0491	AUGUSTUS	intron	353087	353878	0.26	+	.	transcript_id "meff_s0491.g0013.t1"; gene_id "meff_s0491.g0013";
s0491	AUGUSTUS	CDS	353879	354001	0.36	+	0	transcript_id "meff_s0491.g0013.t1"; gene_id "meff_s0491.g0013";
s0491	AUGUSTUS	exon	353879	354260	.	+	.	transcript_id "meff_s0491.g0013.t1"; gene_id "meff_s0491.g0013";
s0491	AUGUSTUS	stop_codon	353999	354001	.	+	0	transcript_id "meff_s0491.g0013.t1"; gene_id "meff_s0491.g0013";
s0491	AUGUSTUS	3'-UTR	354002	354260	0.46	+	.	transcript_id "meff_s0491.g0013.t1"; gene_id "meff_s0491.g0013";
s0491	AUGUSTUS	tts	354260	354260	.	+	.	transcript_id "meff_s0491.g0013.t1"; gene_id "meff_s0491.g0013";
s0491	AUGUSTUS	gene	354867	356126	0.14	-	.	meff_s0491.g0014
s0491	AUGUSTUS	transcript	354867	356126	0.14	-	.	transcript_id "meff_s0491.g0014.t1"; gene_id "meff_s0491.g0014";
s0491	AUGUSTUS	tts	354867	354867	.	-	.	transcript_id "meff_s0491.g0014.t1"; gene_id "meff_s0491.g0014";
s0491	AUGUSTUS	3'-UTR	354867	355493	0.55	-	.	transcript_id "meff_s0491.g0014.t1"; gene_id "meff_s0491.g0014";
s0491	AUGUSTUS	exon	354867	355493	.	-	.	transcript_id "meff_s0491.g0014.t1"; gene_id "meff_s0491.g0014";
s0491	AUGUSTUS	3'-UTR	355737	355765	0.57	-	.	transcript_id "meff_s0491.g0014.t1"; gene_id "meff_s0491.g0014";
s0491	AUGUSTUS	exon	355737	355887	.	-	.	transcript_id "meff_s0491.g0014.t1"; gene_id "meff_s0491.g0014";
s0491	AUGUSTUS	stop_codon	355766	355768	.	-	0	transcript_id "meff_s0491.g0014.t1"; gene_id "meff_s0491.g0014";
s0491	AUGUSTUS	CDS	355766	355887	0.91	-	2	transcript_id "meff_s0491.g0014.t1"; gene_id "meff_s0491.g0014";
s0491	AUGUSTUS	intron	355888	356020	0.91	-	.	transcript_id "meff_s0491.g0014.t1"; gene_id "meff_s0491.g0014";
s0491	AUGUSTUS	CDS	356021	356099	0.92	-	0	transcript_id "meff_s0491.g0014.t1"; gene_id "meff_s0491.g0014";
s0491	AUGUSTUS	exon	356021	356126	.	-	.	transcript_id "meff_s0491.g0014.t1"; gene_id "meff_s0491.g0014";
s0491	AUGUSTUS	start_codon	356097	356099	.	-	0	transcript_id "meff_s0491.g0014.t1"; gene_id "meff_s0491.g0014";
s0491	AUGUSTUS	5'-UTR	356100	356126	0.35	-	.	transcript_id "meff_s0491.g0014.t1"; gene_id "meff_s0491.g0014";
s0491	AUGUSTUS	tss	356126	356126	.	-	.	transcript_id "meff_s0491.g0014.t1"; gene_id "meff_s0491.g0014";
s2476	AUGUSTUS	gene	1	14373	0.3	+	.	meff_s2476.g0001
s2476	AUGUSTUS	transcript	1	14373	0.3	+	.	transcript_id "meff_s2476.g0001.t1"; gene_id "meff_s2476.g0001";
s2476	AUGUSTUS	intron	1	7789	1	+	.	transcript_id "meff_s2476.g0001.t1"; gene_id "meff_s2476.g0001";
s2476	AUGUSTUS	CDS	7790	8006	1	+	2	transcript_id "meff_s2476.g0001.t1"; gene_id "meff_s2476.g0001";
s2476	AUGUSTUS	exon	7790	8006	.	+	.	transcript_id "meff_s2476.g0001.t1"; gene_id "meff_s2476.g0001";
s2476	AUGUSTUS	intron	8007	9116	1	+	.	transcript_id "meff_s2476.g0001.t1"; gene_id "meff_s2476.g0001";
s2476	AUGUSTUS	CDS	9117	9252	1	+	1	transcript_id "meff_s2476.g0001.t1"; gene_id "meff_s2476.g0001";
s2476	AUGUSTUS	exon	9117	9252	.	+	.	transcript_id "meff_s2476.g0001.t1"; gene_id "meff_s2476.g0001";
s2476	AUGUSTUS	intron	9253	9772	1	+	.	transcript_id "meff_s2476.g0001.t1"; gene_id "meff_s2476.g0001";
s2476	AUGUSTUS	CDS	9773	9953	1	+	0	transcript_id "meff_s2476.g0001.t1"; gene_id "meff_s2476.g0001";
s2476	AUGUSTUS	exon	9773	9953	.	+	.	transcript_id "meff_s2476.g0001.t1"; gene_id "meff_s2476.g0001";
s2476	AUGUSTUS	intron	9954	10639	1	+	.	transcript_id "meff_s2476.g0001.t1"; gene_id "meff_s2476.g0001";
s2476	AUGUSTUS	CDS	10640	10773	1	+	2	transcript_id "meff_s2476.g0001.t1"; gene_id "meff_s2476.g0001";
s2476	AUGUSTUS	exon	10640	10773	.	+	.	transcript_id "meff_s2476.g0001.t1"; gene_id "meff_s2476.g0001";
s2476	AUGUSTUS	intron	10774	11703	1	+	.	transcript_id "meff_s2476.g0001.t1"; gene_id "meff_s2476.g0001";
s2476	AUGUSTUS	CDS	11704	11891	1	+	0	transcript_id "meff_s2476.g0001.t1"; gene_id "meff_s2476.g0001";
s2476	AUGUSTUS	exon	11704	11891	.	+	.	transcript_id "meff_s2476.g0001.t1"; gene_id "meff_s2476.g0001";
s2476	AUGUSTUS	intron	11892	12242	1	+	.	transcript_id "meff_s2476.g0001.t1"; gene_id "meff_s2476.g0001";
s2476	AUGUSTUS	CDS	12243	12471	1	+	1	transcript_id "meff_s2476.g0001.t1"; gene_id "meff_s2476.g0001";
s2476	AUGUSTUS	exon	12243	12471	.	+	.	transcript_id "meff_s2476.g0001.t1"; gene_id "meff_s2476.g0001";
s2476	AUGUSTUS	intron	12472	13111	1	+	.	transcript_id "meff_s2476.g0001.t1"; gene_id "meff_s2476.g0001";
s2476	AUGUSTUS	CDS	13112	13292	1	+	0	transcript_id "meff_s2476.g0001.t1"; gene_id "meff_s2476.g0001";
s2476	AUGUSTUS	exon	13112	13292	.	+	.	transcript_id "meff_s2476.g0001.t1"; gene_id "meff_s2476.g0001";
s2476	AUGUSTUS	intron	13293	13877	1	+	.	transcript_id "meff_s2476.g0001.t1"; gene_id "meff_s2476.g0001";
s2476	AUGUSTUS	CDS	13878	13990	1	+	2	transcript_id "meff_s2476.g0001.t1"; gene_id "meff_s2476.g0001";
s2476	AUGUSTUS	exon	13878	14042	.	+	.	transcript_id "meff_s2476.g0001.t1"; gene_id "meff_s2476.g0001";
s2476	AUGUSTUS	stop_codon	13988	13990	.	+	0	transcript_id "meff_s2476.g0001.t1"; gene_id "meff_s2476.g0001";
s2476	AUGUSTUS	3'-UTR	13991	14042	0.97	+	.	transcript_id "meff_s2476.g0001.t1"; gene_id "meff_s2476.g0001";
s2476	AUGUSTUS	3'-UTR	14151	14373	0.3	+	.	transcript_id "meff_s2476.g0001.t1"; gene_id "meff_s2476.g0001";
s2476	AUGUSTUS	exon	14151	14373	.	+	.	transcript_id "meff_s2476.g0001.t1"; gene_id "meff_s2476.g0001";
s2476	AUGUSTUS	tts	14373	14373	.	+	.	transcript_id "meff_s2476.g0001.t1"; gene_id "meff_s2476.g0001";
s0919	AUGUSTUS	gene	1	3786	0.25	-	.	meff_s0919.g0001
s0919	AUGUSTUS	transcript	1	3786	0.25	-	.	transcript_id "meff_s0919.g0001.t1"; gene_id "meff_s0919.g0001";
s0919	AUGUSTUS	intron	1	62	0.39	-	.	transcript_id "meff_s0919.g0001.t1"; gene_id "meff_s0919.g0001";
s0919	AUGUSTUS	CDS	63	164	0.39	-	0	transcript_id "meff_s0919.g0001.t1"; gene_id "meff_s0919.g0001";
s0919	AUGUSTUS	exon	63	164	.	-	.	transcript_id "meff_s0919.g0001.t1"; gene_id "meff_s0919.g0001";
s0919	AUGUSTUS	intron	165	3608	1	-	.	transcript_id "meff_s0919.g0001.t1"; gene_id "meff_s0919.g0001";
s0919	AUGUSTUS	CDS	3609	3743	0.76	-	0	transcript_id "meff_s0919.g0001.t1"; gene_id "meff_s0919.g0001";
s0919	AUGUSTUS	exon	3609	3786	.	-	.	transcript_id "meff_s0919.g0001.t1"; gene_id "meff_s0919.g0001";
s0919	AUGUSTUS	start_codon	3741	3743	.	-	0	transcript_id "meff_s0919.g0001.t1"; gene_id "meff_s0919.g0001";
s0919	AUGUSTUS	5'-UTR	3744	3786	0.68	-	.	transcript_id "meff_s0919.g0001.t1"; gene_id "meff_s0919.g0001";
s0919	AUGUSTUS	tss	3786	3786	.	-	.	transcript_id "meff_s0919.g0001.t1"; gene_id "meff_s0919.g0001";
s0919	AUGUSTUS	gene	31066	53772	0.53	+	.	meff_s0919.g0002
s0919	AUGUSTUS	transcript	31066	53772	0.53	+	.	transcript_id "meff_s0919.g0002.t1"; gene_id "meff_s0919.g0002";
s0919	AUGUSTUS	tss	31066	31066	.	+	.	transcript_id "meff_s0919.g0002.t1"; gene_id "meff_s0919.g0002";
s0919	AUGUSTUS	5'-UTR	31066	31211	0.54	+	.	transcript_id "meff_s0919.g0002.t1"; gene_id "meff_s0919.g0002";
[truncated: 793,100 more rows]
