# Supplementary material for: Comparative genomics highlight the importance of lineage-specific gene families in evolutionary divergence of the coral genus, Montipora
Source: BMC Ecol Evol. 2022 May 27;22:71. doi: 10.1186/s12862-022-02023-8 (PMC9145168; doi:10.1186/s12862-022-02023-8)
Supplement: Supplementary file 13 — Additional file 13: Data S5. Gene models for Astreopora myriophthalma in GTF format. [file 12862_2022_2023_MOESM13_ESM.gz › SupprementaryData5_astr.gtf]

s0240	AUGUSTUS	gene	2116	21662	0.04	+	.	astr_s0240.g0001
s0240	AUGUSTUS	transcript	2116	21662	0.04	+	.	transcript_id "astr_s0240.g0001.t1"; gene_id "astr_s0240.g0001";
s0240	AUGUSTUS	tss	2116	2116	.	+	.	transcript_id "astr_s0240.g0001.t1"; gene_id "astr_s0240.g0001";
s0240	AUGUSTUS	5'-UTR	2116	2160	0.35	+	.	transcript_id "astr_s0240.g0001.t1"; gene_id "astr_s0240.g0001";
s0240	AUGUSTUS	exon	2116	2529	.	+	.	transcript_id "astr_s0240.g0001.t1"; gene_id "astr_s0240.g0001";
s0240	AUGUSTUS	start_codon	2161	2163	.	+	0	transcript_id "astr_s0240.g0001.t1"; gene_id "astr_s0240.g0001";
s0240	AUGUSTUS	CDS	2161	2529	0.87	+	0	transcript_id "astr_s0240.g0001.t1"; gene_id "astr_s0240.g0001";
s0240	AUGUSTUS	intron	2530	2806	0.93	+	.	transcript_id "astr_s0240.g0001.t1"; gene_id "astr_s0240.g0001";
s0240	AUGUSTUS	CDS	2807	3371	0.47	+	0	transcript_id "astr_s0240.g0001.t1"; gene_id "astr_s0240.g0001";
s0240	AUGUSTUS	exon	2807	3371	.	+	.	transcript_id "astr_s0240.g0001.t1"; gene_id "astr_s0240.g0001";
s0240	AUGUSTUS	intron	3372	4139	0.44	+	.	transcript_id "astr_s0240.g0001.t1"; gene_id "astr_s0240.g0001";
s0240	AUGUSTUS	CDS	4140	4246	0.64	+	2	transcript_id "astr_s0240.g0001.t1"; gene_id "astr_s0240.g0001";
s0240	AUGUSTUS	exon	4140	4246	.	+	.	transcript_id "astr_s0240.g0001.t1"; gene_id "astr_s0240.g0001";
s0240	AUGUSTUS	intron	4247	5960	0.56	+	.	transcript_id "astr_s0240.g0001.t1"; gene_id "astr_s0240.g0001";
s0240	AUGUSTUS	CDS	5961	6281	0.67	+	0	transcript_id "astr_s0240.g0001.t1"; gene_id "astr_s0240.g0001";
s0240	AUGUSTUS	exon	5961	6462	.	+	.	transcript_id "astr_s0240.g0001.t1"; gene_id "astr_s0240.g0001";
s0240	AUGUSTUS	stop_codon	6279	6281	.	+	0	transcript_id "astr_s0240.g0001.t1"; gene_id "astr_s0240.g0001";
s0240	AUGUSTUS	3'-UTR	6282	6462	0.48	+	.	transcript_id "astr_s0240.g0001.t1"; gene_id "astr_s0240.g0001";
s0240	AUGUSTUS	3'-UTR	21081	21204	0.66	+	.	transcript_id "astr_s0240.g0001.t1"; gene_id "astr_s0240.g0001";
s0240	AUGUSTUS	exon	21081	21204	.	+	.	transcript_id "astr_s0240.g0001.t1"; gene_id "astr_s0240.g0001";
s0240	AUGUSTUS	3'-UTR	21369	21662	0.61	+	.	transcript_id "astr_s0240.g0001.t1"; gene_id "astr_s0240.g0001";
s0240	AUGUSTUS	exon	21369	21662	.	+	.	transcript_id "astr_s0240.g0001.t1"; gene_id "astr_s0240.g0001";
s0240	AUGUSTUS	tts	21662	21662	.	+	.	transcript_id "astr_s0240.g0001.t1"; gene_id "astr_s0240.g0001";
s0240	AUGUSTUS	gene	22007	42114	0.07	-	.	astr_s0240.g0002
s0240	AUGUSTUS	transcript	22007	42114	0.07	-	.	transcript_id "astr_s0240.g0002.t1"; gene_id "astr_s0240.g0002";
s0240	AUGUSTUS	tts	22007	22007	.	-	.	transcript_id "astr_s0240.g0002.t1"; gene_id "astr_s0240.g0002";
s0240	AUGUSTUS	3'-UTR	22007	22150	0.5	-	.	transcript_id "astr_s0240.g0002.t1"; gene_id "astr_s0240.g0002";
s0240	AUGUSTUS	exon	22007	22186	.	-	.	transcript_id "astr_s0240.g0002.t1"; gene_id "astr_s0240.g0002";
s0240	AUGUSTUS	stop_codon	22151	22153	.	-	0	transcript_id "astr_s0240.g0002.t1"; gene_id "astr_s0240.g0002";
s0240	AUGUSTUS	CDS	22151	22186	1	-	0	transcript_id "astr_s0240.g0002.t1"; gene_id "astr_s0240.g0002";
s0240	AUGUSTUS	intron	22187	22571	1	-	.	transcript_id "astr_s0240.g0002.t1"; gene_id "astr_s0240.g0002";
s0240	AUGUSTUS	CDS	22572	22707	1	-	1	transcript_id "astr_s0240.g0002.t1"; gene_id "astr_s0240.g0002";
s0240	AUGUSTUS	exon	22572	22707	.	-	.	transcript_id "astr_s0240.g0002.t1"; gene_id "astr_s0240.g0002";
s0240	AUGUSTUS	intron	22708	23128	1	-	.	transcript_id "astr_s0240.g0002.t1"; gene_id "astr_s0240.g0002";
s0240	AUGUSTUS	CDS	23129	23258	1	-	2	transcript_id "astr_s0240.g0002.t1"; gene_id "astr_s0240.g0002";
s0240	AUGUSTUS	exon	23129	23258	.	-	.	transcript_id "astr_s0240.g0002.t1"; gene_id "astr_s0240.g0002";
s0240	AUGUSTUS	intron	23259	25631	1	-	.	transcript_id "astr_s0240.g0002.t1"; gene_id "astr_s0240.g0002";
s0240	AUGUSTUS	CDS	25632	25747	1	-	1	transcript_id "astr_s0240.g0002.t1"; gene_id "astr_s0240.g0002";
s0240	AUGUSTUS	exon	25632	25747	.	-	.	transcript_id "astr_s0240.g0002.t1"; gene_id "astr_s0240.g0002";
s0240	AUGUSTUS	intron	25748	26497	1	-	.	transcript_id "astr_s0240.g0002.t1"; gene_id "astr_s0240.g0002";
s0240	AUGUSTUS	CDS	26498	26568	1	-	0	transcript_id "astr_s0240.g0002.t1"; gene_id "astr_s0240.g0002";
s0240	AUGUSTUS	exon	26498	26568	.	-	.	transcript_id "astr_s0240.g0002.t1"; gene_id "astr_s0240.g0002";
s0240	AUGUSTUS	intron	26569	26841	1	-	.	transcript_id "astr_s0240.g0002.t1"; gene_id "astr_s0240.g0002";
s0240	AUGUSTUS	CDS	26842	26968	1	-	1	transcript_id "astr_s0240.g0002.t1"; gene_id "astr_s0240.g0002";
s0240	AUGUSTUS	exon	26842	26968	.	-	.	transcript_id "astr_s0240.g0002.t1"; gene_id "astr_s0240.g0002";
s0240	AUGUSTUS	intron	26969	28050	1	-	.	transcript_id "astr_s0240.g0002.t1"; gene_id "astr_s0240.g0002";
s0240	AUGUSTUS	CDS	28051	28103	1	-	0	transcript_id "astr_s0240.g0002.t1"; gene_id "astr_s0240.g0002";
s0240	AUGUSTUS	exon	28051	28103	.	-	.	transcript_id "astr_s0240.g0002.t1"; gene_id "astr_s0240.g0002";
s0240	AUGUSTUS	intron	28104	29480	1	-	.	transcript_id "astr_s0240.g0002.t1"; gene_id "astr_s0240.g0002";
s0240	AUGUSTUS	CDS	29481	29576	1	-	0	transcript_id "astr_s0240.g0002.t1"; gene_id "astr_s0240.g0002";
s0240	AUGUSTUS	exon	29481	29576	.	-	.	transcript_id "astr_s0240.g0002.t1"; gene_id "astr_s0240.g0002";
s0240	AUGUSTUS	intron	29577	30983	1	-	.	transcript_id "astr_s0240.g0002.t1"; gene_id "astr_s0240.g0002";
s0240	AUGUSTUS	CDS	30984	31065	1	-	1	transcript_id "astr_s0240.g0002.t1"; gene_id "astr_s0240.g0002";
s0240	AUGUSTUS	exon	30984	31065	.	-	.	transcript_id "astr_s0240.g0002.t1"; gene_id "astr_s0240.g0002";
s0240	AUGUSTUS	intron	31066	32505	1	-	.	transcript_id "astr_s0240.g0002.t1"; gene_id "astr_s0240.g0002";
s0240	AUGUSTUS	CDS	32506	32672	1	-	0	transcript_id "astr_s0240.g0002.t1"; gene_id "astr_s0240.g0002";
s0240	AUGUSTUS	exon	32506	32672	.	-	.	transcript_id "astr_s0240.g0002.t1"; gene_id "astr_s0240.g0002";
s0240	AUGUSTUS	intron	32673	36029	1	-	.	transcript_id "astr_s0240.g0002.t1"; gene_id "astr_s0240.g0002";
s0240	AUGUSTUS	CDS	36030	36115	1	-	2	transcript_id "astr_s0240.g0002.t1"; gene_id "astr_s0240.g0002";
s0240	AUGUSTUS	exon	36030	36115	.	-	.	transcript_id "astr_s0240.g0002.t1"; gene_id "astr_s0240.g0002";
s0240	AUGUSTUS	intron	36116	37761	1	-	.	transcript_id "astr_s0240.g0002.t1"; gene_id "astr_s0240.g0002";
s0240	AUGUSTUS	CDS	37762	37935	1	-	2	transcript_id "astr_s0240.g0002.t1"; gene_id "astr_s0240.g0002";
s0240	AUGUSTUS	exon	37762	37935	.	-	.	transcript_id "astr_s0240.g0002.t1"; gene_id "astr_s0240.g0002";
s0240	AUGUSTUS	intron	37936	39003	1	-	.	transcript_id "astr_s0240.g0002.t1"; gene_id "astr_s0240.g0002";
s0240	AUGUSTUS	CDS	39004	39061	0.99	-	0	transcript_id "astr_s0240.g0002.t1"; gene_id "astr_s0240.g0002";
s0240	AUGUSTUS	exon	39004	39061	.	-	.	transcript_id "astr_s0240.g0002.t1"; gene_id "astr_s0240.g0002";
s0240	AUGUSTUS	intron	39062	41038	0.99	-	.	transcript_id "astr_s0240.g0002.t1"; gene_id "astr_s0240.g0002";
s0240	AUGUSTUS	CDS	41039	41185	1	-	0	transcript_id "astr_s0240.g0002.t1"; gene_id "astr_s0240.g0002";
s0240	AUGUSTUS	exon	41039	41185	.	-	.	transcript_id "astr_s0240.g0002.t1"; gene_id "astr_s0240.g0002";
s0240	AUGUSTUS	intron	41186	41994	1	-	.	transcript_id "astr_s0240.g0002.t1"; gene_id "astr_s0240.g0002";
s0240	AUGUSTUS	CDS	41995	42021	1	-	0	transcript_id "astr_s0240.g0002.t1"; gene_id "astr_s0240.g0002";
s0240	AUGUSTUS	exon	41995	42114	.	-	.	transcript_id "astr_s0240.g0002.t1"; gene_id "astr_s0240.g0002";
s0240	AUGUSTUS	start_codon	42019	42021	.	-	0	transcript_id "astr_s0240.g0002.t1"; gene_id "astr_s0240.g0002";
s0240	AUGUSTUS	5'-UTR	42022	42114	0.17	-	.	transcript_id "astr_s0240.g0002.t1"; gene_id "astr_s0240.g0002";
s0240	AUGUSTUS	tss	42114	42114	.	-	.	transcript_id "astr_s0240.g0002.t1"; gene_id "astr_s0240.g0002";
s0240	AUGUSTUS	gene	46454	63074	0.17	-	.	astr_s0240.g0003
s0240	AUGUSTUS	transcript	46454	63074	0.17	-	.	transcript_id "astr_s0240.g0003.t1"; gene_id "astr_s0240.g0003";
s0240	AUGUSTUS	tts	46454	46454	.	-	.	transcript_id "astr_s0240.g0003.t1"; gene_id "astr_s0240.g0003";
s0240	AUGUSTUS	3'-UTR	46454	46555	0.59	-	.	transcript_id "astr_s0240.g0003.t1"; gene_id "astr_s0240.g0003";
s0240	AUGUSTUS	exon	46454	46591	.	-	.	transcript_id "astr_s0240.g0003.t1"; gene_id "astr_s0240.g0003";
s0240	AUGUSTUS	stop_codon	46556	46558	.	-	0	transcript_id "astr_s0240.g0003.t1"; gene_id "astr_s0240.g0003";
s0240	AUGUSTUS	CDS	46556	46591	1	-	0	transcript_id "astr_s0240.g0003.t1"; gene_id "astr_s0240.g0003";
s0240	AUGUSTUS	intron	46592	47340	1	-	.	transcript_id "astr_s0240.g0003.t1"; gene_id "astr_s0240.g0003";
s0240	AUGUSTUS	CDS	47341	47476	1	-	1	transcript_id "astr_s0240.g0003.t1"; gene_id "astr_s0240.g0003";
s0240	AUGUSTUS	exon	47341	47476	.	-	.	transcript_id "astr_s0240.g0003.t1"; gene_id "astr_s0240.g0003";
s0240	AUGUSTUS	intron	47477	47900	1	-	.	transcript_id "astr_s0240.g0003.t1"; gene_id "astr_s0240.g0003";
s0240	AUGUSTUS	CDS	47901	48030	1	-	2	transcript_id "astr_s0240.g0003.t1"; gene_id "astr_s0240.g0003";
s0240	AUGUSTUS	exon	47901	48030	.	-	.	transcript_id "astr_s0240.g0003.t1"; gene_id "astr_s0240.g0003";
s0240	AUGUSTUS	intron	48031	48183	1	-	.	transcript_id "astr_s0240.g0003.t1"; gene_id "astr_s0240.g0003";
s0240	AUGUSTUS	CDS	48184	48299	1	-	1	transcript_id "astr_s0240.g0003.t1"; gene_id "astr_s0240.g0003";
s0240	AUGUSTUS	exon	48184	48299	.	-	.	transcript_id "astr_s0240.g0003.t1"; gene_id "astr_s0240.g0003";
s0240	AUGUSTUS	intron	48300	48676	1	-	.	transcript_id "astr_s0240.g0003.t1"; gene_id "astr_s0240.g0003";
s0240	AUGUSTUS	CDS	48677	48747	1	-	0	transcript_id "astr_s0240.g0003.t1"; gene_id "astr_s0240.g0003";
s0240	AUGUSTUS	exon	48677	48747	.	-	.	transcript_id "astr_s0240.g0003.t1"; gene_id "astr_s0240.g0003";
s0240	AUGUSTUS	intron	48748	49911	1	-	.	transcript_id "astr_s0240.g0003.t1"; gene_id "astr_s0240.g0003";
s0240	AUGUSTUS	CDS	49912	50038	1	-	1	transcript_id "astr_s0240.g0003.t1"; gene_id "astr_s0240.g0003";
s0240	AUGUSTUS	exon	49912	50038	.	-	.	transcript_id "astr_s0240.g0003.t1"; gene_id "astr_s0240.g0003";
s0240	AUGUSTUS	intron	50039	50866	1	-	.	transcript_id "astr_s0240.g0003.t1"; gene_id "astr_s0240.g0003";
s0240	AUGUSTUS	CDS	50867	50919	1	-	0	transcript_id "astr_s0240.g0003.t1"; gene_id "astr_s0240.g0003";
s0240	AUGUSTUS	exon	50867	50919	.	-	.	transcript_id "astr_s0240.g0003.t1"; gene_id "astr_s0240.g0003";
s0240	AUGUSTUS	intron	50920	51258	1	-	.	transcript_id "astr_s0240.g0003.t1"; gene_id "astr_s0240.g0003";
s0240	AUGUSTUS	CDS	51259	51354	1	-	0	transcript_id "astr_s0240.g0003.t1"; gene_id "astr_s0240.g0003";
s0240	AUGUSTUS	exon	51259	51354	.	-	.	transcript_id "astr_s0240.g0003.t1"; gene_id "astr_s0240.g0003";
s0240	AUGUSTUS	intron	51355	51829	1	-	.	transcript_id "astr_s0240.g0003.t1"; gene_id "astr_s0240.g0003";
s0240	AUGUSTUS	CDS	51830	51911	1	-	1	transcript_id "astr_s0240.g0003.t1"; gene_id "astr_s0240.g0003";
s0240	AUGUSTUS	exon	51830	51911	.	-	.	transcript_id "astr_s0240.g0003.t1"; gene_id "astr_s0240.g0003";
s0240	AUGUSTUS	intron	51912	53004	1	-	.	transcript_id "astr_s0240.g0003.t1"; gene_id "astr_s0240.g0003";
s0240	AUGUSTUS	CDS	53005	53171	1	-	0	transcript_id "astr_s0240.g0003.t1"; gene_id "astr_s0240.g0003";
s0240	AUGUSTUS	exon	53005	53171	.	-	.	transcript_id "astr_s0240.g0003.t1"; gene_id "astr_s0240.g0003";
s0240	AUGUSTUS	intron	53172	53411	1	-	.	transcript_id "astr_s0240.g0003.t1"; gene_id "astr_s0240.g0003";
s0240	AUGUSTUS	CDS	53412	53497	1	-	2	transcript_id "astr_s0240.g0003.t1"; gene_id "astr_s0240.g0003";
s0240	AUGUSTUS	exon	53412	53497	.	-	.	transcript_id "astr_s0240.g0003.t1"; gene_id "astr_s0240.g0003";
s0240	AUGUSTUS	intron	53498	55102	1	-	.	transcript_id "astr_s0240.g0003.t1"; gene_id "astr_s0240.g0003";
s0240	AUGUSTUS	CDS	55103	55279	1	-	2	transcript_id "astr_s0240.g0003.t1"; gene_id "astr_s0240.g0003";
s0240	AUGUSTUS	exon	55103	55279	.	-	.	transcript_id "astr_s0240.g0003.t1"; gene_id "astr_s0240.g0003";
s0240	AUGUSTUS	intron	55280	56183	1	-	.	transcript_id "astr_s0240.g0003.t1"; gene_id "astr_s0240.g0003";
s0240	AUGUSTUS	CDS	56184	56241	1	-	0	transcript_id "astr_s0240.g0003.t1"; gene_id "astr_s0240.g0003";
s0240	AUGUSTUS	exon	56184	56241	.	-	.	transcript_id "astr_s0240.g0003.t1"; gene_id "astr_s0240.g0003";
s0240	AUGUSTUS	intron	56242	57817	1	-	.	transcript_id "astr_s0240.g0003.t1"; gene_id "astr_s0240.g0003";
s0240	AUGUSTUS	CDS	57818	57964	1	-	0	transcript_id "astr_s0240.g0003.t1"; gene_id "astr_s0240.g0003";
s0240	AUGUSTUS	exon	57818	57964	.	-	.	transcript_id "astr_s0240.g0003.t1"; gene_id "astr_s0240.g0003";
s0240	AUGUSTUS	intron	57965	63002	1	-	.	transcript_id "astr_s0240.g0003.t1"; gene_id "astr_s0240.g0003";
s0240	AUGUSTUS	CDS	63003	63029	1	-	0	transcript_id "astr_s0240.g0003.t1"; gene_id "astr_s0240.g0003";
s0240	AUGUSTUS	exon	63003	63074	.	-	.	transcript_id "astr_s0240.g0003.t1"; gene_id "astr_s0240.g0003";
s0240	AUGUSTUS	start_codon	63027	63029	.	-	0	transcript_id "astr_s0240.g0003.t1"; gene_id "astr_s0240.g0003";
s0240	AUGUSTUS	5'-UTR	63030	63074	0.31	-	.	transcript_id "astr_s0240.g0003.t1"; gene_id "astr_s0240.g0003";
s0240	AUGUSTUS	tss	63074	63074	.	-	.	transcript_id "astr_s0240.g0003.t1"; gene_id "astr_s0240.g0003";
s0240	AUGUSTUS	gene	64276	73474	0.58	+	.	astr_s0240.g0004
s0240	AUGUSTUS	transcript	64276	73474	0.23	+	.	transcript_id "astr_s0240.g0004.t1"; gene_id "astr_s0240.g0004";
s0240	AUGUSTUS	tss	64276	64276	.	+	.	transcript_id "astr_s0240.g0004.t1"; gene_id "astr_s0240.g0004";
s0240	AUGUSTUS	5'-UTR	64276	64310	0.23	+	.	transcript_id "astr_s0240.g0004.t1"; gene_id "astr_s0240.g0004";
s0240	AUGUSTUS	exon	64276	64473	.	+	.	transcript_id "astr_s0240.g0004.t1"; gene_id "astr_s0240.g0004";
s0240	AUGUSTUS	start_codon	64311	64313	.	+	0	transcript_id "astr_s0240.g0004.t1"; gene_id "astr_s0240.g0004";
s0240	AUGUSTUS	CDS	64311	64473	1	+	0	transcript_id "astr_s0240.g0004.t1"; gene_id "astr_s0240.g0004";
s0240	AUGUSTUS	intron	64474	64691	1	+	.	transcript_id "astr_s0240.g0004.t1"; gene_id "astr_s0240.g0004";
s0240	AUGUSTUS	CDS	64692	64744	1	+	2	transcript_id "astr_s0240.g0004.t1"; gene_id "astr_s0240.g0004";
s0240	AUGUSTUS	exon	64692	64744	.	+	.	transcript_id "astr_s0240.g0004.t1"; gene_id "astr_s0240.g0004";
s0240	AUGUSTUS	intron	64745	66158	1	+	.	transcript_id "astr_s0240.g0004.t1"; gene_id "astr_s0240.g0004";
s0240	AUGUSTUS	CDS	66159	66219	1	+	0	transcript_id "astr_s0240.g0004.t1"; gene_id "astr_s0240.g0004";
s0240	AUGUSTUS	exon	66159	66219	.	+	.	transcript_id "astr_s0240.g0004.t1"; gene_id "astr_s0240.g0004";
s0240	AUGUSTUS	intron	66220	66537	1	+	.	transcript_id "astr_s0240.g0004.t1"; gene_id "astr_s0240.g0004";
s0240	AUGUSTUS	CDS	66538	66602	1	+	2	transcript_id "astr_s0240.g0004.t1"; gene_id "astr_s0240.g0004";
s0240	AUGUSTUS	exon	66538	66602	.	+	.	transcript_id "astr_s0240.g0004.t1"; gene_id "astr_s0240.g0004";
s0240	AUGUSTUS	intron	66603	68468	1	+	.	transcript_id "astr_s0240.g0004.t1"; gene_id "astr_s0240.g0004";
s0240	AUGUSTUS	CDS	68469	68523	1	+	0	transcript_id "astr_s0240.g0004.t1"; gene_id "astr_s0240.g0004";
s0240	AUGUSTUS	exon	68469	68523	.	+	.	transcript_id "astr_s0240.g0004.t1"; gene_id "astr_s0240.g0004";
s0240	AUGUSTUS	intron	68524	69987	1	+	.	transcript_id "astr_s0240.g0004.t1"; gene_id "astr_s0240.g0004";
s0240	AUGUSTUS	CDS	69988	70085	1	+	2	transcript_id "astr_s0240.g0004.t1"; gene_id "astr_s0240.g0004";
s0240	AUGUSTUS	exon	69988	70085	.	+	.	transcript_id "astr_s0240.g0004.t1"; gene_id "astr_s0240.g0004";
s0240	AUGUSTUS	intron	70086	70512	1	+	.	transcript_id "astr_s0240.g0004.t1"; gene_id "astr_s0240.g0004";
s0240	AUGUSTUS	CDS	70513	70604	1	+	0	transcript_id "astr_s0240.g0004.t1"; gene_id "astr_s0240.g0004";
s0240	AUGUSTUS	exon	70513	70604	.	+	.	transcript_id "astr_s0240.g0004.t1"; gene_id "astr_s0240.g0004";
s0240	AUGUSTUS	intron	70605	71747	1	+	.	transcript_id "astr_s0240.g0004.t1"; gene_id "astr_s0240.g0004";
s0240	AUGUSTUS	CDS	71748	71808	1	+	1	transcript_id "astr_s0240.g0004.t1"; gene_id "astr_s0240.g0004";
s0240	AUGUSTUS	exon	71748	71808	.	+	.	transcript_id "astr_s0240.g0004.t1"; gene_id "astr_s0240.g0004";
s0240	AUGUSTUS	intron	71809	72278	1	+	.	transcript_id "astr_s0240.g0004.t1"; gene_id "astr_s0240.g0004";
s0240	AUGUSTUS	CDS	72279	72330	1	+	0	transcript_id "astr_s0240.g0004.t1"; gene_id "astr_s0240.g0004";
s0240	AUGUSTUS	exon	72279	72330	.	+	.	transcript_id "astr_s0240.g0004.t1"; gene_id "astr_s0240.g0004";
s0240	AUGUSTUS	intron	72331	72616	1	+	.	transcript_id "astr_s0240.g0004.t1"; gene_id "astr_s0240.g0004";
s0240	AUGUSTUS	CDS	72617	72681	1	+	2	transcript_id "astr_s0240.g0004.t1"; gene_id "astr_s0240.g0004";
s0240	AUGUSTUS	exon	72617	72681	.	+	.	transcript_id "astr_s0240.g0004.t1"; gene_id "astr_s0240.g0004";
s0240	AUGUSTUS	intron	72682	72918	1	+	.	transcript_id "astr_s0240.g0004.t1"; gene_id "astr_s0240.g0004";
s0240	AUGUSTUS	CDS	72919	72955	1	+	0	transcript_id "astr_s0240.g0004.t1"; gene_id "astr_s0240.g0004";
s0240	AUGUSTUS	exon	72919	72955	.	+	.	transcript_id "astr_s0240.g0004.t1"; gene_id "astr_s0240.g0004";
s0240	AUGUSTUS	intron	72956	73189	1	+	.	transcript_id "astr_s0240.g0004.t1"; gene_id "astr_s0240.g0004";
s0240	AUGUSTUS	CDS	73190	73353	1	+	2	transcript_id "astr_s0240.g0004.t1"; gene_id "astr_s0240.g0004";
s0240	AUGUSTUS	exon	73190	73474	.	+	.	transcript_id "astr_s0240.g0004.t1"; gene_id "astr_s0240.g0004";
s0240	AUGUSTUS	stop_codon	73351	73353	.	+	0	transcript_id "astr_s0240.g0004.t1"; gene_id "astr_s0240.g0004";
s0240	AUGUSTUS	3'-UTR	73354	73474	0.98	+	.	transcript_id "astr_s0240.g0004.t1"; gene_id "astr_s0240.g0004";
s0240	AUGUSTUS	tts	73474	73474	.	+	.	transcript_id "astr_s0240.g0004.t1"; gene_id "astr_s0240.g0004";
s0240	AUGUSTUS	gene	77006	127454	0.05	-	.	astr_s0240.g0005
s0240	AUGUSTUS	transcript	77006	127454	0.05	-	.	transcript_id "astr_s0240.g0005.t1"; gene_id "astr_s0240.g0005";
s0240	AUGUSTUS	tts	77006	77006	.	-	.	transcript_id "astr_s0240.g0005.t1"; gene_id "astr_s0240.g0005";
s0240	AUGUSTUS	3'-UTR	77006	77193	0.83	-	.	transcript_id "astr_s0240.g0005.t1"; gene_id "astr_s0240.g0005";
s0240	AUGUSTUS	exon	77006	77442	.	-	.	transcript_id "astr_s0240.g0005.t1"; gene_id "astr_s0240.g0005";
s0240	AUGUSTUS	stop_codon	77194	77196	.	-	0	transcript_id "astr_s0240.g0005.t1"; gene_id "astr_s0240.g0005";
s0240	AUGUSTUS	CDS	77194	77442	1	-	0	transcript_id "astr_s0240.g0005.t1"; gene_id "astr_s0240.g0005";
s0240	AUGUSTUS	intron	77443	80769	1	-	.	transcript_id "astr_s0240.g0005.t1"; gene_id "astr_s0240.g0005";
s0240	AUGUSTUS	CDS	80770	80910	1	-	0	transcript_id "astr_s0240.g0005.t1"; gene_id "astr_s0240.g0005";
s0240	AUGUSTUS	exon	80770	80910	.	-	.	transcript_id "astr_s0240.g0005.t1"; gene_id "astr_s0240.g0005";
s0240	AUGUSTUS	intron	80911	81039	1	-	.	transcript_id "astr_s0240.g0005.t1"; gene_id "astr_s0240.g0005";
s0240	AUGUSTUS	CDS	81040	81130	1	-	1	transcript_id "astr_s0240.g0005.t1"; gene_id "astr_s0240.g0005";
s0240	AUGUSTUS	exon	81040	81130	.	-	.	transcript_id "astr_s0240.g0005.t1"; gene_id "astr_s0240.g0005";
s0240	AUGUSTUS	intron	81131	81430	1	-	.	transcript_id "astr_s0240.g0005.t1"; gene_id "astr_s0240.g0005";
s0240	AUGUSTUS	CDS	81431	81513	1	-	0	transcript_id "astr_s0240.g0005.t1"; gene_id "astr_s0240.g0005";
s0240	AUGUSTUS	exon	81431	81513	.	-	.	transcript_id "astr_s0240.g0005.t1"; gene_id "astr_s0240.g0005";
s0240	AUGUSTUS	intron	81514	82585	1	-	.	transcript_id "astr_s0240.g0005.t1"; gene_id "astr_s0240.g0005";
s0240	AUGUSTUS	CDS	82586	82713	1	-	2	transcript_id "astr_s0240.g0005.t1"; gene_id "astr_s0240.g0005";
s0240	AUGUSTUS	exon	82586	82713	.	-	.	transcript_id "astr_s0240.g0005.t1"; gene_id "astr_s0240.g0005";
s0240	AUGUSTUS	intron	82714	83056	1	-	.	transcript_id "astr_s0240.g0005.t1"; gene_id "astr_s0240.g0005";
s0240	AUGUSTUS	CDS	83057	83170	1	-	2	transcript_id "astr_s0240.g0005.t1"; gene_id "astr_s0240.g0005";
s0240	AUGUSTUS	exon	83057	83170	.	-	.	transcript_id "astr_s0240.g0005.t1"; gene_id "astr_s0240.g0005";
s0240	AUGUSTUS	intron	83171	83917	1	-	.	transcript_id "astr_s0240.g0005.t1"; gene_id "astr_s0240.g0005";
s0240	AUGUSTUS	CDS	83918	84057	1	-	1	transcript_id "astr_s0240.g0005.t1"; gene_id "astr_s0240.g0005";
s0240	AUGUSTUS	exon	83918	84057	.	-	.	transcript_id "astr_s0240.g0005.t1"; gene_id "astr_s0240.g0005";
s0240	AUGUSTUS	intron	84058	84991	1	-	.	transcript_id "astr_s0240.g0005.t1"; gene_id "astr_s0240.g0005";
s0240	AUGUSTUS	CDS	84992	85248	1	-	0	transcript_id "astr_s0240.g0005.t1"; gene_id "astr_s0240.g0005";
s0240	AUGUSTUS	exon	84992	85248	.	-	.	transcript_id "astr_s0240.g0005.t1"; gene_id "astr_s0240.g0005";
s0240	AUGUSTUS	intron	85249	87762	1	-	.	transcript_id "astr_s0240.g0005.t1"; gene_id "astr_s0240.g0005";
s0240	AUGUSTUS	CDS	87763	87834	1	-	0	transcript_id "astr_s0240.g0005.t1"; gene_id "astr_s0240.g0005";
s0240	AUGUSTUS	exon	87763	87834	.	-	.	transcript_id "astr_s0240.g0005.t1"; gene_id "astr_s0240.g0005";
s0240	AUGUSTUS	intron	87835	88131	1	-	.	transcript_id "astr_s0240.g0005.t1"; gene_id "astr_s0240.g0005";
s0240	AUGUSTUS	CDS	88132	88359	1	-	0	transcript_id "astr_s0240.g0005.t1"; gene_id "astr_s0240.g0005";
s0240	AUGUSTUS	exon	88132	88359	.	-	.	transcript_id "astr_s0240.g0005.t1"; gene_id "astr_s0240.g0005";
s0240	AUGUSTUS	intron	88360	89136	1	-	.	transcript_id "astr_s0240.g0005.t1"; gene_id "astr_s0240.g0005";
s0240	AUGUSTUS	CDS	89137	89329	1	-	1	transcript_id "astr_s0240.g0005.t1"; gene_id "astr_s0240.g0005";
s0240	AUGUSTUS	exon	89137	89329	.	-	.	transcript_id "astr_s0240.g0005.t1"; gene_id "astr_s0240.g0005";
s0240	AUGUSTUS	intron	89330	90216	1	-	.	transcript_id "astr_s0240.g0005.t1"; gene_id "astr_s0240.g0005";
s0240	AUGUSTUS	CDS	90217	90353	1	-	0	transcript_id "astr_s0240.g0005.t1"; gene_id "astr_s0240.g0005";
s0240	AUGUSTUS	exon	90217	90353	.	-	.	transcript_id "astr_s0240.g0005.t1"; gene_id "astr_s0240.g0005";
s0240	AUGUSTUS	intron	90354	91964	1	-	.	transcript_id "astr_s0240.g0005.t1"; gene_id "astr_s0240.g0005";
s0240	AUGUSTUS	CDS	91965	92081	0.98	-	0	transcript_id "astr_s0240.g0005.t1"; gene_id "astr_s0240.g0005";
s0240	AUGUSTUS	exon	91965	92081	.	-	.	transcript_id "astr_s0240.g0005.t1"; gene_id "astr_s0240.g0005";
s0240	AUGUSTUS	intron	92082	92458	0.98	-	.	transcript_id "astr_s0240.g0005.t1"; gene_id "astr_s0240.g0005";
s0240	AUGUSTUS	CDS	92459	92579	1	-	1	transcript_id "astr_s0240.g0005.t1"; gene_id "astr_s0240.g0005";
s0240	AUGUSTUS	exon	92459	92579	.	-	.	transcript_id "astr_s0240.g0005.t1"; gene_id "astr_s0240.g0005";
s0240	AUGUSTUS	intron	92580	94211	1	-	.	transcript_id "astr_s0240.g0005.t1"; gene_id "astr_s0240.g0005";
s0240	AUGUSTUS	CDS	94212	94252	1	-	0	transcript_id "astr_s0240.g0005.t1"; gene_id "astr_s0240.g0005";
s0240	AUGUSTUS	exon	94212	94252	.	-	.	transcript_id "astr_s0240.g0005.t1"; gene_id "astr_s0240.g0005";
s0240	AUGUSTUS	intron	94253	95538	1	-	.	transcript_id "astr_s0240.g0005.t1"; gene_id "astr_s0240.g0005";
s0240	AUGUSTUS	CDS	95539	95682	0.58	-	0	transcript_id "astr_s0240.g0005.t1"; gene_id "astr_s0240.g0005";
s0240	AUGUSTUS	exon	95539	95682	.	-	.	transcript_id "astr_s0240.g0005.t1"; gene_id "astr_s0240.g0005";
s0240	AUGUSTUS	intron	95683	103399	0.36	-	.	transcript_id "astr_s0240.g0005.t1"; gene_id "astr_s0240.g0005";
s0240	AUGUSTUS	CDS	103400	103601	0.36	-	1	transcript_id "astr_s0240.g0005.t1"; gene_id "astr_s0240.g0005";
s0240	AUGUSTUS	exon	103400	103601	.	-	.	transcript_id "astr_s0240.g0005.t1"; gene_id "astr_s0240.g0005";
s0240	AUGUSTUS	intron	103602	105625	1	-	.	transcript_id "astr_s0240.g0005.t1"; gene_id "astr_s0240.g0005";
s0240	AUGUSTUS	CDS	105626	105747	1	-	0	transcript_id "astr_s0240.g0005.t1"; gene_id "astr_s0240.g0005";
s0240	AUGUSTUS	exon	105626	105747	.	-	.	transcript_id "astr_s0240.g0005.t1"; gene_id "astr_s0240.g0005";
s0240	AUGUSTUS	intron	105748	106085	1	-	.	transcript_id "astr_s0240.g0005.t1"; gene_id "astr_s0240.g0005";
s0240	AUGUSTUS	CDS	106086	106216	1	-	2	transcript_id "astr_s0240.g0005.t1"; gene_id "astr_s0240.g0005";
s0240	AUGUSTUS	exon	106086	106216	.	-	.	transcript_id "astr_s0240.g0005.t1"; gene_id "astr_s0240.g0005";
s0240	AUGUSTUS	intron	106217	106948	0.94	-	.	transcript_id "astr_s0240.g0005.t1"; gene_id "astr_s0240.g0005";
s0240	AUGUSTUS	CDS	106949	107027	0.94	-	0	transcript_id "astr_s0240.g0005.t1"; gene_id "astr_s0240.g0005";
s0240	AUGUSTUS	exon	106949	107027	.	-	.	transcript_id "astr_s0240.g0005.t1"; gene_id "astr_s0240.g0005";
s0240	AUGUSTUS	intron	107028	107573	1	-	.	transcript_id "astr_s0240.g0005.t1"; gene_id "astr_s0240.g0005";
s0240	AUGUSTUS	CDS	107574	107673	1	-	1	transcript_id "astr_s0240.g0005.t1"; gene_id "astr_s0240.g0005";
s0240	AUGUSTUS	exon	107574	107673	.	-	.	transcript_id "astr_s0240.g0005.t1"; gene_id "astr_s0240.g0005";
s0240	AUGUSTUS	intron	107674	109518	1	-	.	transcript_id "astr_s0240.g0005.t1"; gene_id "astr_s0240.g0005";
s0240	AUGUSTUS	CDS	109519	109635	1	-	1	transcript_id "astr_s0240.g0005.t1"; gene_id "astr_s0240.g0005";
s0240	AUGUSTUS	exon	109519	109635	.	-	.	transcript_id "astr_s0240.g0005.t1"; gene_id "astr_s0240.g0005";
s0240	AUGUSTUS	intron	109636	110590	1	-	.	transcript_id "astr_s0240.g0005.t1"; gene_id "astr_s0240.g0005";
s0240	AUGUSTUS	CDS	110591	110833	1	-	1	transcript_id "astr_s0240.g0005.t1"; gene_id "astr_s0240.g0005";
s0240	AUGUSTUS	exon	110591	110833	.	-	.	transcript_id "astr_s0240.g0005.t1"; gene_id "astr_s0240.g0005";
s0240	AUGUSTUS	intron	110834	111385	1	-	.	transcript_id "astr_s0240.g0005.t1"; gene_id "astr_s0240.g0005";
s0240	AUGUSTUS	CDS	111386	111528	1	-	0	transcript_id "astr_s0240.g0005.t1"; gene_id "astr_s0240.g0005";
s0240	AUGUSTUS	exon	111386	111528	.	-	.	transcript_id "astr_s0240.g0005.t1"; gene_id "astr_s0240.g0005";
s0240	AUGUSTUS	intron	111529	113615	0.94	-	.	transcript_id "astr_s0240.g0005.t1"; gene_id "astr_s0240.g0005";
s0240	AUGUSTUS	CDS	113616	113779	0.94	-	2	transcript_id "astr_s0240.g0005.t1"; gene_id "astr_s0240.g0005";
s0240	AUGUSTUS	exon	113616	113779	.	-	.	transcript_id "astr_s0240.g0005.t1"; gene_id "astr_s0240.g0005";
s0240	AUGUSTUS	intron	113780	116110	0.5	-	.	transcript_id "astr_s0240.g0005.t1"; gene_id "astr_s0240.g0005";
s0240	AUGUSTUS	CDS	116111	116145	0.74	-	1	transcript_id "astr_s0240.g0005.t1"; gene_id "astr_s0240.g0005";
s0240	AUGUSTUS	exon	116111	116145	.	-	.	transcript_id "astr_s0240.g0005.t1"; gene_id "astr_s0240.g0005";
s0240	AUGUSTUS	intron	116146	117778	0.54	-	.	transcript_id "astr_s0240.g0005.t1"; gene_id "astr_s0240.g0005";
s0240	AUGUSTUS	CDS	117779	117962	0.51	-	2	transcript_id "astr_s0240.g0005.t1"; gene_id "astr_s0240.g0005";
s0240	AUGUSTUS	exon	117779	117962	.	-	.	transcript_id "astr_s0240.g0005.t1"; gene_id "astr_s0240.g0005";
s0240	AUGUSTUS	intron	117963	123256	0.74	-	.	transcript_id "astr_s0240.g0005.t1"; gene_id "astr_s0240.g0005";
s0240	AUGUSTUS	CDS	123257	123371	0.85	-	0	transcript_id "astr_s0240.g0005.t1"; gene_id "astr_s0240.g0005";
s0240	AUGUSTUS	exon	123257	123371	.	-	.	transcript_id "astr_s0240.g0005.t1"; gene_id "astr_s0240.g0005";
s0240	AUGUSTUS	intron	123372	123439	0.83	-	.	transcript_id "astr_s0240.g0005.t1"; gene_id "astr_s0240.g0005";
s0240	AUGUSTUS	CDS	123440	123502	0.96	-	0	transcript_id "astr_s0240.g0005.t1"; gene_id "astr_s0240.g0005";
s0240	AUGUSTUS	exon	123440	123502	.	-	.	transcript_id "astr_s0240.g0005.t1"; gene_id "astr_s0240.g0005";
s0240	AUGUSTUS	intron	123503	126449	0.8	-	.	transcript_id "astr_s0240.g0005.t1"; gene_id "astr_s0240.g0005";
s0240	AUGUSTUS	CDS	126450	126554	1	-	0	transcript_id "astr_s0240.g0005.t1"; gene_id "astr_s0240.g0005";
s0240	AUGUSTUS	exon	126450	126554	.	-	.	transcript_id "astr_s0240.g0005.t1"; gene_id "astr_s0240.g0005";
s0240	AUGUSTUS	intron	126555	127383	0.99	-	.	transcript_id "astr_s0240.g0005.t1"; gene_id "astr_s0240.g0005";
s0240	AUGUSTUS	CDS	127384	127437	0.28	-	0	transcript_id "astr_s0240.g0005.t1"; gene_id "astr_s0240.g0005";
s0240	AUGUSTUS	exon	127384	127454	.	-	.	transcript_id "astr_s0240.g0005.t1"; gene_id "astr_s0240.g0005";
s0240	AUGUSTUS	start_codon	127435	127437	.	-	0	transcript_id "astr_s0240.g0005.t1"; gene_id "astr_s0240.g0005";
s0240	AUGUSTUS	5'-UTR	127438	127454	0.15	-	.	transcript_id "astr_s0240.g0005.t1"; gene_id "astr_s0240.g0005";
s0240	AUGUSTUS	tss	127454	127454	.	-	.	transcript_id "astr_s0240.g0005.t1"; gene_id "astr_s0240.g0005";
s0240	AUGUSTUS	gene	172164	207594	0.03	-	.	astr_s0240.g0006
s0240	AUGUSTUS	transcript	172164	207594	0.03	-	.	transcript_id "astr_s0240.g0006.t1"; gene_id "astr_s0240.g0006";
s0240	AUGUSTUS	tts	172164	172164	.	-	.	transcript_id "astr_s0240.g0006.t1"; gene_id "astr_s0240.g0006";
s0240	AUGUSTUS	3'-UTR	172164	172195	0.69	-	.	transcript_id "astr_s0240.g0006.t1"; gene_id "astr_s0240.g0006";
s0240	AUGUSTUS	exon	172164	172427	.	-	.	transcript_id "astr_s0240.g0006.t1"; gene_id "astr_s0240.g0006";
s0240	AUGUSTUS	stop_codon	172196	172198	.	-	0	transcript_id "astr_s0240.g0006.t1"; gene_id "astr_s0240.g0006";
s0240	AUGUSTUS	CDS	172196	172427	0.75	-	1	transcript_id "astr_s0240.g0006.t1"; gene_id "astr_s0240.g0006";
s0240	AUGUSTUS	intron	172428	173818	0.81	-	.	transcript_id "astr_s0240.g0006.t1"; gene_id "astr_s0240.g0006";
s0240	AUGUSTUS	CDS	173819	173940	0.86	-	0	transcript_id "astr_s0240.g0006.t1"; gene_id "astr_s0240.g0006";
s0240	AUGUSTUS	exon	173819	173940	.	-	.	transcript_id "astr_s0240.g0006.t1"; gene_id "astr_s0240.g0006";
s0240	AUGUSTUS	intron	173941	176853	1	-	.	transcript_id "astr_s0240.g0006.t1"; gene_id "astr_s0240.g0006";
s0240	AUGUSTUS	CDS	176854	176984	1	-	2	transcript_id "astr_s0240.g0006.t1"; gene_id "astr_s0240.g0006";
s0240	AUGUSTUS	exon	176854	176984	.	-	.	transcript_id "astr_s0240.g0006.t1"; gene_id "astr_s0240.g0006";
s0240	AUGUSTUS	intron	176985	178732	0.96	-	.	transcript_id "astr_s0240.g0006.t1"; gene_id "astr_s0240.g0006";
s0240	AUGUSTUS	CDS	178733	178811	0.96	-	0	transcript_id "astr_s0240.g0006.t1"; gene_id "astr_s0240.g0006";
s0240	AUGUSTUS	exon	178733	178811	.	-	.	transcript_id "astr_s0240.g0006.t1"; gene_id "astr_s0240.g0006";
s0240	AUGUSTUS	intron	178812	180015	0.96	-	.	transcript_id "astr_s0240.g0006.t1"; gene_id "astr_s0240.g0006";
s0240	AUGUSTUS	CDS	180016	180115	1	-	1	transcript_id "astr_s0240.g0006.t1"; gene_id "astr_s0240.g0006";
s0240	AUGUSTUS	exon	180016	180115	.	-	.	transcript_id "astr_s0240.g0006.t1"; gene_id "astr_s0240.g0006";
s0240	AUGUSTUS	intron	180116	181407	0.97	-	.	transcript_id "astr_s0240.g0006.t1"; gene_id "astr_s0240.g0006";
s0240	AUGUSTUS	CDS	181408	181524	0.97	-	1	transcript_id "astr_s0240.g0006.t1"; gene_id "astr_s0240.g0006";
s0240	AUGUSTUS	exon	181408	181524	.	-	.	transcript_id "astr_s0240.g0006.t1"; gene_id "astr_s0240.g0006";
s0240	AUGUSTUS	intron	181525	183254	0.97	-	.	transcript_id "astr_s0240.g0006.t1"; gene_id "astr_s0240.g0006";
s0240	AUGUSTUS	CDS	183255	183497	0.99	-	1	transcript_id "astr_s0240.g0006.t1"; gene_id "astr_s0240.g0006";
s0240	AUGUSTUS	exon	183255	183497	.	-	.	transcript_id "astr_s0240.g0006.t1"; gene_id "astr_s0240.g0006";
s0240	AUGUSTUS	intron	183498	187058	0.96	-	.	transcript_id "astr_s0240.g0006.t1"; gene_id "astr_s0240.g0006";
s0240	AUGUSTUS	CDS	187059	187201	0.97	-	0	transcript_id "astr_s0240.g0006.t1"; gene_id "astr_s0240.g0006";
s0240	AUGUSTUS	exon	187059	187201	.	-	.	transcript_id "astr_s0240.g0006.t1"; gene_id "astr_s0240.g0006";
s0240	AUGUSTUS	intron	187202	193503	0.61	-	.	transcript_id "astr_s0240.g0006.t1"; gene_id "astr_s0240.g0006";
s0240	AUGUSTUS	CDS	193504	193649	0.85	-	2	transcript_id "astr_s0240.g0006.t1"; gene_id "astr_s0240.g0006";
s0240	AUGUSTUS	exon	193504	193649	.	-	.	transcript_id "astr_s0240.g0006.t1"; gene_id "astr_s0240.g0006";
s0240	AUGUSTUS	intron	193650	195468	0.97	-	.	transcript_id "astr_s0240.g0006.t1"; gene_id "astr_s0240.g0006";
s0240	AUGUSTUS	CDS	195469	195583	0.98	-	0	transcript_id "astr_s0240.g0006.t1"; gene_id "astr_s0240.g0006";
s0240	AUGUSTUS	exon	195469	195583	.	-	.	transcript_id "astr_s0240.g0006.t1"; gene_id "astr_s0240.g0006";
s0240	AUGUSTUS	intron	195584	195662	0.97	-	.	transcript_id "astr_s0240.g0006.t1"; gene_id "astr_s0240.g0006";
s0240	AUGUSTUS	CDS	195663	195725	0.97	-	0	transcript_id "astr_s0240.g0006.t1"; gene_id "astr_s0240.g0006";
s0240	AUGUSTUS	exon	195663	195725	.	-	.	transcript_id "astr_s0240.g0006.t1"; gene_id "astr_s0240.g0006";
s0240	AUGUSTUS	intron	195726	198833	0.53	-	.	transcript_id "astr_s0240.g0006.t1"; gene_id "astr_s0240.g0006";
s0240	AUGUSTUS	CDS	198834	198980	0.54	-	0	transcript_id "astr_s0240.g0006.t1"; gene_id "astr_s0240.g0006";
s0240	AUGUSTUS	exon	198834	198980	.	-	.	transcript_id "astr_s0240.g0006.t1"; gene_id "astr_s0240.g0006";
s0240	AUGUSTUS	intron	198981	199855	0.5	-	.	transcript_id "astr_s0240.g0006.t1"; gene_id "astr_s0240.g0006";
s0240	AUGUSTUS	CDS	199856	199960	0.89	-	0	transcript_id "astr_s0240.g0006.t1"; gene_id "astr_s0240.g0006";
s0240	AUGUSTUS	exon	199856	199960	.	-	.	transcript_id "astr_s0240.g0006.t1"; gene_id "astr_s0240.g0006";
s0240	AUGUSTUS	intron	199961	202274	0.89	-	.	transcript_id "astr_s0240.g0006.t1"; gene_id "astr_s0240.g0006";
s0240	AUGUSTUS	CDS	202275	202452	0.72	-	1	transcript_id "astr_s0240.g0006.t1"; gene_id "astr_s0240.g0006";
s0240	AUGUSTUS	exon	202275	202452	.	-	.	transcript_id "astr_s0240.g0006.t1"; gene_id "astr_s0240.g0006";
s0240	AUGUSTUS	intron	202453	203219	0.59	-	.	transcript_id "astr_s0240.g0006.t1"; gene_id "astr_s0240.g0006";
s0240	AUGUSTUS	CDS	203220	203295	0.59	-	2	transcript_id "astr_s0240.g0006.t1"; gene_id "astr_s0240.g0006";
s0240	AUGUSTUS	exon	203220	203295	.	-	.	transcript_id "astr_s0240.g0006.t1"; gene_id "astr_s0240.g0006";
s0240	AUGUSTUS	intron	203296	205241	0.69	-	.	transcript_id "astr_s0240.g0006.t1"; gene_id "astr_s0240.g0006";
s0240	AUGUSTUS	CDS	205242	205418	0.68	-	2	transcript_id "astr_s0240.g0006.t1"; gene_id "astr_s0240.g0006";
s0240	AUGUSTUS	exon	205242	205418	.	-	.	transcript_id "astr_s0240.g0006.t1"; gene_id "astr_s0240.g0006";
s0240	AUGUSTUS	intron	205419	207346	0.66	-	.	transcript_id "astr_s0240.g0006.t1"; gene_id "astr_s0240.g0006";
s0240	AUGUSTUS	CDS	207347	207575	0.42	-	0	transcript_id "astr_s0240.g0006.t1"; gene_id "astr_s0240.g0006";
s0240	AUGUSTUS	exon	207347	207594	.	-	.	transcript_id "astr_s0240.g0006.t1"; gene_id "astr_s0240.g0006";
s0240	AUGUSTUS	start_codon	207573	207575	.	-	0	transcript_id "astr_s0240.g0006.t1"; gene_id "astr_s0240.g0006";
s0240	AUGUSTUS	5'-UTR	207576	207594	0.12	-	.	transcript_id "astr_s0240.g0006.t1"; gene_id "astr_s0240.g0006";
s0240	AUGUSTUS	tss	207594	207594	.	-	.	transcript_id "astr_s0240.g0006.t1"; gene_id "astr_s0240.g0006";
s0240	AUGUSTUS	gene	212116	219078	0.16	+	.	astr_s0240.g0007
s0240	AUGUSTUS	transcript	212116	219078	0.16	+	.	transcript_id "astr_s0240.g0007.t1"; gene_id "astr_s0240.g0007";
s0240	AUGUSTUS	tss	212116	212116	.	+	.	transcript_id "astr_s0240.g0007.t1"; gene_id "astr_s0240.g0007";
s0240	AUGUSTUS	5'-UTR	212116	212137	0.38	+	.	transcript_id "astr_s0240.g0007.t1"; gene_id "astr_s0240.g0007";
s0240	AUGUSTUS	exon	212116	212269	.	+	.	transcript_id "astr_s0240.g0007.t1"; gene_id "astr_s0240.g0007";
s0240	AUGUSTUS	start_codon	212138	212140	.	+	0	transcript_id "astr_s0240.g0007.t1"; gene_id "astr_s0240.g0007";
s0240	AUGUSTUS	CDS	212138	212269	0.51	+	0	transcript_id "astr_s0240.g0007.t1"; gene_id "astr_s0240.g0007";
s0240	AUGUSTUS	intron	212270	213276	0.75	+	.	transcript_id "astr_s0240.g0007.t1"; gene_id "astr_s0240.g0007";
s0240	AUGUSTUS	CDS	213277	213475	0.75	+	0	transcript_id "astr_s0240.g0007.t1"; gene_id "astr_s0240.g0007";
s0240	AUGUSTUS	exon	213277	213475	.	+	.	transcript_id "astr_s0240.g0007.t1"; gene_id "astr_s0240.g0007";
s0240	AUGUSTUS	intron	213476	214702	1	+	.	transcript_id "astr_s0240.g0007.t1"; gene_id "astr_s0240.g0007";
s0240	AUGUSTUS	CDS	214703	214800	1	+	2	transcript_id "astr_s0240.g0007.t1"; gene_id "astr_s0240.g0007";
s0240	AUGUSTUS	exon	214703	214800	.	+	.	transcript_id "astr_s0240.g0007.t1"; gene_id "astr_s0240.g0007";
s0240	AUGUSTUS	intron	214801	216193	1	+	.	transcript_id "astr_s0240.g0007.t1"; gene_id "astr_s0240.g0007";
s0240	AUGUSTUS	CDS	216194	216503	1	+	0	transcript_id "astr_s0240.g0007.t1"; gene_id "astr_s0240.g0007";
s0240	AUGUSTUS	exon	216194	216503	.	+	.	transcript_id "astr_s0240.g0007.t1"; gene_id "astr_s0240.g0007";
s0240	AUGUSTUS	intron	216504	217471	0.99	+	.	transcript_id "astr_s0240.g0007.t1"; gene_id "astr_s0240.g0007";
s0240	AUGUSTUS	CDS	217472	217586	0.99	+	2	transcript_id "astr_s0240.g0007.t1"; gene_id "astr_s0240.g0007";
s0240	AUGUSTUS	exon	217472	217586	.	+	.	transcript_id "astr_s0240.g0007.t1"; gene_id "astr_s0240.g0007";
s0240	AUGUSTUS	intron	217587	218394	1	+	.	transcript_id "astr_s0240.g0007.t1"; gene_id "astr_s0240.g0007";
s0240	AUGUSTUS	CDS	218395	218842	1	+	1	transcript_id "astr_s0240.g0007.t1"; gene_id "astr_s0240.g0007";
s0240	AUGUSTUS	exon	218395	219078	.	+	.	transcript_id "astr_s0240.g0007.t1"; gene_id "astr_s0240.g0007";
s0240	AUGUSTUS	stop_codon	218840	218842	.	+	0	transcript_id "astr_s0240.g0007.t1"; gene_id "astr_s0240.g0007";
s0240	AUGUSTUS	3'-UTR	218843	219078	0.45	+	.	transcript_id "astr_s0240.g0007.t1"; gene_id "astr_s0240.g0007";
s0240	AUGUSTUS	tts	219078	219078	.	+	.	transcript_id "astr_s0240.g0007.t1"; gene_id "astr_s0240.g0007";
s0240	AUGUSTUS	gene	221097	229684	0.13	-	.	astr_s0240.g0008
s0240	AUGUSTUS	transcript	221097	229684	0.13	-	.	transcript_id "astr_s0240.g0008.t1"; gene_id "astr_s0240.g0008";
s0240	AUGUSTUS	tts	221097	221097	.	-	.	transcript_id "astr_s0240.g0008.t1"; gene_id "astr_s0240.g0008";
s0240	AUGUSTUS	3'-UTR	221097	221191	0.24	-	.	transcript_id "astr_s0240.g0008.t1"; gene_id "astr_s0240.g0008";
s0240	AUGUSTUS	exon	221097	221276	.	-	.	transcript_id "astr_s0240.g0008.t1"; gene_id "astr_s0240.g0008";
s0240	AUGUSTUS	stop_codon	221192	221194	.	-	0	transcript_id "astr_s0240.g0008.t1"; gene_id "astr_s0240.g0008";
s0240	AUGUSTUS	CDS	221192	221276	1	-	1	transcript_id "astr_s0240.g0008.t1"; gene_id "astr_s0240.g0008";
s0240	AUGUSTUS	intron	221277	221599	1	-	.	transcript_id "astr_s0240.g0008.t1"; gene_id "astr_s0240.g0008";
s0240	AUGUSTUS	CDS	221600	221704	1	-	1	transcript_id "astr_s0240.g0008.t1"; gene_id "astr_s0240.g0008";
s0240	AUGUSTUS	exon	221600	221704	.	-	.	transcript_id "astr_s0240.g0008.t1"; gene_id "astr_s0240.g0008";
s0240	AUGUSTUS	intron	221705	222991	1	-	.	transcript_id "astr_s0240.g0008.t1"; gene_id "astr_s0240.g0008";
s0240	AUGUSTUS	CDS	222992	223107	1	-	0	transcript_id "astr_s0240.g0008.t1"; gene_id "astr_s0240.g0008";
s0240	AUGUSTUS	exon	222992	223107	.	-	.	transcript_id "astr_s0240.g0008.t1"; gene_id "astr_s0240.g0008";
s0240	AUGUSTUS	intron	223108	223714	1	-	.	transcript_id "astr_s0240.g0008.t1"; gene_id "astr_s0240.g0008";
s0240	AUGUSTUS	CDS	223715	223769	1	-	1	transcript_id "astr_s0240.g0008.t1"; gene_id "astr_s0240.g0008";
s0240	AUGUSTUS	exon	223715	223769	.	-	.	transcript_id "astr_s0240.g0008.t1"; gene_id "astr_s0240.g0008";
s0240	AUGUSTUS	intron	223770	224452	1	-	.	transcript_id "astr_s0240.g0008.t1"; gene_id "astr_s0240.g0008";
s0240	AUGUSTUS	CDS	224453	224531	1	-	2	transcript_id "astr_s0240.g0008.t1"; gene_id "astr_s0240.g0008";
s0240	AUGUSTUS	exon	224453	224531	.	-	.	transcript_id "astr_s0240.g0008.t1"; gene_id "astr_s0240.g0008";
s0240	AUGUSTUS	intron	224532	224646	1	-	.	transcript_id "astr_s0240.g0008.t1"; gene_id "astr_s0240.g0008";
s0240	AUGUSTUS	CDS	224647	224688	1	-	2	transcript_id "astr_s0240.g0008.t1"; gene_id "astr_s0240.g0008";
s0240	AUGUSTUS	exon	224647	224688	.	-	.	transcript_id "astr_s0240.g0008.t1"; gene_id "astr_s0240.g0008";
s0240	AUGUSTUS	intron	224689	225257	1	-	.	transcript_id "astr_s0240.g0008.t1"; gene_id "astr_s0240.g0008";
s0240	AUGUSTUS	CDS	225258	225312	1	-	0	transcript_id "astr_s0240.g0008.t1"; gene_id "astr_s0240.g0008";
s0240	AUGUSTUS	exon	225258	225312	.	-	.	transcript_id "astr_s0240.g0008.t1"; gene_id "astr_s0240.g0008";
s0240	AUGUSTUS	intron	225313	226383	1	-	.	transcript_id "astr_s0240.g0008.t1"; gene_id "astr_s0240.g0008";
s0240	AUGUSTUS	CDS	226384	226440	1	-	0	transcript_id "astr_s0240.g0008.t1"; gene_id "astr_s0240.g0008";
s0240	AUGUSTUS	exon	226384	226440	.	-	.	transcript_id "astr_s0240.g0008.t1"; gene_id "astr_s0240.g0008";
s0240	AUGUSTUS	intron	226441	226867	1	-	.	transcript_id "astr_s0240.g0008.t1"; gene_id "astr_s0240.g0008";
s0240	AUGUSTUS	CDS	226868	226933	1	-	0	transcript_id "astr_s0240.g0008.t1"; gene_id "astr_s0240.g0008";
s0240	AUGUSTUS	exon	226868	226933	.	-	.	transcript_id "astr_s0240.g0008.t1"; gene_id "astr_s0240.g0008";
s0240	AUGUSTUS	intron	226934	227299	1	-	.	transcript_id "astr_s0240.g0008.t1"; gene_id "astr_s0240.g0008";
s0240	AUGUSTUS	CDS	227300	227398	1	-	0	transcript_id "astr_s0240.g0008.t1"; gene_id "astr_s0240.g0008";
s0240	AUGUSTUS	exon	227300	227398	.	-	.	transcript_id "astr_s0240.g0008.t1"; gene_id "astr_s0240.g0008";
s0240	AUGUSTUS	intron	227399	228227	1	-	.	transcript_id "astr_s0240.g0008.t1"; gene_id "astr_s0240.g0008";
s0240	AUGUSTUS	CDS	228228	228263	1	-	0	transcript_id "astr_s0240.g0008.t1"; gene_id "astr_s0240.g0008";
s0240	AUGUSTUS	exon	228228	228263	.	-	.	transcript_id "astr_s0240.g0008.t1"; gene_id "astr_s0240.g0008";
s0240	AUGUSTUS	intron	228264	228609	1	-	.	transcript_id "astr_s0240.g0008.t1"; gene_id "astr_s0240.g0008";
s0240	AUGUSTUS	CDS	228610	228758	1	-	2	transcript_id "astr_s0240.g0008.t1"; gene_id "astr_s0240.g0008";
s0240	AUGUSTUS	exon	228610	228758	.	-	.	transcript_id "astr_s0240.g0008.t1"; gene_id "astr_s0240.g0008";
s0240	AUGUSTUS	intron	228759	229519	1	-	.	transcript_id "astr_s0240.g0008.t1"; gene_id "astr_s0240.g0008";
s0240	AUGUSTUS	CDS	229520	229649	1	-	0	transcript_id "astr_s0240.g0008.t1"; gene_id "astr_s0240.g0008";
s0240	AUGUSTUS	exon	229520	229684	.	-	.	transcript_id "astr_s0240.g0008.t1"; gene_id "astr_s0240.g0008";
s0240	AUGUSTUS	start_codon	229647	229649	.	-	0	transcript_id "astr_s0240.g0008.t1"; gene_id "astr_s0240.g0008";
s0240	AUGUSTUS	5'-UTR	229650	229684	0.44	-	.	transcript_id "astr_s0240.g0008.t1"; gene_id "astr_s0240.g0008";
s0240	AUGUSTUS	tss	229684	229684	.	-	.	transcript_id "astr_s0240.g0008.t1"; gene_id "astr_s0240.g0008";
s0240	AUGUSTUS	gene	230026	253214	0.07	+	.	astr_s0240.g0009
s0240	AUGUSTUS	transcript	230026	253214	0.07	+	.	transcript_id "astr_s0240.g0009.t1"; gene_id "astr_s0240.g0009";
s0240	AUGUSTUS	tss	230026	230026	.	+	.	transcript_id "astr_s0240.g0009.t1"; gene_id "astr_s0240.g0009";
s0240	AUGUSTUS	5'-UTR	230026	230078	0.47	+	.	transcript_id "astr_s0240.g0009.t1"; gene_id "astr_s0240.g0009";
s0240	AUGUSTUS	exon	230026	230301	.	+	.	transcript_id "astr_s0240.g0009.t1"; gene_id "astr_s0240.g0009";
s0240	AUGUSTUS	start_codon	230079	230081	.	+	0	transcript_id "astr_s0240.g0009.t1"; gene_id "astr_s0240.g0009";
s0240	AUGUSTUS	CDS	230079	230301	1	+	0	transcript_id "astr_s0240.g0009.t1"; gene_id "astr_s0240.g0009";
s0240	AUGUSTUS	intron	230302	233516	1	+	.	transcript_id "astr_s0240.g0009.t1"; gene_id "astr_s0240.g0009";
s0240	AUGUSTUS	CDS	233517	233743	1	+	2	transcript_id "astr_s0240.g0009.t1"; gene_id "astr_s0240.g0009";
s0240	AUGUSTUS	exon	233517	233743	.	+	.	transcript_id "astr_s0240.g0009.t1"; gene_id "astr_s0240.g0009";
s0240	AUGUSTUS	intron	233744	235519	1	+	.	transcript_id "astr_s0240.g0009.t1"; gene_id "astr_s0240.g0009";
s0240	AUGUSTUS	CDS	235520	235727	1	+	0	transcript_id "astr_s0240.g0009.t1"; gene_id "astr_s0240.g0009";
s0240	AUGUSTUS	exon	235520	235727	.	+	.	transcript_id "astr_s0240.g0009.t1"; gene_id "astr_s0240.g0009";
s0240	AUGUSTUS	intron	235728	237451	1	+	.	transcript_id "astr_s0240.g0009.t1"; gene_id "astr_s0240.g0009";
s0240	AUGUSTUS	CDS	237452	237612	1	+	2	transcript_id "astr_s0240.g0009.t1"; gene_id "astr_s0240.g0009";
s0240	AUGUSTUS	exon	237452	237612	.	+	.	transcript_id "astr_s0240.g0009.t1"; gene_id "astr_s0240.g0009";
s0240	AUGUSTUS	intron	237613	238017	1	+	.	transcript_id "astr_s0240.g0009.t1"; gene_id "astr_s0240.g0009";
s0240	AUGUSTUS	CDS	238018	238246	1	+	0	transcript_id "astr_s0240.g0009.t1"; gene_id "astr_s0240.g0009";
s0240	AUGUSTUS	exon	238018	238246	.	+	.	transcript_id "astr_s0240.g0009.t1"; gene_id "astr_s0240.g0009";
s0240	AUGUSTUS	intron	238247	238979	1	+	.	transcript_id "astr_s0240.g0009.t1"; gene_id "astr_s0240.g0009";
s0240	AUGUSTUS	CDS	238980	239049	0.91	+	2	transcript_id "astr_s0240.g0009.t1"; gene_id "astr_s0240.g0009";
s0240	AUGUSTUS	exon	238980	239049	.	+	.	transcript_id "astr_s0240.g0009.t1"; gene_id "astr_s0240.g0009";
s0240	AUGUSTUS	intron	239050	241670	0.8	+	.	transcript_id "astr_s0240.g0009.t1"; gene_id "astr_s0240.g0009";
s0240	AUGUSTUS	CDS	241671	241738	0.52	+	1	transcript_id "astr_s0240.g0009.t1"; gene_id "astr_s0240.g0009";
s0240	AUGUSTUS	exon	241671	241738	.	+	.	transcript_id "astr_s0240.g0009.t1"; gene_id "astr_s0240.g0009";
s0240	AUGUSTUS	intron	241739	246892	0.54	+	.	transcript_id "astr_s0240.g0009.t1"; gene_id "astr_s0240.g0009";
s0240	AUGUSTUS	CDS	246893	247013	0.46	+	2	transcript_id "astr_s0240.g0009.t1"; gene_id "astr_s0240.g0009";
s0240	AUGUSTUS	exon	246893	247013	.	+	.	transcript_id "astr_s0240.g0009.t1"; gene_id "astr_s0240.g0009";
s0240	AUGUSTUS	intron	247014	247464	0.46	+	.	transcript_id "astr_s0240.g0009.t1"; gene_id "astr_s0240.g0009";
s0240	AUGUSTUS	CDS	247465	247706	0.46	+	1	transcript_id "astr_s0240.g0009.t1"; gene_id "astr_s0240.g0009";
s0240	AUGUSTUS	exon	247465	247706	.	+	.	transcript_id "astr_s0240.g0009.t1"; gene_id "astr_s0240.g0009";
s0240	AUGUSTUS	intron	247707	248626	1	+	.	transcript_id "astr_s0240.g0009.t1"; gene_id "astr_s0240.g0009";
s0240	AUGUSTUS	CDS	248627	248787	1	+	2	transcript_id "astr_s0240.g0009.t1"; gene_id "astr_s0240.g0009";
s0240	AUGUSTUS	exon	248627	248787	.	+	.	transcript_id "astr_s0240.g0009.t1"; gene_id "astr_s0240.g0009";
s0240	AUGUSTUS	intron	248788	249890	1	+	.	transcript_id "astr_s0240.g0009.t1"; gene_id "astr_s0240.g0009";
s0240	AUGUSTUS	CDS	249891	250116	1	+	0	transcript_id "astr_s0240.g0009.t1"; gene_id "astr_s0240.g0009";
s0240	AUGUSTUS	exon	249891	250116	.	+	.	transcript_id "astr_s0240.g0009.t1"; gene_id "astr_s0240.g0009";
s0240	AUGUSTUS	intron	250117	250806	1	+	.	transcript_id "astr_s0240.g0009.t1"; gene_id "astr_s0240.g0009";
s0240	AUGUSTUS	CDS	250807	250898	1	+	2	transcript_id "astr_s0240.g0009.t1"; gene_id "astr_s0240.g0009";
s0240	AUGUSTUS	exon	250807	250918	.	+	.	transcript_id "astr_s0240.g0009.t1"; gene_id "astr_s0240.g0009";
s0240	AUGUSTUS	stop_codon	250896	250898	.	+	0	transcript_id "astr_s0240.g0009.t1"; gene_id "astr_s0240.g0009";
s0240	AUGUSTUS	3'-UTR	250899	250918	1	+	.	transcript_id "astr_s0240.g0009.t1"; gene_id "astr_s0240.g0009";
s0240	AUGUSTUS	3'-UTR	252848	253214	0.42	+	.	transcript_id "astr_s0240.g0009.t1"; gene_id "astr_s0240.g0009";
s0240	AUGUSTUS	exon	252848	253214	.	+	.	transcript_id "astr_s0240.g0009.t1"; gene_id "astr_s0240.g0009";
s0240	AUGUSTUS	tts	253214	253214	.	+	.	transcript_id "astr_s0240.g0009.t1"; gene_id "astr_s0240.g0009";
s0240	AUGUSTUS	gene	255816	272523	0.17	+	.	astr_s0240.g0010
s0240	AUGUSTUS	transcript	255816	272523	0.17	+	.	transcript_id "astr_s0240.g0010.t1"; gene_id "astr_s0240.g0010";
s0240	AUGUSTUS	tss	255816	255816	.	+	.	transcript_id "astr_s0240.g0010.t1"; gene_id "astr_s0240.g0010";
s0240	AUGUSTUS	5'-UTR	255816	256050	0.28	+	.	transcript_id "astr_s0240.g0010.t1"; gene_id "astr_s0240.g0010";
s0240	AUGUSTUS	exon	255816	256114	.	+	.	transcript_id "astr_s0240.g0010.t1"; gene_id "astr_s0240.g0010";
s0240	AUGUSTUS	start_codon	256051	256053	.	+	0	transcript_id "astr_s0240.g0010.t1"; gene_id "astr_s0240.g0010";
s0240	AUGUSTUS	CDS	256051	256114	1	+	0	transcript_id "astr_s0240.g0010.t1"; gene_id "astr_s0240.g0010";
s0240	AUGUSTUS	intron	256115	266275	1	+	.	transcript_id "astr_s0240.g0010.t1"; gene_id "astr_s0240.g0010";
s0240	AUGUSTUS	CDS	266276	266502	1	+	2	transcript_id "astr_s0240.g0010.t1"; gene_id "astr_s0240.g0010";
s0240	AUGUSTUS	exon	266276	266502	.	+	.	transcript_id "astr_s0240.g0010.t1"; gene_id "astr_s0240.g0010";
s0240	AUGUSTUS	intron	266503	266837	1	+	.	transcript_id "astr_s0240.g0010.t1"; gene_id "astr_s0240.g0010";
s0240	AUGUSTUS	CDS	266838	267045	1	+	0	transcript_id "astr_s0240.g0010.t1"; gene_id "astr_s0240.g0010";
s0240	AUGUSTUS	exon	266838	267045	.	+	.	transcript_id "astr_s0240.g0010.t1"; gene_id "astr_s0240.g0010";
s0240	AUGUSTUS	intron	267046	267710	1	+	.	transcript_id "astr_s0240.g0010.t1"; gene_id "astr_s0240.g0010";
s0240	AUGUSTUS	CDS	267711	267871	1	+	2	transcript_id "astr_s0240.g0010.t1"; gene_id "astr_s0240.g0010";
s0240	AUGUSTUS	exon	267711	267871	.	+	.	transcript_id "astr_s0240.g0010.t1"; gene_id "astr_s0240.g0010";
s0240	AUGUSTUS	intron	267872	271127	1	+	.	transcript_id "astr_s0240.g0010.t1"; gene_id "astr_s0240.g0010";
s0240	AUGUSTUS	CDS	271128	271319	1	+	0	transcript_id "astr_s0240.g0010.t1"; gene_id "astr_s0240.g0010";
s0240	AUGUSTUS	exon	271128	271353	.	+	.	transcript_id "astr_s0240.g0010.t1"; gene_id "astr_s0240.g0010";
s0240	AUGUSTUS	stop_codon	271317	271319	.	+	0	transcript_id "astr_s0240.g0010.t1"; gene_id "astr_s0240.g0010";
s0240	AUGUSTUS	3'-UTR	271320	271353	1	+	.	transcript_id "astr_s0240.g0010.t1"; gene_id "astr_s0240.g0010";
s0240	AUGUSTUS	3'-UTR	272025	272523	0.52	+	.	transcript_id "astr_s0240.g0010.t1"; gene_id "astr_s0240.g0010";
s0240	AUGUSTUS	exon	272025	272523	.	+	.	transcript_id "astr_s0240.g0010.t1"; gene_id "astr_s0240.g0010";
s0240	AUGUSTUS	tts	272523	272523	.	+	.	transcript_id "astr_s0240.g0010.t1"; gene_id "astr_s0240.g0010";
s0240	AUGUSTUS	gene	277225	285424	0.01	-	.	astr_s0240.g0011
s0240	AUGUSTUS	transcript	277225	285424	0.01	-	.	transcript_id "astr_s0240.g0011.t1"; gene_id "astr_s0240.g0011";
s0240	AUGUSTUS	tts	277225	277225	.	-	.	transcript_id "astr_s0240.g0011.t1"; gene_id "astr_s0240.g0011";
s0240	AUGUSTUS	3'-UTR	277225	277341	0.74	-	.	transcript_id "astr_s0240.g0011.t1"; gene_id "astr_s0240.g0011";
s0240	AUGUSTUS	exon	277225	278762	.	-	.	transcript_id "astr_s0240.g0011.t1"; gene_id "astr_s0240.g0011";
s0240	AUGUSTUS	stop_codon	277342	277344	.	-	0	transcript_id "astr_s0240.g0011.t1"; gene_id "astr_s0240.g0011";
s0240	AUGUSTUS	CDS	277342	278762	1	-	2	transcript_id "astr_s0240.g0011.t1"; gene_id "astr_s0240.g0011";
s0240	AUGUSTUS	intron	278763	281242	1	-	.	transcript_id "astr_s0240.g0011.t1"; gene_id "astr_s0240.g0011";
s0240	AUGUSTUS	CDS	281243	281367	0.5	-	1	transcript_id "astr_s0240.g0011.t1"; gene_id "astr_s0240.g0011";
s0240	AUGUSTUS	exon	281243	281367	.	-	.	transcript_id "astr_s0240.g0011.t1"; gene_id "astr_s0240.g0011";
s0240	AUGUSTUS	intron	281368	284094	0.21	-	.	transcript_id "astr_s0240.g0011.t1"; gene_id "astr_s0240.g0011";
s0240	AUGUSTUS	CDS	284095	284409	0.35	-	1	transcript_id "astr_s0240.g0011.t1"; gene_id "astr_s0240.g0011";
s0240	AUGUSTUS	exon	284095	284409	.	-	.	transcript_id "astr_s0240.g0011.t1"; gene_id "astr_s0240.g0011";
s0240	AUGUSTUS	intron	284410	284511	0.48	-	.	transcript_id "astr_s0240.g0011.t1"; gene_id "astr_s0240.g0011";
s0240	AUGUSTUS	CDS	284512	285353	0.4	-	0	transcript_id "astr_s0240.g0011.t1"; gene_id "astr_s0240.g0011";
s0240	AUGUSTUS	exon	284512	285424	.	-	.	transcript_id "astr_s0240.g0011.t1"; gene_id "astr_s0240.g0011";
s0240	AUGUSTUS	start_codon	285351	285353	.	-	0	transcript_id "astr_s0240.g0011.t1"; gene_id "astr_s0240.g0011";
s0240	AUGUSTUS	5'-UTR	285354	285424	0.22	-	.	transcript_id "astr_s0240.g0011.t1"; gene_id "astr_s0240.g0011";
s0240	AUGUSTUS	tss	285424	285424	.	-	.	transcript_id "astr_s0240.g0011.t1"; gene_id "astr_s0240.g0011";
s0240	AUGUSTUS	gene	311386	314134	0.65	-	.	astr_s0240.g0012
s0240	AUGUSTUS	transcript	311386	314134	0.65	-	.	transcript_id "astr_s0240.g0012.t1"; gene_id "astr_s0240.g0012";
s0240	AUGUSTUS	tts	311386	311386	.	-	.	transcript_id "astr_s0240.g0012.t1"; gene_id "astr_s0240.g0012";
s0240	AUGUSTUS	3'-UTR	311386	311533	0.96	-	.	transcript_id "astr_s0240.g0012.t1"; gene_id "astr_s0240.g0012";
s0240	AUGUSTUS	exon	311386	311742	.	-	.	transcript_id "astr_s0240.g0012.t1"; gene_id "astr_s0240.g0012";
s0240	AUGUSTUS	stop_codon	311534	311536	.	-	0	transcript_id "astr_s0240.g0012.t1"; gene_id "astr_s0240.g0012";
s0240	AUGUSTUS	CDS	311534	311742	1	-	2	transcript_id "astr_s0240.g0012.t1"; gene_id "astr_s0240.g0012";
s0240	AUGUSTUS	intron	311743	312323	1	-	.	transcript_id "astr_s0240.g0012.t1"; gene_id "astr_s0240.g0012";
s0240	AUGUSTUS	CDS	312324	312989	1	-	2	transcript_id "astr_s0240.g0012.t1"; gene_id "astr_s0240.g0012";
s0240	AUGUSTUS	exon	312324	312989	.	-	.	transcript_id "astr_s0240.g0012.t1"; gene_id "astr_s0240.g0012";
s0240	AUGUSTUS	intron	312990	313998	1	-	.	transcript_id "astr_s0240.g0012.t1"; gene_id "astr_s0240.g0012";
s0240	AUGUSTUS	CDS	313999	314056	1	-	0	transcript_id "astr_s0240.g0012.t1"; gene_id "astr_s0240.g0012";
s0240	AUGUSTUS	exon	313999	314134	.	-	.	transcript_id "astr_s0240.g0012.t1"; gene_id "astr_s0240.g0012";
s0240	AUGUSTUS	start_codon	314054	314056	.	-	0	transcript_id "astr_s0240.g0012.t1"; gene_id "astr_s0240.g0012";
s0240	AUGUSTUS	5'-UTR	314057	314134	0.69	-	.	transcript_id "astr_s0240.g0012.t1"; gene_id "astr_s0240.g0012";
s0240	AUGUSTUS	tss	314134	314134	.	-	.	transcript_id "astr_s0240.g0012.t1"; gene_id "astr_s0240.g0012";
s0084	AUGUSTUS	gene	11014	70494	0.13	-	.	astr_s0084.g0001
s0084	AUGUSTUS	transcript	11014	70494	0.03	-	.	transcript_id "astr_s0084.g0001.t1"; gene_id "astr_s0084.g0001";
s0084	AUGUSTUS	tts	11014	11014	.	-	.	transcript_id "astr_s0084.g0001.t1"; gene_id "astr_s0084.g0001";
s0084	AUGUSTUS	3'-UTR	11014	11291	0.14	-	.	transcript_id "astr_s0084.g0001.t1"; gene_id "astr_s0084.g0001";
s0084	AUGUSTUS	exon	11014	11291	.	-	.	transcript_id "astr_s0084.g0001.t1"; gene_id "astr_s0084.g0001";
s0084	AUGUSTUS	3'-UTR	12204	12374	0.66	-	.	transcript_id "astr_s0084.g0001.t1"; gene_id "astr_s0084.g0001";
s0084	AUGUSTUS	exon	12204	12434	.	-	.	transcript_id "astr_s0084.g0001.t1"; gene_id "astr_s0084.g0001";
s0084	AUGUSTUS	stop_codon	12375	12377	.	-	0	transcript_id "astr_s0084.g0001.t1"; gene_id "astr_s0084.g0001";
s0084	AUGUSTUS	CDS	12375	12434	1	-	0	transcript_id "astr_s0084.g0001.t1"; gene_id "astr_s0084.g0001";
s0084	AUGUSTUS	intron	12435	13268	1	-	.	transcript_id "astr_s0084.g0001.t1"; gene_id "astr_s0084.g0001";
s0084	AUGUSTUS	CDS	13269	13376	1	-	0	transcript_id "astr_s0084.g0001.t1"; gene_id "astr_s0084.g0001";
s0084	AUGUSTUS	exon	13269	13376	.	-	.	transcript_id "astr_s0084.g0001.t1"; gene_id "astr_s0084.g0001";
s0084	AUGUSTUS	intron	13377	13676	1	-	.	transcript_id "astr_s0084.g0001.t1"; gene_id "astr_s0084.g0001";
s0084	AUGUSTUS	CDS	13677	13782	1	-	1	transcript_id "astr_s0084.g0001.t1"; gene_id "astr_s0084.g0001";
s0084	AUGUSTUS	exon	13677	13782	.	-	.	transcript_id "astr_s0084.g0001.t1"; gene_id "astr_s0084.g0001";
s0084	AUGUSTUS	intron	13783	14751	1	-	.	transcript_id "astr_s0084.g0001.t1"; gene_id "astr_s0084.g0001";
s0084	AUGUSTUS	CDS	14752	14837	1	-	0	transcript_id "astr_s0084.g0001.t1"; gene_id "astr_s0084.g0001";
s0084	AUGUSTUS	exon	14752	14837	.	-	.	transcript_id "astr_s0084.g0001.t1"; gene_id "astr_s0084.g0001";
s0084	AUGUSTUS	intron	14838	14975	1	-	.	transcript_id "astr_s0084.g0001.t1"; gene_id "astr_s0084.g0001";
s0084	AUGUSTUS	CDS	14976	15041	1	-	0	transcript_id "astr_s0084.g0001.t1"; gene_id "astr_s0084.g0001";
s0084	AUGUSTUS	exon	14976	15041	.	-	.	transcript_id "astr_s0084.g0001.t1"; gene_id "astr_s0084.g0001";
s0084	AUGUSTUS	intron	15042	15287	1	-	.	transcript_id "astr_s0084.g0001.t1"; gene_id "astr_s0084.g0001";
s0084	AUGUSTUS	CDS	15288	15441	1	-	1	transcript_id "astr_s0084.g0001.t1"; gene_id "astr_s0084.g0001";
s0084	AUGUSTUS	exon	15288	15441	.	-	.	transcript_id "astr_s0084.g0001.t1"; gene_id "astr_s0084.g0001";
s0084	AUGUSTUS	intron	15442	15819	1	-	.	transcript_id "astr_s0084.g0001.t1"; gene_id "astr_s0084.g0001";
s0084	AUGUSTUS	CDS	15820	15876	1	-	1	transcript_id "astr_s0084.g0001.t1"; gene_id "astr_s0084.g0001";
s0084	AUGUSTUS	exon	15820	15876	.	-	.	transcript_id "astr_s0084.g0001.t1"; gene_id "astr_s0084.g0001";
s0084	AUGUSTUS	intron	15877	16236	1	-	.	transcript_id "astr_s0084.g0001.t1"; gene_id "astr_s0084.g0001";
s0084	AUGUSTUS	CDS	16237	16275	1	-	1	transcript_id "astr_s0084.g0001.t1"; gene_id "astr_s0084.g0001";
s0084	AUGUSTUS	exon	16237	16275	.	-	.	transcript_id "astr_s0084.g0001.t1"; gene_id "astr_s0084.g0001";
s0084	AUGUSTUS	intron	16276	16668	1	-	.	transcript_id "astr_s0084.g0001.t1"; gene_id "astr_s0084.g0001";
s0084	AUGUSTUS	CDS	16669	16737	1	-	1	transcript_id "astr_s0084.g0001.t1"; gene_id "astr_s0084.g0001";
s0084	AUGUSTUS	exon	16669	16737	.	-	.	transcript_id "astr_s0084.g0001.t1"; gene_id "astr_s0084.g0001";
s0084	AUGUSTUS	intron	16738	17263	1	-	.	transcript_id "astr_s0084.g0001.t1"; gene_id "astr_s0084.g0001";
s0084	AUGUSTUS	CDS	17264	17352	1	-	0	transcript_id "astr_s0084.g0001.t1"; gene_id "astr_s0084.g0001";
s0084	AUGUSTUS	exon	17264	17352	.	-	.	transcript_id "astr_s0084.g0001.t1"; gene_id "astr_s0084.g0001";
s0084	AUGUSTUS	intron	17353	17672	1	-	.	transcript_id "astr_s0084.g0001.t1"; gene_id "astr_s0084.g0001";
s0084	AUGUSTUS	CDS	17673	17726	1	-	0	transcript_id "astr_s0084.g0001.t1"; gene_id "astr_s0084.g0001";
s0084	AUGUSTUS	exon	17673	17726	.	-	.	transcript_id "astr_s0084.g0001.t1"; gene_id "astr_s0084.g0001";
s0084	AUGUSTUS	intron	17727	18398	1	-	.	transcript_id "astr_s0084.g0001.t1"; gene_id "astr_s0084.g0001";
s0084	AUGUSTUS	CDS	18399	18452	1	-	0	transcript_id "astr_s0084.g0001.t1"; gene_id "astr_s0084.g0001";
s0084	AUGUSTUS	exon	18399	18452	.	-	.	transcript_id "astr_s0084.g0001.t1"; gene_id "astr_s0084.g0001";
s0084	AUGUSTUS	intron	18453	18655	1	-	.	transcript_id "astr_s0084.g0001.t1"; gene_id "astr_s0084.g0001";
s0084	AUGUSTUS	CDS	18656	18745	1	-	0	transcript_id "astr_s0084.g0001.t1"; gene_id "astr_s0084.g0001";
s0084	AUGUSTUS	exon	18656	18745	.	-	.	transcript_id "astr_s0084.g0001.t1"; gene_id "astr_s0084.g0001";
s0084	AUGUSTUS	intron	18746	18907	1	-	.	transcript_id "astr_s0084.g0001.t1"; gene_id "astr_s0084.g0001";
s0084	AUGUSTUS	CDS	18908	19037	1	-	1	transcript_id "astr_s0084.g0001.t1"; gene_id "astr_s0084.g0001";
s0084	AUGUSTUS	exon	18908	19037	.	-	.	transcript_id "astr_s0084.g0001.t1"; gene_id "astr_s0084.g0001";
s0084	AUGUSTUS	intron	19038	19358	1	-	.	transcript_id "astr_s0084.g0001.t1"; gene_id "astr_s0084.g0001";
s0084	AUGUSTUS	CDS	19359	19483	1	-	0	transcript_id "astr_s0084.g0001.t1"; gene_id "astr_s0084.g0001";
s0084	AUGUSTUS	exon	19359	19483	.	-	.	transcript_id "astr_s0084.g0001.t1"; gene_id "astr_s0084.g0001";
s0084	AUGUSTUS	intron	19484	19984	1	-	.	transcript_id "astr_s0084.g0001.t1"; gene_id "astr_s0084.g0001";
s0084	AUGUSTUS	CDS	19985	20018	1	-	1	transcript_id "astr_s0084.g0001.t1"; gene_id "astr_s0084.g0001";
s0084	AUGUSTUS	exon	19985	20018	.	-	.	transcript_id "astr_s0084.g0001.t1"; gene_id "astr_s0084.g0001";
s0084	AUGUSTUS	intron	20019	20116	1	-	.	transcript_id "astr_s0084.g0001.t1"; gene_id "astr_s0084.g0001";
s0084	AUGUSTUS	CDS	20117	20169	1	-	0	transcript_id "astr_s0084.g0001.t1"; gene_id "astr_s0084.g0001";
s0084	AUGUSTUS	exon	20117	20169	.	-	.	transcript_id "astr_s0084.g0001.t1"; gene_id "astr_s0084.g0001";
s0084	AUGUSTUS	intron	20170	20276	1	-	.	transcript_id "astr_s0084.g0001.t1"; gene_id "astr_s0084.g0001";
s0084	AUGUSTUS	CDS	20277	20345	1	-	0	transcript_id "astr_s0084.g0001.t1"; gene_id "astr_s0084.g0001";
s0084	AUGUSTUS	exon	20277	20345	.	-	.	transcript_id "astr_s0084.g0001.t1"; gene_id "astr_s0084.g0001";
s0084	AUGUSTUS	intron	20346	20530	1	-	.	transcript_id "astr_s0084.g0001.t1"; gene_id "astr_s0084.g0001";
s0084	AUGUSTUS	CDS	20531	20641	1	-	0	transcript_id "astr_s0084.g0001.t1"; gene_id "astr_s0084.g0001";
s0084	AUGUSTUS	exon	20531	20641	.	-	.	transcript_id "astr_s0084.g0001.t1"; gene_id "astr_s0084.g0001";
s0084	AUGUSTUS	intron	20642	20715	1	-	.	transcript_id "astr_s0084.g0001.t1"; gene_id "astr_s0084.g0001";
s0084	AUGUSTUS	CDS	20716	20777	1	-	2	transcript_id "astr_s0084.g0001.t1"; gene_id "astr_s0084.g0001";
s0084	AUGUSTUS	exon	20716	20777	.	-	.	transcript_id "astr_s0084.g0001.t1"; gene_id "astr_s0084.g0001";
s0084	AUGUSTUS	intron	20778	21396	1	-	.	transcript_id "astr_s0084.g0001.t1"; gene_id "astr_s0084.g0001";
s0084	AUGUSTUS	CDS	21397	21524	0.99	-	1	transcript_id "astr_s0084.g0001.t1"; gene_id "astr_s0084.g0001";
s0084	AUGUSTUS	exon	21397	21524	.	-	.	transcript_id "astr_s0084.g0001.t1"; gene_id "astr_s0084.g0001";
s0084	AUGUSTUS	intron	21525	27834	0.99	-	.	transcript_id "astr_s0084.g0001.t1"; gene_id "astr_s0084.g0001";
s0084	AUGUSTUS	CDS	27835	27950	0.99	-	0	transcript_id "astr_s0084.g0001.t1"; gene_id "astr_s0084.g0001";
s0084	AUGUSTUS	exon	27835	27950	.	-	.	transcript_id "astr_s0084.g0001.t1"; gene_id "astr_s0084.g0001";
s0084	AUGUSTUS	intron	27951	28185	1	-	.	transcript_id "astr_s0084.g0001.t1"; gene_id "astr_s0084.g0001";
s0084	AUGUSTUS	CDS	28186	28260	1	-	0	transcript_id "astr_s0084.g0001.t1"; gene_id "astr_s0084.g0001";
s0084	AUGUSTUS	exon	28186	28260	.	-	.	transcript_id "astr_s0084.g0001.t1"; gene_id "astr_s0084.g0001";
s0084	AUGUSTUS	intron	28261	28641	1	-	.	transcript_id "astr_s0084.g0001.t1"; gene_id "astr_s0084.g0001";
s0084	AUGUSTUS	CDS	28642	28705	1	-	1	transcript_id "astr_s0084.g0001.t1"; gene_id "astr_s0084.g0001";
s0084	AUGUSTUS	exon	28642	28705	.	-	.	transcript_id "astr_s0084.g0001.t1"; gene_id "astr_s0084.g0001";
s0084	AUGUSTUS	intron	28706	29083	1	-	.	transcript_id "astr_s0084.g0001.t1"; gene_id "astr_s0084.g0001";
s0084	AUGUSTUS	CDS	29084	29127	1	-	0	transcript_id "astr_s0084.g0001.t1"; gene_id "astr_s0084.g0001";
s0084	AUGUSTUS	exon	29084	29127	.	-	.	transcript_id "astr_s0084.g0001.t1"; gene_id "astr_s0084.g0001";
s0084	AUGUSTUS	intron	29128	29427	1	-	.	transcript_id "astr_s0084.g0001.t1"; gene_id "astr_s0084.g0001";
s0084	AUGUSTUS	CDS	29428	29572	0.54	-	1	transcript_id "astr_s0084.g0001.t1"; gene_id "astr_s0084.g0001";
s0084	AUGUSTUS	exon	29428	29572	.	-	.	transcript_id "astr_s0084.g0001.t1"; gene_id "astr_s0084.g0001";
s0084	AUGUSTUS	intron	29573	30481	0.54	-	.	transcript_id "astr_s0084.g0001.t1"; gene_id "astr_s0084.g0001";
s0084	AUGUSTUS	CDS	30482	30544	1	-	1	transcript_id "astr_s0084.g0001.t1"; gene_id "astr_s0084.g0001";
s0084	AUGUSTUS	exon	30482	30544	.	-	.	transcript_id "astr_s0084.g0001.t1"; gene_id "astr_s0084.g0001";
s0084	AUGUSTUS	intron	30545	30801	1	-	.	transcript_id "astr_s0084.g0001.t1"; gene_id "astr_s0084.g0001";
s0084	AUGUSTUS	CDS	30802	30866	1	-	0	transcript_id "astr_s0084.g0001.t1"; gene_id "astr_s0084.g0001";
s0084	AUGUSTUS	exon	30802	30866	.	-	.	transcript_id "astr_s0084.g0001.t1"; gene_id "astr_s0084.g0001";
s0084	AUGUSTUS	intron	30867	31311	1	-	.	transcript_id "astr_s0084.g0001.t1"; gene_id "astr_s0084.g0001";
s0084	AUGUSTUS	CDS	31312	31429	1	-	1	transcript_id "astr_s0084.g0001.t1"; gene_id "astr_s0084.g0001";
s0084	AUGUSTUS	exon	31312	31429	.	-	.	transcript_id "astr_s0084.g0001.t1"; gene_id "astr_s0084.g0001";
s0084	AUGUSTUS	intron	31430	31853	1	-	.	transcript_id "astr_s0084.g0001.t1"; gene_id "astr_s0084.g0001";
s0084	AUGUSTUS	CDS	31854	31969	1	-	0	transcript_id "astr_s0084.g0001.t1"; gene_id "astr_s0084.g0001";
s0084	AUGUSTUS	exon	31854	31969	.	-	.	transcript_id "astr_s0084.g0001.t1"; gene_id "astr_s0084.g0001";
s0084	AUGUSTUS	intron	31970	32216	1	-	.	transcript_id "astr_s0084.g0001.t1"; gene_id "astr_s0084.g0001";
s0084	AUGUSTUS	CDS	32217	32279	1	-	0	transcript_id "astr_s0084.g0001.t1"; gene_id "astr_s0084.g0001";
s0084	AUGUSTUS	exon	32217	32279	.	-	.	transcript_id "astr_s0084.g0001.t1"; gene_id "astr_s0084.g0001";
s0084	AUGUSTUS	intron	32280	32429	1	-	.	transcript_id "astr_s0084.g0001.t1"; gene_id "astr_s0084.g0001";
s0084	AUGUSTUS	CDS	32430	32520	1	-	1	transcript_id "astr_s0084.g0001.t1"; gene_id "astr_s0084.g0001";
s0084	AUGUSTUS	exon	32430	32520	.	-	.	transcript_id "astr_s0084.g0001.t1"; gene_id "astr_s0084.g0001";
s0084	AUGUSTUS	intron	32521	33505	1	-	.	transcript_id "astr_s0084.g0001.t1"; gene_id "astr_s0084.g0001";
s0084	AUGUSTUS	CDS	33506	33582	1	-	0	transcript_id "astr_s0084.g0001.t1"; gene_id "astr_s0084.g0001";
s0084	AUGUSTUS	exon	33506	33582	.	-	.	transcript_id "astr_s0084.g0001.t1"; gene_id "astr_s0084.g0001";
s0084	AUGUSTUS	intron	33583	33966	1	-	.	transcript_id "astr_s0084.g0001.t1"; gene_id "astr_s0084.g0001";
s0084	AUGUSTUS	CDS	33967	34040	1	-	2	transcript_id "astr_s0084.g0001.t1"; gene_id "astr_s0084.g0001";
s0084	AUGUSTUS	exon	33967	34040	.	-	.	transcript_id "astr_s0084.g0001.t1"; gene_id "astr_s0084.g0001";
s0084	AUGUSTUS	intron	34041	34513	1	-	.	transcript_id "astr_s0084.g0001.t1"; gene_id "astr_s0084.g0001";
s0084	AUGUSTUS	CDS	34514	34736	1	-	0	transcript_id "astr_s0084.g0001.t1"; gene_id "astr_s0084.g0001";
s0084	AUGUSTUS	exon	34514	34736	.	-	.	transcript_id "astr_s0084.g0001.t1"; gene_id "astr_s0084.g0001";
s0084	AUGUSTUS	intron	34737	35367	1	-	.	transcript_id "astr_s0084.g0001.t1"; gene_id "astr_s0084.g0001";
s0084	AUGUSTUS	CDS	35368	35420	1	-	2	transcript_id "astr_s0084.g0001.t1"; gene_id "astr_s0084.g0001";
s0084	AUGUSTUS	exon	35368	35420	.	-	.	transcript_id "astr_s0084.g0001.t1"; gene_id "astr_s0084.g0001";
s0084	AUGUSTUS	intron	35421	35535	1	-	.	transcript_id "astr_s0084.g0001.t1"; gene_id "astr_s0084.g0001";
s0084	AUGUSTUS	CDS	35536	35673	1	-	2	transcript_id "astr_s0084.g0001.t1"; gene_id "astr_s0084.g0001";
s0084	AUGUSTUS	exon	35536	35673	.	-	.	transcript_id "astr_s0084.g0001.t1"; gene_id "astr_s0084.g0001";
s0084	AUGUSTUS	intron	35674	36212	1	-	.	transcript_id "astr_s0084.g0001.t1"; gene_id "astr_s0084.g0001";
s0084	AUGUSTUS	CDS	36213	36282	1	-	0	transcript_id "astr_s0084.g0001.t1"; gene_id "astr_s0084.g0001";
s0084	AUGUSTUS	exon	36213	36282	.	-	.	transcript_id "astr_s0084.g0001.t1"; gene_id "astr_s0084.g0001";
s0084	AUGUSTUS	intron	36283	38861	1	-	.	transcript_id "astr_s0084.g0001.t1"; gene_id "astr_s0084.g0001";
s0084	AUGUSTUS	CDS	38862	38945	1	-	0	transcript_id "astr_s0084.g0001.t1"; gene_id "astr_s0084.g0001";
s0084	AUGUSTUS	exon	38862	38945	.	-	.	transcript_id "astr_s0084.g0001.t1"; gene_id "astr_s0084.g0001";
s0084	AUGUSTUS	intron	38946	39380	1	-	.	transcript_id "astr_s0084.g0001.t1"; gene_id "astr_s0084.g0001";
s0084	AUGUSTUS	CDS	39381	39434	1	-	0	transcript_id "astr_s0084.g0001.t1"; gene_id "astr_s0084.g0001";
s0084	AUGUSTUS	exon	39381	39434	.	-	.	transcript_id "astr_s0084.g0001.t1"; gene_id "astr_s0084.g0001";
s0084	AUGUSTUS	intron	39435	39750	1	-	.	transcript_id "astr_s0084.g0001.t1"; gene_id "astr_s0084.g0001";
s0084	AUGUSTUS	CDS	39751	39868	1	-	1	transcript_id "astr_s0084.g0001.t1"; gene_id "astr_s0084.g0001";
s0084	AUGUSTUS	exon	39751	39868	.	-	.	transcript_id "astr_s0084.g0001.t1"; gene_id "astr_s0084.g0001";
s0084	AUGUSTUS	intron	39869	40050	1	-	.	transcript_id "astr_s0084.g0001.t1"; gene_id "astr_s0084.g0001";
s0084	AUGUSTUS	CDS	40051	40122	1	-	1	transcript_id "astr_s0084.g0001.t1"; gene_id "astr_s0084.g0001";
s0084	AUGUSTUS	exon	40051	40122	.	-	.	transcript_id "astr_s0084.g0001.t1"; gene_id "astr_s0084.g0001";
s0084	AUGUSTUS	intron	40123	40626	1	-	.	transcript_id "astr_s0084.g0001.t1"; gene_id "astr_s0084.g0001";
s0084	AUGUSTUS	CDS	40627	40694	1	-	0	transcript_id "astr_s0084.g0001.t1"; gene_id "astr_s0084.g0001";
s0084	AUGUSTUS	exon	40627	40694	.	-	.	transcript_id "astr_s0084.g0001.t1"; gene_id "astr_s0084.g0001";
s0084	AUGUSTUS	intron	40695	40798	1	-	.	transcript_id "astr_s0084.g0001.t1"; gene_id "astr_s0084.g0001";
s0084	AUGUSTUS	CDS	40799	40885	1	-	0	transcript_id "astr_s0084.g0001.t1"; gene_id "astr_s0084.g0001";
s0084	AUGUSTUS	exon	40799	40885	.	-	.	transcript_id "astr_s0084.g0001.t1"; gene_id "astr_s0084.g0001";
s0084	AUGUSTUS	intron	40886	41014	1	-	.	transcript_id "astr_s0084.g0001.t1"; gene_id "astr_s0084.g0001";
s0084	AUGUSTUS	CDS	41015	41063	1	-	1	transcript_id "astr_s0084.g0001.t1"; gene_id "astr_s0084.g0001";
s0084	AUGUSTUS	exon	41015	41063	.	-	.	transcript_id "astr_s0084.g0001.t1"; gene_id "astr_s0084.g0001";
s0084	AUGUSTUS	intron	41064	43484	1	-	.	transcript_id "astr_s0084.g0001.t1"; gene_id "astr_s0084.g0001";
s0084	AUGUSTUS	CDS	43485	43573	0.96	-	0	transcript_id "astr_s0084.g0001.t1"; gene_id "astr_s0084.g0001";
s0084	AUGUSTUS	exon	43485	43573	.	-	.	transcript_id "astr_s0084.g0001.t1"; gene_id "astr_s0084.g0001";
s0084	AUGUSTUS	intron	43574	44264	0.96	-	.	transcript_id "astr_s0084.g0001.t1"; gene_id "astr_s0084.g0001";
s0084	AUGUSTUS	CDS	44265	44333	1	-	0	transcript_id "astr_s0084.g0001.t1"; gene_id "astr_s0084.g0001";
s0084	AUGUSTUS	exon	44265	44333	.	-	.	transcript_id "astr_s0084.g0001.t1"; gene_id "astr_s0084.g0001";
s0084	AUGUSTUS	intron	44334	44613	1	-	.	transcript_id "astr_s0084.g0001.t1"; gene_id "astr_s0084.g0001";
s0084	AUGUSTUS	CDS	44614	45201	1	-	0	transcript_id "astr_s0084.g0001.t1"; gene_id "astr_s0084.g0001";
s0084	AUGUSTUS	exon	44614	45201	.	-	.	transcript_id "astr_s0084.g0001.t1"; gene_id "astr_s0084.g0001";
s0084	AUGUSTUS	intron	45202	45565	1	-	.	transcript_id "astr_s0084.g0001.t1"; gene_id "astr_s0084.g0001";
s0084	AUGUSTUS	CDS	45566	45742	1	-	0	transcript_id "astr_s0084.g0001.t1"; gene_id "astr_s0084.g0001";
s0084	AUGUSTUS	exon	45566	45742	.	-	.	transcript_id "astr_s0084.g0001.t1"; gene_id "astr_s0084.g0001";
s0084	AUGUSTUS	intron	45743	45957	1	-	.	transcript_id "astr_s0084.g0001.t1"; gene_id "astr_s0084.g0001";
s0084	AUGUSTUS	CDS	45958	46152	1	-	0	transcript_id "astr_s0084.g0001.t1"; gene_id "astr_s0084.g0001";
s0084	AUGUSTUS	exon	45958	46152	.	-	.	transcript_id "astr_s0084.g0001.t1"; gene_id "astr_s0084.g0001";
s0084	AUGUSTUS	intron	46153	46623	1	-	.	transcript_id "astr_s0084.g0001.t1"; gene_id "astr_s0084.g0001";
s0084	AUGUSTUS	CDS	46624	46818	1	-	0	transcript_id "astr_s0084.g0001.t1"; gene_id "astr_s0084.g0001";
s0084	AUGUSTUS	exon	46624	46818	.	-	.	transcript_id "astr_s0084.g0001.t1"; gene_id "astr_s0084.g0001";
s0084	AUGUSTUS	intron	46819	47296	1	-	.	transcript_id "astr_s0084.g0001.t1"; gene_id "astr_s0084.g0001";
s0084	AUGUSTUS	CDS	47297	47555	1	-	1	transcript_id "astr_s0084.g0001.t1"; gene_id "astr_s0084.g0001";
s0084	AUGUSTUS	exon	47297	47555	.	-	.	transcript_id "astr_s0084.g0001.t1"; gene_id "astr_s0084.g0001";
s0084	AUGUSTUS	intron	47556	47793	1	-	.	transcript_id "astr_s0084.g0001.t1"; gene_id "astr_s0084.g0001";
s0084	AUGUSTUS	CDS	47794	48031	1	-	2	transcript_id "astr_s0084.g0001.t1"; gene_id "astr_s0084.g0001";
s0084	AUGUSTUS	exon	47794	48031	.	-	.	transcript_id "astr_s0084.g0001.t1"; gene_id "astr_s0084.g0001";
s0084	AUGUSTUS	intron	48032	48395	1	-	.	transcript_id "astr_s0084.g0001.t1"; gene_id "astr_s0084.g0001";
s0084	AUGUSTUS	CDS	48396	48687	1	-	0	transcript_id "astr_s0084.g0001.t1"; gene_id "astr_s0084.g0001";
s0084	AUGUSTUS	exon	48396	48687	.	-	.	transcript_id "astr_s0084.g0001.t1"; gene_id "astr_s0084.g0001";
s0084	AUGUSTUS	intron	48688	49024	1	-	.	transcript_id "astr_s0084.g0001.t1"; gene_id "astr_s0084.g0001";
s0084	AUGUSTUS	CDS	49025	49452	1	-	2	transcript_id "astr_s0084.g0001.t1"; gene_id "astr_s0084.g0001";
s0084	AUGUSTUS	exon	49025	49452	.	-	.	transcript_id "astr_s0084.g0001.t1"; gene_id "astr_s0084.g0001";
s0084	AUGUSTUS	intron	49453	50229	1	-	.	transcript_id "astr_s0084.g0001.t1"; gene_id "astr_s0084.g0001";
s0084	AUGUSTUS	CDS	50230	50335	1	-	0	transcript_id "astr_s0084.g0001.t1"; gene_id "astr_s0084.g0001";
s0084	AUGUSTUS	exon	50230	50335	.	-	.	transcript_id "astr_s0084.g0001.t1"; gene_id "astr_s0084.g0001";
s0084	AUGUSTUS	intron	50336	51538	1	-	.	transcript_id "astr_s0084.g0001.t1"; gene_id "astr_s0084.g0001";
s0084	AUGUSTUS	CDS	51539	51704	1	-	1	transcript_id "astr_s0084.g0001.t1"; gene_id "astr_s0084.g0001";
s0084	AUGUSTUS	exon	51539	51704	.	-	.	transcript_id "astr_s0084.g0001.t1"; gene_id "astr_s0084.g0001";
s0084	AUGUSTUS	intron	51705	51913	1	-	.	transcript_id "astr_s0084.g0001.t1"; gene_id "astr_s0084.g0001";
s0084	AUGUSTUS	CDS	51914	51957	1	-	0	transcript_id "astr_s0084.g0001.t1"; gene_id "astr_s0084.g0001";
s0084	AUGUSTUS	exon	51914	51957	.	-	.	transcript_id "astr_s0084.g0001.t1"; gene_id "astr_s0084.g0001";
s0084	AUGUSTUS	intron	51958	53417	1	-	.	transcript_id "astr_s0084.g0001.t1"; gene_id "astr_s0084.g0001";
s0084	AUGUSTUS	CDS	53418	53486	1	-	0	transcript_id "astr_s0084.g0001.t1"; gene_id "astr_s0084.g0001";
s0084	AUGUSTUS	exon	53418	53486	.	-	.	transcript_id "astr_s0084.g0001.t1"; gene_id "astr_s0084.g0001";
s0084	AUGUSTUS	intron	53487	54192	1	-	.	transcript_id "astr_s0084.g0001.t1"; gene_id "astr_s0084.g0001";
s0084	AUGUSTUS	CDS	54193	54336	1	-	0	transcript_id "astr_s0084.g0001.t1"; gene_id "astr_s0084.g0001";
s0084	AUGUSTUS	exon	54193	54336	.	-	.	transcript_id "astr_s0084.g0001.t1"; gene_id "astr_s0084.g0001";
s0084	AUGUSTUS	intron	54337	54944	1	-	.	transcript_id "astr_s0084.g0001.t1"; gene_id "astr_s0084.g0001";
s0084	AUGUSTUS	CDS	54945	55161	1	-	1	transcript_id "astr_s0084.g0001.t1"; gene_id "astr_s0084.g0001";
s0084	AUGUSTUS	exon	54945	55161	.	-	.	transcript_id "astr_s0084.g0001.t1"; gene_id "astr_s0084.g0001";
s0084	AUGUSTUS	intron	55162	56192	1	-	.	transcript_id "astr_s0084.g0001.t1"; gene_id "astr_s0084.g0001";
s0084	AUGUSTUS	CDS	56193	56332	1	-	0	transcript_id "astr_s0084.g0001.t1"; gene_id "astr_s0084.g0001";
s0084	AUGUSTUS	exon	56193	56332	.	-	.	transcript_id "astr_s0084.g0001.t1"; gene_id "astr_s0084.g0001";
s0084	AUGUSTUS	intron	56333	59053	1	-	.	transcript_id "astr_s0084.g0001.t1"; gene_id "astr_s0084.g0001";
s0084	AUGUSTUS	CDS	59054	59168	1	-	1	transcript_id "astr_s0084.g0001.t1"; gene_id "astr_s0084.g0001";
s0084	AUGUSTUS	exon	59054	59168	.	-	.	transcript_id "astr_s0084.g0001.t1"; gene_id "astr_s0084.g0001";
s0084	AUGUSTUS	intron	59169	59435	1	-	.	transcript_id "astr_s0084.g0001.t1"; gene_id "astr_s0084.g0001";
s0084	AUGUSTUS	CDS	59436	59509	1	-	0	transcript_id "astr_s0084.g0001.t1"; gene_id "astr_s0084.g0001";
s0084	AUGUSTUS	exon	59436	59509	.	-	.	transcript_id "astr_s0084.g0001.t1"; gene_id "astr_s0084.g0001";
s0084	AUGUSTUS	intron	59510	59705	1	-	.	transcript_id "astr_s0084.g0001.t1"; gene_id "astr_s0084.g0001";
s0084	AUGUSTUS	CDS	59706	59812	1	-	2	transcript_id "astr_s0084.g0001.t1"; gene_id "astr_s0084.g0001";
s0084	AUGUSTUS	exon	59706	59812	.	-	.	transcript_id "astr_s0084.g0001.t1"; gene_id "astr_s0084.g0001";
s0084	AUGUSTUS	intron	59813	59890	1	-	.	transcript_id "astr_s0084.g0001.t1"; gene_id "astr_s0084.g0001";
s0084	AUGUSTUS	CDS	59891	59957	1	-	0	transcript_id "astr_s0084.g0001.t1"; gene_id "astr_s0084.g0001";
s0084	AUGUSTUS	exon	59891	59957	.	-	.	transcript_id "astr_s0084.g0001.t1"; gene_id "astr_s0084.g0001";
s0084	AUGUSTUS	intron	59958	65597	1	-	.	transcript_id "astr_s0084.g0001.t1"; gene_id "astr_s0084.g0001";
s0084	AUGUSTUS	CDS	65598	65701	1	-	2	transcript_id "astr_s0084.g0001.t1"; gene_id "astr_s0084.g0001";
s0084	AUGUSTUS	exon	65598	65701	.	-	.	transcript_id "astr_s0084.g0001.t1"; gene_id "astr_s0084.g0001";
s0084	AUGUSTUS	intron	65702	67612	1	-	.	transcript_id "astr_s0084.g0001.t1"; gene_id "astr_s0084.g0001";
s0084	AUGUSTUS	CDS	67613	67819	1	-	2	transcript_id "astr_s0084.g0001.t1"; gene_id "astr_s0084.g0001";
s0084	AUGUSTUS	exon	67613	67819	.	-	.	transcript_id "astr_s0084.g0001.t1"; gene_id "astr_s0084.g0001";
s0084	AUGUSTUS	intron	67820	68322	1	-	.	transcript_id "astr_s0084.g0001.t1"; gene_id "astr_s0084.g0001";
s0084	AUGUSTUS	CDS	68323	68414	1	-	1	transcript_id "astr_s0084.g0001.t1"; gene_id "astr_s0084.g0001";
s0084	AUGUSTUS	exon	68323	68414	.	-	.	transcript_id "astr_s0084.g0001.t1"; gene_id "astr_s0084.g0001";
s0084	AUGUSTUS	intron	68415	70317	1	-	.	transcript_id "astr_s0084.g0001.t1"; gene_id "astr_s0084.g0001";
s0084	AUGUSTUS	CDS	70318	70394	0.93	-	0	transcript_id "astr_s0084.g0001.t1"; gene_id "astr_s0084.g0001";
s0084	AUGUSTUS	exon	70318	70494	.	-	.	transcript_id "astr_s0084.g0001.t1"; gene_id "astr_s0084.g0001";
s0084	AUGUSTUS	start_codon	70392	70394	.	-	0	transcript_id "astr_s0084.g0001.t1"; gene_id "astr_s0084.g0001";
s0084	AUGUSTUS	5'-UTR	70395	70494	0.22	-	.	transcript_id "astr_s0084.g0001.t1"; gene_id "astr_s0084.g0001";
s0084	AUGUSTUS	tss	70494	70494	.	-	.	transcript_id "astr_s0084.g0001.t1"; gene_id "astr_s0084.g0001";
s0084	AUGUSTUS	gene	77126	84841	0.07	+	.	astr_s0084.g0002
s0084	AUGUSTUS	transcript	77126	84841	0.07	+	.	transcript_id "astr_s0084.g0002.t1"; gene_id "astr_s0084.g0002";
s0084	AUGUSTUS	tss	77126	77126	.	+	.	transcript_id "astr_s0084.g0002.t1"; gene_id "astr_s0084.g0002";
s0084	AUGUSTUS	5'-UTR	77126	77167	0.11	+	.	transcript_id "astr_s0084.g0002.t1"; gene_id "astr_s0084.g0002";
s0084	AUGUSTUS	exon	77126	77282	.	+	.	transcript_id "astr_s0084.g0002.t1"; gene_id "astr_s0084.g0002";
s0084	AUGUSTUS	start_codon	77168	77170	.	+	0	transcript_id "astr_s0084.g0002.t1"; gene_id "astr_s0084.g0002";
s0084	AUGUSTUS	CDS	77168	77282	1	+	0	transcript_id "astr_s0084.g0002.t1"; gene_id "astr_s0084.g0002";
s0084	AUGUSTUS	intron	77283	78655	1	+	.	transcript_id "astr_s0084.g0002.t1"; gene_id "astr_s0084.g0002";
s0084	AUGUSTUS	CDS	78656	79453	0.61	+	2	transcript_id "astr_s0084.g0002.t1"; gene_id "astr_s0084.g0002";
s0084	AUGUSTUS	exon	78656	79453	.	+	.	transcript_id "astr_s0084.g0002.t1"; gene_id "astr_s0084.g0002";
s0084	AUGUSTUS	intron	79454	84151	0.56	+	.	transcript_id "astr_s0084.g0002.t1"; gene_id "astr_s0084.g0002";
s0084	AUGUSTUS	CDS	84152	84306	0.94	+	2	transcript_id "astr_s0084.g0002.t1"; gene_id "astr_s0084.g0002";
s0084	AUGUSTUS	exon	84152	84410	.	+	.	transcript_id "astr_s0084.g0002.t1"; gene_id "astr_s0084.g0002";
s0084	AUGUSTUS	stop_codon	84304	84306	.	+	0	transcript_id "astr_s0084.g0002.t1"; gene_id "astr_s0084.g0002";
s0084	AUGUSTUS	3'-UTR	84307	84410	0.94	+	.	transcript_id "astr_s0084.g0002.t1"; gene_id "astr_s0084.g0002";
s0084	AUGUSTUS	3'-UTR	84704	84841	0.81	+	.	transcript_id "astr_s0084.g0002.t1"; gene_id "astr_s0084.g0002";
s0084	AUGUSTUS	exon	84704	84841	.	+	.	transcript_id "astr_s0084.g0002.t1"; gene_id "astr_s0084.g0002";
s0084	AUGUSTUS	tts	84841	84841	.	+	.	transcript_id "astr_s0084.g0002.t1"; gene_id "astr_s0084.g0002";
s0084	AUGUSTUS	gene	85686	97454	0.26	-	.	astr_s0084.g0003
s0084	AUGUSTUS	transcript	85686	97454	0.26	-	.	transcript_id "astr_s0084.g0003.t1"; gene_id "astr_s0084.g0003";
s0084	AUGUSTUS	tts	85686	85686	.	-	.	transcript_id "astr_s0084.g0003.t1"; gene_id "astr_s0084.g0003";
s0084	AUGUSTUS	3'-UTR	85686	86241	0.76	-	.	transcript_id "astr_s0084.g0003.t1"; gene_id "astr_s0084.g0003";
s0084	AUGUSTUS	exon	85686	86241	.	-	.	transcript_id "astr_s0084.g0003.t1"; gene_id "astr_s0084.g0003";
s0084	AUGUSTUS	3'-UTR	87217	87235	0.95	-	.	transcript_id "astr_s0084.g0003.t1"; gene_id "astr_s0084.g0003";
s0084	AUGUSTUS	exon	87217	87264	.	-	.	transcript_id "astr_s0084.g0003.t1"; gene_id "astr_s0084.g0003";
s0084	AUGUSTUS	stop_codon	87236	87238	.	-	0	transcript_id "astr_s0084.g0003.t1"; gene_id "astr_s0084.g0003";
s0084	AUGUSTUS	CDS	87236	87264	0.97	-	2	transcript_id "astr_s0084.g0003.t1"; gene_id "astr_s0084.g0003";
s0084	AUGUSTUS	intron	87265	87649	0.98	-	.	transcript_id "astr_s0084.g0003.t1"; gene_id "astr_s0084.g0003";
s0084	AUGUSTUS	CDS	87650	87748	0.98	-	2	transcript_id "astr_s0084.g0003.t1"; gene_id "astr_s0084.g0003";
s0084	AUGUSTUS	exon	87650	87748	.	-	.	transcript_id "astr_s0084.g0003.t1"; gene_id "astr_s0084.g0003";
s0084	AUGUSTUS	intron	87749	88765	1	-	.	transcript_id "astr_s0084.g0003.t1"; gene_id "astr_s0084.g0003";
s0084	AUGUSTUS	CDS	88766	88869	1	-	1	transcript_id "astr_s0084.g0003.t1"; gene_id "astr_s0084.g0003";
s0084	AUGUSTUS	exon	88766	88869	.	-	.	transcript_id "astr_s0084.g0003.t1"; gene_id "astr_s0084.g0003";
s0084	AUGUSTUS	intron	88870	89519	1	-	.	transcript_id "astr_s0084.g0003.t1"; gene_id "astr_s0084.g0003";
s0084	AUGUSTUS	CDS	89520	89689	1	-	0	transcript_id "astr_s0084.g0003.t1"; gene_id "astr_s0084.g0003";
s0084	AUGUSTUS	exon	89520	89689	.	-	.	transcript_id "astr_s0084.g0003.t1"; gene_id "astr_s0084.g0003";
s0084	AUGUSTUS	intron	89690	90474	1	-	.	transcript_id "astr_s0084.g0003.t1"; gene_id "astr_s0084.g0003";
s0084	AUGUSTUS	CDS	90475	90541	1	-	1	transcript_id "astr_s0084.g0003.t1"; gene_id "astr_s0084.g0003";
s0084	AUGUSTUS	exon	90475	90541	.	-	.	transcript_id "astr_s0084.g0003.t1"; gene_id "astr_s0084.g0003";
s0084	AUGUSTUS	intron	90542	90987	1	-	.	transcript_id "astr_s0084.g0003.t1"; gene_id "astr_s0084.g0003";
s0084	AUGUSTUS	CDS	90988	91076	1	-	0	transcript_id "astr_s0084.g0003.t1"; gene_id "astr_s0084.g0003";
s0084	AUGUSTUS	exon	90988	91076	.	-	.	transcript_id "astr_s0084.g0003.t1"; gene_id "astr_s0084.g0003";
s0084	AUGUSTUS	intron	91077	91408	1	-	.	transcript_id "astr_s0084.g0003.t1"; gene_id "astr_s0084.g0003";
s0084	AUGUSTUS	CDS	91409	91496	1	-	1	transcript_id "astr_s0084.g0003.t1"; gene_id "astr_s0084.g0003";
s0084	AUGUSTUS	exon	91409	91496	.	-	.	transcript_id "astr_s0084.g0003.t1"; gene_id "astr_s0084.g0003";
s0084	AUGUSTUS	intron	91497	91913	1	-	.	transcript_id "astr_s0084.g0003.t1"; gene_id "astr_s0084.g0003";
s0084	AUGUSTUS	CDS	91914	91960	1	-	0	transcript_id "astr_s0084.g0003.t1"; gene_id "astr_s0084.g0003";
s0084	AUGUSTUS	exon	91914	91960	.	-	.	transcript_id "astr_s0084.g0003.t1"; gene_id "astr_s0084.g0003";
s0084	AUGUSTUS	intron	91961	92051	1	-	.	transcript_id "astr_s0084.g0003.t1"; gene_id "astr_s0084.g0003";
s0084	AUGUSTUS	CDS	92052	92131	1	-	2	transcript_id "astr_s0084.g0003.t1"; gene_id "astr_s0084.g0003";
s0084	AUGUSTUS	exon	92052	92131	.	-	.	transcript_id "astr_s0084.g0003.t1"; gene_id "astr_s0084.g0003";
s0084	AUGUSTUS	intron	92132	92581	1	-	.	transcript_id "astr_s0084.g0003.t1"; gene_id "astr_s0084.g0003";
s0084	AUGUSTUS	CDS	92582	92634	1	-	1	transcript_id "astr_s0084.g0003.t1"; gene_id "astr_s0084.g0003";
s0084	AUGUSTUS	exon	92582	92634	.	-	.	transcript_id "astr_s0084.g0003.t1"; gene_id "astr_s0084.g0003";
s0084	AUGUSTUS	intron	92635	93096	1	-	.	transcript_id "astr_s0084.g0003.t1"; gene_id "astr_s0084.g0003";
s0084	AUGUSTUS	CDS	93097	93141	1	-	1	transcript_id "astr_s0084.g0003.t1"; gene_id "astr_s0084.g0003";
s0084	AUGUSTUS	exon	93097	93141	.	-	.	transcript_id "astr_s0084.g0003.t1"; gene_id "astr_s0084.g0003";
s0084	AUGUSTUS	intron	93142	94758	1	-	.	transcript_id "astr_s0084.g0003.t1"; gene_id "astr_s0084.g0003";
s0084	AUGUSTUS	CDS	94759	94831	1	-	2	transcript_id "astr_s0084.g0003.t1"; gene_id "astr_s0084.g0003";
s0084	AUGUSTUS	exon	94759	94831	.	-	.	transcript_id "astr_s0084.g0003.t1"; gene_id "astr_s0084.g0003";
s0084	AUGUSTUS	intron	94832	95729	1	-	.	transcript_id "astr_s0084.g0003.t1"; gene_id "astr_s0084.g0003";
s0084	AUGUSTUS	CDS	95730	95778	1	-	0	transcript_id "astr_s0084.g0003.t1"; gene_id "astr_s0084.g0003";
s0084	AUGUSTUS	exon	95730	95778	.	-	.	transcript_id "astr_s0084.g0003.t1"; gene_id "astr_s0084.g0003";
s0084	AUGUSTUS	intron	95779	95972	1	-	.	transcript_id "astr_s0084.g0003.t1"; gene_id "astr_s0084.g0003";
s0084	AUGUSTUS	CDS	95973	96077	1	-	0	transcript_id "astr_s0084.g0003.t1"; gene_id "astr_s0084.g0003";
s0084	AUGUSTUS	exon	95973	96077	.	-	.	transcript_id "astr_s0084.g0003.t1"; gene_id "astr_s0084.g0003";
s0084	AUGUSTUS	intron	96078	97338	1	-	.	transcript_id "astr_s0084.g0003.t1"; gene_id "astr_s0084.g0003";
s0084	AUGUSTUS	CDS	97339	97410	1	-	0	transcript_id "astr_s0084.g0003.t1"; gene_id "astr_s0084.g0003";
s0084	AUGUSTUS	exon	97339	97454	.	-	.	transcript_id "astr_s0084.g0003.t1"; gene_id "astr_s0084.g0003";
s0084	AUGUSTUS	start_codon	97408	97410	.	-	0	transcript_id "astr_s0084.g0003.t1"; gene_id "astr_s0084.g0003";
s0084	AUGUSTUS	5'-UTR	97411	97454	0.31	-	.	transcript_id "astr_s0084.g0003.t1"; gene_id "astr_s0084.g0003";
s0084	AUGUSTUS	tss	97454	97454	.	-	.	transcript_id "astr_s0084.g0003.t1"; gene_id "astr_s0084.g0003";
s0084	AUGUSTUS	gene	100996	106395	0.08	+	.	astr_s0084.g0004
s0084	AUGUSTUS	transcript	100996	106395	0.08	+	.	transcript_id "astr_s0084.g0004.t1"; gene_id "astr_s0084.g0004";
s0084	AUGUSTUS	tss	100996	100996	.	+	.	transcript_id "astr_s0084.g0004.t1"; gene_id "astr_s0084.g0004";
s0084	AUGUSTUS	5'-UTR	100996	101033	0.35	+	.	transcript_id "astr_s0084.g0004.t1"; gene_id "astr_s0084.g0004";
s0084	AUGUSTUS	exon	100996	101124	.	+	.	transcript_id "astr_s0084.g0004.t1"; gene_id "astr_s0084.g0004";
s0084	AUGUSTUS	start_codon	101034	101036	.	+	0	transcript_id "astr_s0084.g0004.t1"; gene_id "astr_s0084.g0004";
s0084	AUGUSTUS	CDS	101034	101124	1	+	0	transcript_id "astr_s0084.g0004.t1"; gene_id "astr_s0084.g0004";
s0084	AUGUSTUS	intron	101125	101261	1	+	.	transcript_id "astr_s0084.g0004.t1"; gene_id "astr_s0084.g0004";
s0084	AUGUSTUS	CDS	101262	101548	1	+	2	transcript_id "astr_s0084.g0004.t1"; gene_id "astr_s0084.g0004";
s0084	AUGUSTUS	exon	101262	101548	.	+	.	transcript_id "astr_s0084.g0004.t1"; gene_id "astr_s0084.g0004";
s0084	AUGUSTUS	intron	101549	102144	1	+	.	transcript_id "astr_s0084.g0004.t1"; gene_id "astr_s0084.g0004";
s0084	AUGUSTUS	CDS	102145	102259	1	+	0	transcript_id "astr_s0084.g0004.t1"; gene_id "astr_s0084.g0004";
s0084	AUGUSTUS	exon	102145	102259	.	+	.	transcript_id "astr_s0084.g0004.t1"; gene_id "astr_s0084.g0004";
s0084	AUGUSTUS	intron	102260	103179	1	+	.	transcript_id "astr_s0084.g0004.t1"; gene_id "astr_s0084.g0004";
s0084	AUGUSTUS	CDS	103180	103221	0.37	+	2	transcript_id "astr_s0084.g0004.t1"; gene_id "astr_s0084.g0004";
s0084	AUGUSTUS	exon	103180	103221	.	+	.	transcript_id "astr_s0084.g0004.t1"; gene_id "astr_s0084.g0004";
s0084	AUGUSTUS	intron	103222	104123	0.37	+	.	transcript_id "astr_s0084.g0004.t1"; gene_id "astr_s0084.g0004";
s0084	AUGUSTUS	CDS	104124	104642	0.82	+	2	transcript_id "astr_s0084.g0004.t1"; gene_id "astr_s0084.g0004";
s0084	AUGUSTUS	exon	104124	104642	.	+	.	transcript_id "astr_s0084.g0004.t1"; gene_id "astr_s0084.g0004";
s0084	AUGUSTUS	intron	104643	104903	0.99	+	.	transcript_id "astr_s0084.g0004.t1"; gene_id "astr_s0084.g0004";
s0084	AUGUSTUS	CDS	104904	105226	0.99	+	2	transcript_id "astr_s0084.g0004.t1"; gene_id "astr_s0084.g0004";
s0084	AUGUSTUS	exon	104904	105551	.	+	.	transcript_id "astr_s0084.g0004.t1"; gene_id "astr_s0084.g0004";
s0084	AUGUSTUS	stop_codon	105224	105226	.	+	0	transcript_id "astr_s0084.g0004.t1"; gene_id "astr_s0084.g0004";
s0084	AUGUSTUS	3'-UTR	105227	105551	0.54	+	.	transcript_id "astr_s0084.g0004.t1"; gene_id "astr_s0084.g0004";
s0084	AUGUSTUS	3'-UTR	105875	106395	0.46	+	.	transcript_id "astr_s0084.g0004.t1"; gene_id "astr_s0084.g0004";
s0084	AUGUSTUS	exon	105875	106395	.	+	.	transcript_id "astr_s0084.g0004.t1"; gene_id "astr_s0084.g0004";
s0084	AUGUSTUS	tts	106395	106395	.	+	.	transcript_id "astr_s0084.g0004.t1"; gene_id "astr_s0084.g0004";
s0084	AUGUSTUS	gene	106587	120394	0.37	-	.	astr_s0084.g0005
s0084	AUGUSTUS	transcript	106587	120394	0.37	-	.	transcript_id "astr_s0084.g0005.t1"; gene_id "astr_s0084.g0005";
s0084	AUGUSTUS	tts	106587	106587	.	-	.	transcript_id "astr_s0084.g0005.t1"; gene_id "astr_s0084.g0005";
s0084	AUGUSTUS	3'-UTR	106587	106798	0.63	-	.	transcript_id "astr_s0084.g0005.t1"; gene_id "astr_s0084.g0005";
s0084	AUGUSTUS	exon	106587	106889	.	-	.	transcript_id "astr_s0084.g0005.t1"; gene_id "astr_s0084.g0005";
s0084	AUGUSTUS	stop_codon	106799	106801	.	-	0	transcript_id "astr_s0084.g0005.t1"; gene_id "astr_s0084.g0005";
s0084	AUGUSTUS	CDS	106799	106889	1	-	1	transcript_id "astr_s0084.g0005.t1"; gene_id "astr_s0084.g0005";
s0084	AUGUSTUS	intron	106890	107657	1	-	.	transcript_id "astr_s0084.g0005.t1"; gene_id "astr_s0084.g0005";
s0084	AUGUSTUS	CDS	107658	107731	1	-	0	transcript_id "astr_s0084.g0005.t1"; gene_id "astr_s0084.g0005";
s0084	AUGUSTUS	exon	107658	107731	.	-	.	transcript_id "astr_s0084.g0005.t1"; gene_id "astr_s0084.g0005";
s0084	AUGUSTUS	intron	107732	109887	1	-	.	transcript_id "astr_s0084.g0005.t1"; gene_id "astr_s0084.g0005";
s0084	AUGUSTUS	CDS	109888	109965	1	-	0	transcript_id "astr_s0084.g0005.t1"; gene_id "astr_s0084.g0005";
s0084	AUGUSTUS	exon	109888	109965	.	-	.	transcript_id "astr_s0084.g0005.t1"; gene_id "astr_s0084.g0005";
s0084	AUGUSTUS	intron	109966	110927	1	-	.	transcript_id "astr_s0084.g0005.t1"; gene_id "astr_s0084.g0005";
s0084	AUGUSTUS	CDS	110928	111006	1	-	1	transcript_id "astr_s0084.g0005.t1"; gene_id "astr_s0084.g0005";
s0084	AUGUSTUS	exon	110928	111006	.	-	.	transcript_id "astr_s0084.g0005.t1"; gene_id "astr_s0084.g0005";
s0084	AUGUSTUS	intron	111007	111679	1	-	.	transcript_id "astr_s0084.g0005.t1"; gene_id "astr_s0084.g0005";
s0084	AUGUSTUS	CDS	111680	111774	1	-	0	transcript_id "astr_s0084.g0005.t1"; gene_id "astr_s0084.g0005";
s0084	AUGUSTUS	exon	111680	111774	.	-	.	transcript_id "astr_s0084.g0005.t1"; gene_id "astr_s0084.g0005";
s0084	AUGUSTUS	intron	111775	112150	1	-	.	transcript_id "astr_s0084.g0005.t1"; gene_id "astr_s0084.g0005";
s0084	AUGUSTUS	CDS	112151	112221	1	-	2	transcript_id "astr_s0084.g0005.t1"; gene_id "astr_s0084.g0005";
s0084	AUGUSTUS	exon	112151	112221	.	-	.	transcript_id "astr_s0084.g0005.t1"; gene_id "astr_s0084.g0005";
s0084	AUGUSTUS	intron	112222	113063	1	-	.	transcript_id "astr_s0084.g0005.t1"; gene_id "astr_s0084.g0005";
s0084	AUGUSTUS	CDS	113064	113142	1	-	0	transcript_id "astr_s0084.g0005.t1"; gene_id "astr_s0084.g0005";
s0084	AUGUSTUS	exon	113064	113142	.	-	.	transcript_id "astr_s0084.g0005.t1"; gene_id "astr_s0084.g0005";
s0084	AUGUSTUS	intron	113143	113459	1	-	.	transcript_id "astr_s0084.g0005.t1"; gene_id "astr_s0084.g0005";
s0084	AUGUSTUS	CDS	113460	113498	1	-	0	transcript_id "astr_s0084.g0005.t1"; gene_id "astr_s0084.g0005";
s0084	AUGUSTUS	exon	113460	113498	.	-	.	transcript_id "astr_s0084.g0005.t1"; gene_id "astr_s0084.g0005";
s0084	AUGUSTUS	intron	113499	113896	1	-	.	transcript_id "astr_s0084.g0005.t1"; gene_id "astr_s0084.g0005";
s0084	AUGUSTUS	CDS	113897	113956	1	-	0	transcript_id "astr_s0084.g0005.t1"; gene_id "astr_s0084.g0005";
s0084	AUGUSTUS	exon	113897	113956	.	-	.	transcript_id "astr_s0084.g0005.t1"; gene_id "astr_s0084.g0005";
s0084	AUGUSTUS	intron	113957	114533	1	-	.	transcript_id "astr_s0084.g0005.t1"; gene_id "astr_s0084.g0005";
s0084	AUGUSTUS	CDS	114534	114653	1	-	0	transcript_id "astr_s0084.g0005.t1"; gene_id "astr_s0084.g0005";
s0084	AUGUSTUS	exon	114534	114653	.	-	.	transcript_id "astr_s0084.g0005.t1"; gene_id "astr_s0084.g0005";
s0084	AUGUSTUS	intron	114654	115304	1	-	.	transcript_id "astr_s0084.g0005.t1"; gene_id "astr_s0084.g0005";
s0084	AUGUSTUS	CDS	115305	115380	1	-	1	transcript_id "astr_s0084.g0005.t1"; gene_id "astr_s0084.g0005";
s0084	AUGUSTUS	exon	115305	115380	.	-	.	transcript_id "astr_s0084.g0005.t1"; gene_id "astr_s0084.g0005";
s0084	AUGUSTUS	intron	115381	116124	1	-	.	transcript_id "astr_s0084.g0005.t1"; gene_id "astr_s0084.g0005";
s0084	AUGUSTUS	CDS	116125	116298	1	-	1	transcript_id "astr_s0084.g0005.t1"; gene_id "astr_s0084.g0005";
s0084	AUGUSTUS	exon	116125	116298	.	-	.	transcript_id "astr_s0084.g0005.t1"; gene_id "astr_s0084.g0005";
s0084	AUGUSTUS	intron	116299	118355	1	-	.	transcript_id "astr_s0084.g0005.t1"; gene_id "astr_s0084.g0005";
s0084	AUGUSTUS	CDS	118356	118527	1	-	2	transcript_id "astr_s0084.g0005.t1"; gene_id "astr_s0084.g0005";
s0084	AUGUSTUS	exon	118356	118527	.	-	.	transcript_id "astr_s0084.g0005.t1"; gene_id "astr_s0084.g0005";
s0084	AUGUSTUS	intron	118528	119026	1	-	.	transcript_id "astr_s0084.g0005.t1"; gene_id "astr_s0084.g0005";
s0084	AUGUSTUS	CDS	119027	119108	1	-	0	transcript_id "astr_s0084.g0005.t1"; gene_id "astr_s0084.g0005";
s0084	AUGUSTUS	exon	119027	119108	.	-	.	transcript_id "astr_s0084.g0005.t1"; gene_id "astr_s0084.g0005";
s0084	AUGUSTUS	intron	119109	119794	1	-	.	transcript_id "astr_s0084.g0005.t1"; gene_id "astr_s0084.g0005";
s0084	AUGUSTUS	CDS	119795	119818	1	-	0	transcript_id "astr_s0084.g0005.t1"; gene_id "astr_s0084.g0005";
s0084	AUGUSTUS	exon	119795	119872	.	-	.	transcript_id "astr_s0084.g0005.t1"; gene_id "astr_s0084.g0005";
s0084	AUGUSTUS	start_codon	119816	119818	.	-	0	transcript_id "astr_s0084.g0005.t1"; gene_id "astr_s0084.g0005";
s0084	AUGUSTUS	5'-UTR	119819	119872	1	-	.	transcript_id "astr_s0084.g0005.t1"; gene_id "astr_s0084.g0005";
s0084	AUGUSTUS	5'-UTR	120286	120394	0.58	-	.	transcript_id "astr_s0084.g0005.t1"; gene_id "astr_s0084.g0005";
s0084	AUGUSTUS	exon	120286	120394	.	-	.	transcript_id "astr_s0084.g0005.t1"; gene_id "astr_s0084.g0005";
s0084	AUGUSTUS	tss	120394	120394	.	-	.	transcript_id "astr_s0084.g0005.t1"; gene_id "astr_s0084.g0005";
s0084	AUGUSTUS	gene	121036	129594	0.17	+	.	astr_s0084.g0006
s0084	AUGUSTUS	transcript	121036	129594	0.17	+	.	transcript_id "astr_s0084.g0006.t1"; gene_id "astr_s0084.g0006";
s0084	AUGUSTUS	tss	121036	121036	.	+	.	transcript_id "astr_s0084.g0006.t1"; gene_id "astr_s0084.g0006";
s0084	AUGUSTUS	5'-UTR	121036	121145	0.54	+	.	transcript_id "astr_s0084.g0006.t1"; gene_id "astr_s0084.g0006";
s0084	AUGUSTUS	exon	121036	121145	.	+	.	transcript_id "astr_s0084.g0006.t1"; gene_id "astr_s0084.g0006";
s0084	AUGUSTUS	5'-UTR	121673	121767	1	+	.	transcript_id "astr_s0084.g0006.t1"; gene_id "astr_s0084.g0006";
s0084	AUGUSTUS	exon	121673	121767	.	+	.	transcript_id "astr_s0084.g0006.t1"; gene_id "astr_s0084.g0006";
s0084	AUGUSTUS	5'-UTR	123029	123073	1	+	.	transcript_id "astr_s0084.g0006.t1"; gene_id "astr_s0084.g0006";
s0084	AUGUSTUS	exon	123029	123143	.	+	.	transcript_id "astr_s0084.g0006.t1"; gene_id "astr_s0084.g0006";
s0084	AUGUSTUS	start_codon	123074	123076	.	+	0	transcript_id "astr_s0084.g0006.t1"; gene_id "astr_s0084.g0006";
s0084	AUGUSTUS	CDS	123074	123143	1	+	0	transcript_id "astr_s0084.g0006.t1"; gene_id "astr_s0084.g0006";
s0084	AUGUSTUS	intron	123144	123654	1	+	.	transcript_id "astr_s0084.g0006.t1"; gene_id "astr_s0084.g0006";
s0084	AUGUSTUS	CDS	123655	123732	1	+	2	transcript_id "astr_s0084.g0006.t1"; gene_id "astr_s0084.g0006";
s0084	AUGUSTUS	exon	123655	123732	.	+	.	transcript_id "astr_s0084.g0006.t1"; gene_id "astr_s0084.g0006";
s0084	AUGUSTUS	intron	123733	124044	1	+	.	transcript_id "astr_s0084.g0006.t1"; gene_id "astr_s0084.g0006";
s0084	AUGUSTUS	CDS	124045	124336	1	+	2	transcript_id "astr_s0084.g0006.t1"; gene_id "astr_s0084.g0006";
s0084	AUGUSTUS	exon	124045	124336	.	+	.	transcript_id "astr_s0084.g0006.t1"; gene_id "astr_s0084.g0006";
s0084	AUGUSTUS	intron	124337	124461	1	+	.	transcript_id "astr_s0084.g0006.t1"; gene_id "astr_s0084.g0006";
s0084	AUGUSTUS	CDS	124462	124514	1	+	1	transcript_id "astr_s0084.g0006.t1"; gene_id "astr_s0084.g0006";
s0084	AUGUSTUS	exon	124462	124514	.	+	.	transcript_id "astr_s0084.g0006.t1"; gene_id "astr_s0084.g0006";
s0084	AUGUSTUS	intron	124515	125160	1	+	.	transcript_id "astr_s0084.g0006.t1"; gene_id "astr_s0084.g0006";
s0084	AUGUSTUS	CDS	125161	125410	1	+	2	transcript_id "astr_s0084.g0006.t1"; gene_id "astr_s0084.g0006";
s0084	AUGUSTUS	exon	125161	125410	.	+	.	transcript_id "astr_s0084.g0006.t1"; gene_id "astr_s0084.g0006";
s0084	AUGUSTUS	intron	125411	125662	1	+	.	transcript_id "astr_s0084.g0006.t1"; gene_id "astr_s0084.g0006";
s0084	AUGUSTUS	CDS	125663	125912	1	+	1	transcript_id "astr_s0084.g0006.t1"; gene_id "astr_s0084.g0006";
s0084	AUGUSTUS	exon	125663	125912	.	+	.	transcript_id "astr_s0084.g0006.t1"; gene_id "astr_s0084.g0006";
s0084	AUGUSTUS	intron	125913	126456	1	+	.	transcript_id "astr_s0084.g0006.t1"; gene_id "astr_s0084.g0006";
s0084	AUGUSTUS	CDS	126457	127181	1	+	0	transcript_id "astr_s0084.g0006.t1"; gene_id "astr_s0084.g0006";
s0084	AUGUSTUS	exon	126457	127181	.	+	.	transcript_id "astr_s0084.g0006.t1"; gene_id "astr_s0084.g0006";
s0084	AUGUSTUS	intron	127182	128437	1	+	.	transcript_id "astr_s0084.g0006.t1"; gene_id "astr_s0084.g0006";
s0084	AUGUSTUS	CDS	128438	128777	1	+	1	transcript_id "astr_s0084.g0006.t1"; gene_id "astr_s0084.g0006";
s0084	AUGUSTUS	exon	128438	128836	.	+	.	transcript_id "astr_s0084.g0006.t1"; gene_id "astr_s0084.g0006";
s0084	AUGUSTUS	stop_codon	128775	128777	.	+	0	transcript_id "astr_s0084.g0006.t1"; gene_id "astr_s0084.g0006";
s0084	AUGUSTUS	3'-UTR	128778	128836	0.49	+	.	transcript_id "astr_s0084.g0006.t1"; gene_id "astr_s0084.g0006";
s0084	AUGUSTUS	3'-UTR	129382	129594	0.49	+	.	transcript_id "astr_s0084.g0006.t1"; gene_id "astr_s0084.g0006";
s0084	AUGUSTUS	exon	129382	129594	.	+	.	transcript_id "astr_s0084.g0006.t1"; gene_id "astr_s0084.g0006";
s0084	AUGUSTUS	tts	129594	129594	.	+	.	transcript_id "astr_s0084.g0006.t1"; gene_id "astr_s0084.g0006";
s0084	AUGUSTUS	gene	140316	165709	0.21	+	.	astr_s0084.g0007
s0084	AUGUSTUS	transcript	140316	165709	0.21	+	.	transcript_id "astr_s0084.g0007.t1"; gene_id "astr_s0084.g0007";
s0084	AUGUSTUS	tss	140316	140316	.	+	.	transcript_id "astr_s0084.g0007.t1"; gene_id "astr_s0084.g0007";
s0084	AUGUSTUS	5'-UTR	140316	140358	0.5	+	.	transcript_id "astr_s0084.g0007.t1"; gene_id "astr_s0084.g0007";
s0084	AUGUSTUS	exon	140316	140400	.	+	.	transcript_id "astr_s0084.g0007.t1"; gene_id "astr_s0084.g0007";
s0084	AUGUSTUS	start_codon	140359	140361	.	+	0	transcript_id "astr_s0084.g0007.t1"; gene_id "astr_s0084.g0007";
s0084	AUGUSTUS	CDS	140359	140400	1	+	0	transcript_id "astr_s0084.g0007.t1"; gene_id "astr_s0084.g0007";
s0084	AUGUSTUS	intron	140401	141001	1	+	.	transcript_id "astr_s0084.g0007.t1"; gene_id "astr_s0084.g0007";
s0084	AUGUSTUS	CDS	141002	141103	1	+	0	transcript_id "astr_s0084.g0007.t1"; gene_id "astr_s0084.g0007";
s0084	AUGUSTUS	exon	141002	141103	.	+	.	transcript_id "astr_s0084.g0007.t1"; gene_id "astr_s0084.g0007";
s0084	AUGUSTUS	intron	141104	141397	1	+	.	transcript_id "astr_s0084.g0007.t1"; gene_id "astr_s0084.g0007";
s0084	AUGUSTUS	CDS	141398	141465	1	+	0	transcript_id "astr_s0084.g0007.t1"; gene_id "astr_s0084.g0007";
s0084	AUGUSTUS	exon	141398	141465	.	+	.	transcript_id "astr_s0084.g0007.t1"; gene_id "astr_s0084.g0007";
s0084	AUGUSTUS	intron	141466	141554	1	+	.	transcript_id "astr_s0084.g0007.t1"; gene_id "astr_s0084.g0007";
s0084	AUGUSTUS	CDS	141555	141667	1	+	1	transcript_id "astr_s0084.g0007.t1"; gene_id "astr_s0084.g0007";
s0084	AUGUSTUS	exon	141555	141667	.	+	.	transcript_id "astr_s0084.g0007.t1"; gene_id "astr_s0084.g0007";
s0084	AUGUSTUS	intron	141668	141868	1	+	.	transcript_id "astr_s0084.g0007.t1"; gene_id "astr_s0084.g0007";
s0084	AUGUSTUS	CDS	141869	141969	1	+	2	transcript_id "astr_s0084.g0007.t1"; gene_id "astr_s0084.g0007";
s0084	AUGUSTUS	exon	141869	141969	.	+	.	transcript_id "astr_s0084.g0007.t1"; gene_id "astr_s0084.g0007";
s0084	AUGUSTUS	intron	141970	142524	1	+	.	transcript_id "astr_s0084.g0007.t1"; gene_id "astr_s0084.g0007";
s0084	AUGUSTUS	CDS	142525	142591	1	+	0	transcript_id "astr_s0084.g0007.t1"; gene_id "astr_s0084.g0007";
s0084	AUGUSTUS	exon	142525	142591	.	+	.	transcript_id "astr_s0084.g0007.t1"; gene_id "astr_s0084.g0007";
s0084	AUGUSTUS	intron	142592	142997	1	+	.	transcript_id "astr_s0084.g0007.t1"; gene_id "astr_s0084.g0007";
s0084	AUGUSTUS	CDS	142998	143096	1	+	2	transcript_id "astr_s0084.g0007.t1"; gene_id "astr_s0084.g0007";
s0084	AUGUSTUS	exon	142998	143096	.	+	.	transcript_id "astr_s0084.g0007.t1"; gene_id "astr_s0084.g0007";
s0084	AUGUSTUS	intron	143097	143787	1	+	.	transcript_id "astr_s0084.g0007.t1"; gene_id "astr_s0084.g0007";
s0084	AUGUSTUS	CDS	143788	143914	1	+	2	transcript_id "astr_s0084.g0007.t1"; gene_id "astr_s0084.g0007";
s0084	AUGUSTUS	exon	143788	143914	.	+	.	transcript_id "astr_s0084.g0007.t1"; gene_id "astr_s0084.g0007";
s0084	AUGUSTUS	intron	143915	144006	1	+	.	transcript_id "astr_s0084.g0007.t1"; gene_id "astr_s0084.g0007";
s0084	AUGUSTUS	CDS	144007	144115	1	+	1	transcript_id "astr_s0084.g0007.t1"; gene_id "astr_s0084.g0007";
s0084	AUGUSTUS	exon	144007	144115	.	+	.	transcript_id "astr_s0084.g0007.t1"; gene_id "astr_s0084.g0007";
s0084	AUGUSTUS	intron	144116	145119	1	+	.	transcript_id "astr_s0084.g0007.t1"; gene_id "astr_s0084.g0007";
s0084	AUGUSTUS	CDS	145120	145176	1	+	0	transcript_id "astr_s0084.g0007.t1"; gene_id "astr_s0084.g0007";
s0084	AUGUSTUS	exon	145120	145176	.	+	.	transcript_id "astr_s0084.g0007.t1"; gene_id "astr_s0084.g0007";
s0084	AUGUSTUS	intron	145177	145733	1	+	.	transcript_id "astr_s0084.g0007.t1"; gene_id "astr_s0084.g0007";
s0084	AUGUSTUS	CDS	145734	145840	1	+	0	transcript_id "astr_s0084.g0007.t1"; gene_id "astr_s0084.g0007";
s0084	AUGUSTUS	exon	145734	145840	.	+	.	transcript_id "astr_s0084.g0007.t1"; gene_id "astr_s0084.g0007";
s0084	AUGUSTUS	intron	145841	146275	1	+	.	transcript_id "astr_s0084.g0007.t1"; gene_id "astr_s0084.g0007";
s0084	AUGUSTUS	CDS	146276	146321	1	+	1	transcript_id "astr_s0084.g0007.t1"; gene_id "astr_s0084.g0007";
s0084	AUGUSTUS	exon	146276	146321	.	+	.	transcript_id "astr_s0084.g0007.t1"; gene_id "astr_s0084.g0007";
s0084	AUGUSTUS	intron	146322	146886	1	+	.	transcript_id "astr_s0084.g0007.t1"; gene_id "astr_s0084.g0007";
s0084	AUGUSTUS	CDS	146887	146995	1	+	0	transcript_id "astr_s0084.g0007.t1"; gene_id "astr_s0084.g0007";
s0084	AUGUSTUS	exon	146887	146995	.	+	.	transcript_id "astr_s0084.g0007.t1"; gene_id "astr_s0084.g0007";
s0084	AUGUSTUS	intron	146996	147584	1	+	.	transcript_id "astr_s0084.g0007.t1"; gene_id "astr_s0084.g0007";
s0084	AUGUSTUS	CDS	147585	147699	1	+	2	transcript_id "astr_s0084.g0007.t1"; gene_id "astr_s0084.g0007";
s0084	AUGUSTUS	exon	147585	147699	.	+	.	transcript_id "astr_s0084.g0007.t1"; gene_id "astr_s0084.g0007";
s0084	AUGUSTUS	intron	147700	148563	1	+	.	transcript_id "astr_s0084.g0007.t1"; gene_id "astr_s0084.g0007";
s0084	AUGUSTUS	CDS	148564	148651	1	+	1	transcript_id "astr_s0084.g0007.t1"; gene_id "astr_s0084.g0007";
s0084	AUGUSTUS	exon	148564	148651	.	+	.	transcript_id "astr_s0084.g0007.t1"; gene_id "astr_s0084.g0007";
s0084	AUGUSTUS	intron	148652	149142	1	+	.	transcript_id "astr_s0084.g0007.t1"; gene_id "astr_s0084.g0007";
s0084	AUGUSTUS	CDS	149143	149240	1	+	0	transcript_id "astr_s0084.g0007.t1"; gene_id "astr_s0084.g0007";
s0084	AUGUSTUS	exon	149143	149240	.	+	.	transcript_id "astr_s0084.g0007.t1"; gene_id "astr_s0084.g0007";
s0084	AUGUSTUS	intron	149241	149833	1	+	.	transcript_id "astr_s0084.g0007.t1"; gene_id "astr_s0084.g0007";
s0084	AUGUSTUS	CDS	149834	149945	1	+	1	transcript_id "astr_s0084.g0007.t1"; gene_id "astr_s0084.g0007";
s0084	AUGUSTUS	exon	149834	149945	.	+	.	transcript_id "astr_s0084.g0007.t1"; gene_id "astr_s0084.g0007";
s0084	AUGUSTUS	intron	149946	150591	1	+	.	transcript_id "astr_s0084.g0007.t1"; gene_id "astr_s0084.g0007";
s0084	AUGUSTUS	CDS	150592	150685	1	+	0	transcript_id "astr_s0084.g0007.t1"; gene_id "astr_s0084.g0007";
s0084	AUGUSTUS	exon	150592	150685	.	+	.	transcript_id "astr_s0084.g0007.t1"; gene_id "astr_s0084.g0007";
s0084	AUGUSTUS	intron	150686	151074	1	+	.	transcript_id "astr_s0084.g0007.t1"; gene_id "astr_s0084.g0007";
s0084	AUGUSTUS	CDS	151075	151195	1	+	2	transcript_id "astr_s0084.g0007.t1"; gene_id "astr_s0084.g0007";
s0084	AUGUSTUS	exon	151075	151195	.	+	.	transcript_id "astr_s0084.g0007.t1"; gene_id "astr_s0084.g0007";
s0084	AUGUSTUS	intron	151196	151853	1	+	.	transcript_id "astr_s0084.g0007.t1"; gene_id "astr_s0084.g0007";
s0084	AUGUSTUS	CDS	151854	151985	1	+	1	transcript_id "astr_s0084.g0007.t1"; gene_id "astr_s0084.g0007";
s0084	AUGUSTUS	exon	151854	151985	.	+	.	transcript_id "astr_s0084.g0007.t1"; gene_id "astr_s0084.g0007";
s0084	AUGUSTUS	intron	151986	152246	1	+	.	transcript_id "astr_s0084.g0007.t1"; gene_id "astr_s0084.g0007";
s0084	AUGUSTUS	CDS	152247	152280	1	+	1	transcript_id "astr_s0084.g0007.t1"; gene_id "astr_s0084.g0007";
s0084	AUGUSTUS	exon	152247	152280	.	+	.	transcript_id "astr_s0084.g0007.t1"; gene_id "astr_s0084.g0007";
s0084	AUGUSTUS	intron	152281	152562	1	+	.	transcript_id "astr_s0084.g0007.t1"; gene_id "astr_s0084.g0007";
s0084	AUGUSTUS	CDS	152563	152662	1	+	0	transcript_id "astr_s0084.g0007.t1"; gene_id "astr_s0084.g0007";
s0084	AUGUSTUS	exon	152563	152662	.	+	.	transcript_id "astr_s0084.g0007.t1"; gene_id "astr_s0084.g0007";
s0084	AUGUSTUS	intron	152663	152761	1	+	.	transcript_id "astr_s0084.g0007.t1"; gene_id "astr_s0084.g0007";
s0084	AUGUSTUS	CDS	152762	152847	1	+	2	transcript_id "astr_s0084.g0007.t1"; gene_id "astr_s0084.g0007";
s0084	AUGUSTUS	exon	152762	152847	.	+	.	transcript_id "astr_s0084.g0007.t1"; gene_id "astr_s0084.g0007";
s0084	AUGUSTUS	intron	152848	153724	1	+	.	transcript_id "astr_s0084.g0007.t1"; gene_id "astr_s0084.g0007";
s0084	AUGUSTUS	CDS	153725	153781	1	+	0	transcript_id "astr_s0084.g0007.t1"; gene_id "astr_s0084.g0007";
s0084	AUGUSTUS	exon	153725	153781	.	+	.	transcript_id "astr_s0084.g0007.t1"; gene_id "astr_s0084.g0007";
s0084	AUGUSTUS	intron	153782	154867	1	+	.	transcript_id "astr_s0084.g0007.t1"; gene_id "astr_s0084.g0007";
s0084	AUGUSTUS	CDS	154868	154925	1	+	0	transcript_id "astr_s0084.g0007.t1"; gene_id "astr_s0084.g0007";
s0084	AUGUSTUS	exon	154868	154925	.	+	.	transcript_id "astr_s0084.g0007.t1"; gene_id "astr_s0084.g0007";
s0084	AUGUSTUS	intron	154926	155636	1	+	.	transcript_id "astr_s0084.g0007.t1"; gene_id "astr_s0084.g0007";
s0084	AUGUSTUS	CDS	155637	155722	1	+	2	transcript_id "astr_s0084.g0007.t1"; gene_id "astr_s0084.g0007";
s0084	AUGUSTUS	exon	155637	155722	.	+	.	transcript_id "astr_s0084.g0007.t1"; gene_id "astr_s0084.g0007";
s0084	AUGUSTUS	intron	155723	156335	1	+	.	transcript_id "astr_s0084.g0007.t1"; gene_id "astr_s0084.g0007";
s0084	AUGUSTUS	CDS	156336	156398	1	+	0	transcript_id "astr_s0084.g0007.t1"; gene_id "astr_s0084.g0007";
s0084	AUGUSTUS	exon	156336	156398	.	+	.	transcript_id "astr_s0084.g0007.t1"; gene_id "astr_s0084.g0007";
s0084	AUGUSTUS	intron	156399	156561	1	+	.	transcript_id "astr_s0084.g0007.t1"; gene_id "astr_s0084.g0007";
s0084	AUGUSTUS	CDS	156562	156657	1	+	0	transcript_id "astr_s0084.g0007.t1"; gene_id "astr_s0084.g0007";
s0084	AUGUSTUS	exon	156562	156657	.	+	.	transcript_id "astr_s0084.g0007.t1"; gene_id "astr_s0084.g0007";
s0084	AUGUSTUS	intron	156658	157486	1	+	.	transcript_id "astr_s0084.g0007.t1"; gene_id "astr_s0084.g0007";
s0084	AUGUSTUS	CDS	157487	157554	1	+	0	transcript_id "astr_s0084.g0007.t1"; gene_id "astr_s0084.g0007";
s0084	AUGUSTUS	exon	157487	157554	.	+	.	transcript_id "astr_s0084.g0007.t1"; gene_id "astr_s0084.g0007";
s0084	AUGUSTUS	intron	157555	158045	1	+	.	transcript_id "astr_s0084.g0007.t1"; gene_id "astr_s0084.g0007";
s0084	AUGUSTUS	CDS	158046	158140	1	+	1	transcript_id "astr_s0084.g0007.t1"; gene_id "astr_s0084.g0007";
s0084	AUGUSTUS	exon	158046	158140	.	+	.	transcript_id "astr_s0084.g0007.t1"; gene_id "astr_s0084.g0007";
s0084	AUGUSTUS	intron	158141	158746	1	+	.	transcript_id "astr_s0084.g0007.t1"; gene_id "astr_s0084.g0007";
s0084	AUGUSTUS	CDS	158747	158850	1	+	2	transcript_id "astr_s0084.g0007.t1"; gene_id "astr_s0084.g0007";
s0084	AUGUSTUS	exon	158747	158850	.	+	.	transcript_id "astr_s0084.g0007.t1"; gene_id "astr_s0084.g0007";
s0084	AUGUSTUS	intron	158851	159803	1	+	.	transcript_id "astr_s0084.g0007.t1"; gene_id "astr_s0084.g0007";
s0084	AUGUSTUS	CDS	159804	159871	1	+	0	transcript_id "astr_s0084.g0007.t1"; gene_id "astr_s0084.g0007";
s0084	AUGUSTUS	exon	159804	159871	.	+	.	transcript_id "astr_s0084.g0007.t1"; gene_id "astr_s0084.g0007";
s0084	AUGUSTUS	intron	159872	159972	1	+	.	transcript_id "astr_s0084.g0007.t1"; gene_id "astr_s0084.g0007";
s0084	AUGUSTUS	CDS	159973	160087	1	+	1	transcript_id "astr_s0084.g0007.t1"; gene_id "astr_s0084.g0007";
s0084	AUGUSTUS	exon	159973	160087	.	+	.	transcript_id "astr_s0084.g0007.t1"; gene_id "astr_s0084.g0007";
s0084	AUGUSTUS	intron	160088	160604	1	+	.	transcript_id "astr_s0084.g0007.t1"; gene_id "astr_s0084.g0007";
s0084	AUGUSTUS	CDS	160605	160679	1	+	0	transcript_id "astr_s0084.g0007.t1"; gene_id "astr_s0084.g0007";
s0084	AUGUSTUS	exon	160605	160679	.	+	.	transcript_id "astr_s0084.g0007.t1"; gene_id "astr_s0084.g0007";
s0084	AUGUSTUS	intron	160680	160901	1	+	.	transcript_id "astr_s0084.g0007.t1"; gene_id "astr_s0084.g0007";
s0084	AUGUSTUS	CDS	160902	160973	1	+	0	transcript_id "astr_s0084.g0007.t1"; gene_id "astr_s0084.g0007";
s0084	AUGUSTUS	exon	160902	160973	.	+	.	transcript_id "astr_s0084.g0007.t1"; gene_id "astr_s0084.g0007";
s0084	AUGUSTUS	intron	160974	161892	1	+	.	transcript_id "astr_s0084.g0007.t1"; gene_id "astr_s0084.g0007";
s0084	AUGUSTUS	CDS	161893	162009	1	+	0	transcript_id "astr_s0084.g0007.t1"; gene_id "astr_s0084.g0007";
s0084	AUGUSTUS	exon	161893	162009	.	+	.	transcript_id "astr_s0084.g0007.t1"; gene_id "astr_s0084.g0007";
s0084	AUGUSTUS	intron	162010	162357	1	+	.	transcript_id "astr_s0084.g0007.t1"; gene_id "astr_s0084.g0007";
s0084	AUGUSTUS	CDS	162358	162429	1	+	0	transcript_id "astr_s0084.g0007.t1"; gene_id "astr_s0084.g0007";
s0084	AUGUSTUS	exon	162358	162429	.	+	.	transcript_id "astr_s0084.g0007.t1"; gene_id "astr_s0084.g0007";
s0084	AUGUSTUS	intron	162430	162696	1	+	.	transcript_id "astr_s0084.g0007.t1"; gene_id "astr_s0084.g0007";
s0084	AUGUSTUS	CDS	162697	162807	1	+	0	transcript_id "astr_s0084.g0007.t1"; gene_id "astr_s0084.g0007";
s0084	AUGUSTUS	exon	162697	162807	.	+	.	transcript_id "astr_s0084.g0007.t1"; gene_id "astr_s0084.g0007";
s0084	AUGUSTUS	intron	162808	163225	1	+	.	transcript_id "astr_s0084.g0007.t1"; gene_id "astr_s0084.g0007";
s0084	AUGUSTUS	CDS	163226	163286	1	+	0	transcript_id "astr_s0084.g0007.t1"; gene_id "astr_s0084.g0007";
s0084	AUGUSTUS	exon	163226	163286	.	+	.	transcript_id "astr_s0084.g0007.t1"; gene_id "astr_s0084.g0007";
s0084	AUGUSTUS	intron	163287	163988	1	+	.	transcript_id "astr_s0084.g0007.t1"; gene_id "astr_s0084.g0007";
s0084	AUGUSTUS	CDS	163989	164135	1	+	2	transcript_id "astr_s0084.g0007.t1"; gene_id "astr_s0084.g0007";
s0084	AUGUSTUS	exon	163989	164135	.	+	.	transcript_id "astr_s0084.g0007.t1"; gene_id "astr_s0084.g0007";
s0084	AUGUSTUS	intron	164136	164971	1	+	.	transcript_id "astr_s0084.g0007.t1"; gene_id "astr_s0084.g0007";
s0084	AUGUSTUS	CDS	164972	165090	1	+	2	transcript_id "astr_s0084.g0007.t1"; gene_id "astr_s0084.g0007";
s0084	AUGUSTUS	exon	164972	165171	.	+	.	transcript_id "astr_s0084.g0007.t1"; gene_id "astr_s0084.g0007";
s0084	AUGUSTUS	stop_codon	165088	165090	.	+	0	transcript_id "astr_s0084.g0007.t1"; gene_id "astr_s0084.g0007";
s0084	AUGUSTUS	3'-UTR	165091	165171	0.69	+	.	transcript_id "astr_s0084.g0007.t1"; gene_id "astr_s0084.g0007";
s0084	AUGUSTUS	3'-UTR	165413	165709	0.55	+	.	transcript_id "astr_s0084.g0007.t1"; gene_id "astr_s0084.g0007";
s0084	AUGUSTUS	exon	165413	165709	.	+	.	transcript_id "astr_s0084.g0007.t1"; gene_id "astr_s0084.g0007";
s0084	AUGUSTUS	tts	165709	165709	.	+	.	transcript_id "astr_s0084.g0007.t1"; gene_id "astr_s0084.g0007";
s0084	AUGUSTUS	gene	169256	182098	0.31	+	.	astr_s0084.g0008
s0084	AUGUSTUS	transcript	169256	182098	0.31	+	.	transcript_id "astr_s0084.g0008.t1"; gene_id "astr_s0084.g0008";
s0084	AUGUSTUS	tss	169256	169256	.	+	.	transcript_id "astr_s0084.g0008.t1"; gene_id "astr_s0084.g0008";
s0084	AUGUSTUS	5'-UTR	169256	169384	0.34	+	.	transcript_id "astr_s0084.g0008.t1"; gene_id "astr_s0084.g0008";
s0084	AUGUSTUS	exon	169256	169384	.	+	.	transcript_id "astr_s0084.g0008.t1"; gene_id "astr_s0084.g0008";
s0084	AUGUSTUS	5'-UTR	171334	171446	1	+	.	transcript_id "astr_s0084.g0008.t1"; gene_id "astr_s0084.g0008";
s0084	AUGUSTUS	exon	171334	171446	.	+	.	transcript_id "astr_s0084.g0008.t1"; gene_id "astr_s0084.g0008";
s0084	AUGUSTUS	5'-UTR	173276	173387	0.94	+	.	transcript_id "astr_s0084.g0008.t1"; gene_id "astr_s0084.g0008";
s0084	AUGUSTUS	exon	173276	173387	.	+	.	transcript_id "astr_s0084.g0008.t1"; gene_id "astr_s0084.g0008";
s0084	AUGUSTUS	5'-UTR	173744	173843	1	+	.	transcript_id "astr_s0084.g0008.t1"; gene_id "astr_s0084.g0008";
s0084	AUGUSTUS	exon	173744	173843	.	+	.	transcript_id "astr_s0084.g0008.t1"; gene_id "astr_s0084.g0008";
s0084	AUGUSTUS	5'-UTR	176221	176285	1	+	.	transcript_id "astr_s0084.g0008.t1"; gene_id "astr_s0084.g0008";
s0084	AUGUSTUS	exon	176221	176825	.	+	.	transcript_id "astr_s0084.g0008.t1"; gene_id "astr_s0084.g0008";
s0084	AUGUSTUS	start_codon	176286	176288	.	+	0	transcript_id "astr_s0084.g0008.t1"; gene_id "astr_s0084.g0008";
s0084	AUGUSTUS	CDS	176286	176825	1	+	0	transcript_id "astr_s0084.g0008.t1"; gene_id "astr_s0084.g0008";
s0084	AUGUSTUS	intron	176826	177313	1	+	.	transcript_id "astr_s0084.g0008.t1"; gene_id "astr_s0084.g0008";
s0084	AUGUSTUS	CDS	177314	177394	1	+	0	transcript_id "astr_s0084.g0008.t1"; gene_id "astr_s0084.g0008";
s0084	AUGUSTUS	exon	177314	177394	.	+	.	transcript_id "astr_s0084.g0008.t1"; gene_id "astr_s0084.g0008";
s0084	AUGUSTUS	intron	177395	178123	1	+	.	transcript_id "astr_s0084.g0008.t1"; gene_id "astr_s0084.g0008";
s0084	AUGUSTUS	CDS	178124	179486	1	+	0	transcript_id "astr_s0084.g0008.t1"; gene_id "astr_s0084.g0008";
s0084	AUGUSTUS	exon	178124	179486	.	+	.	transcript_id "astr_s0084.g0008.t1"; gene_id "astr_s0084.g0008";
s0084	AUGUSTUS	intron	179487	180365	1	+	.	transcript_id "astr_s0084.g0008.t1"; gene_id "astr_s0084.g0008";
s0084	AUGUSTUS	CDS	180366	180707	1	+	2	transcript_id "astr_s0084.g0008.t1"; gene_id "astr_s0084.g0008";
s0084	AUGUSTUS	exon	180366	180707	.	+	.	transcript_id "astr_s0084.g0008.t1"; gene_id "astr_s0084.g0008";
s0084	AUGUSTUS	intron	180708	181594	1	+	.	transcript_id "astr_s0084.g0008.t1"; gene_id "astr_s0084.g0008";
s0084	AUGUSTUS	CDS	181595	181884	1	+	2	transcript_id "astr_s0084.g0008.t1"; gene_id "astr_s0084.g0008";
s0084	AUGUSTUS	exon	181595	182098	.	+	.	transcript_id "astr_s0084.g0008.t1"; gene_id "astr_s0084.g0008";
s0084	AUGUSTUS	stop_codon	181882	181884	.	+	0	transcript_id "astr_s0084.g0008.t1"; gene_id "astr_s0084.g0008";
s0084	AUGUSTUS	3'-UTR	181885	182098	0.91	+	.	transcript_id "astr_s0084.g0008.t1"; gene_id "astr_s0084.g0008";
s0084	AUGUSTUS	tts	182098	182098	.	+	.	transcript_id "astr_s0084.g0008.t1"; gene_id "astr_s0084.g0008";
s0084	AUGUSTUS	gene	189012	201564	0.38	-	.	astr_s0084.g0009
s0084	AUGUSTUS	transcript	189012	201564	0.38	-	.	transcript_id "astr_s0084.g0009.t1"; gene_id "astr_s0084.g0009";
s0084	AUGUSTUS	tts	189012	189012	.	-	.	transcript_id "astr_s0084.g0009.t1"; gene_id "astr_s0084.g0009";
s0084	AUGUSTUS	3'-UTR	189012	189272	0.91	-	.	transcript_id "astr_s0084.g0009.t1"; gene_id "astr_s0084.g0009";
s0084	AUGUSTUS	exon	189012	189363	.	-	.	transcript_id "astr_s0084.g0009.t1"; gene_id "astr_s0084.g0009";
s0084	AUGUSTUS	stop_codon	189273	189275	.	-	0	transcript_id "astr_s0084.g0009.t1"; gene_id "astr_s0084.g0009";
s0084	AUGUSTUS	CDS	189273	189363	1	-	1	transcript_id "astr_s0084.g0009.t1"; gene_id "astr_s0084.g0009";
s0084	AUGUSTUS	intron	189364	189877	1	-	.	transcript_id "astr_s0084.g0009.t1"; gene_id "astr_s0084.g0009";
s0084	AUGUSTUS	CDS	189878	189951	1	-	0	transcript_id "astr_s0084.g0009.t1"; gene_id "astr_s0084.g0009";
s0084	AUGUSTUS	exon	189878	189951	.	-	.	transcript_id "astr_s0084.g0009.t1"; gene_id "astr_s0084.g0009";
s0084	AUGUSTUS	intron	189952	190969	1	-	.	transcript_id "astr_s0084.g0009.t1"; gene_id "astr_s0084.g0009";
s0084	AUGUSTUS	CDS	190970	191047	1	-	0	transcript_id "astr_s0084.g0009.t1"; gene_id "astr_s0084.g0009";
s0084	AUGUSTUS	exon	190970	191047	.	-	.	transcript_id "astr_s0084.g0009.t1"; gene_id "astr_s0084.g0009";
s0084	AUGUSTUS	intron	191048	191824	1	-	.	transcript_id "astr_s0084.g0009.t1"; gene_id "astr_s0084.g0009";
s0084	AUGUSTUS	CDS	191825	191903	1	-	1	transcript_id "astr_s0084.g0009.t1"; gene_id "astr_s0084.g0009";
s0084	AUGUSTUS	exon	191825	191903	.	-	.	transcript_id "astr_s0084.g0009.t1"; gene_id "astr_s0084.g0009";
s0084	AUGUSTUS	intron	191904	192225	1	-	.	transcript_id "astr_s0084.g0009.t1"; gene_id "astr_s0084.g0009";
s0084	AUGUSTUS	CDS	192226	192320	1	-	0	transcript_id "astr_s0084.g0009.t1"; gene_id "astr_s0084.g0009";
s0084	AUGUSTUS	exon	192226	192320	.	-	.	transcript_id "astr_s0084.g0009.t1"; gene_id "astr_s0084.g0009";
s0084	AUGUSTUS	intron	192321	193466	1	-	.	transcript_id "astr_s0084.g0009.t1"; gene_id "astr_s0084.g0009";
s0084	AUGUSTUS	CDS	193467	193537	1	-	2	transcript_id "astr_s0084.g0009.t1"; gene_id "astr_s0084.g0009";
s0084	AUGUSTUS	exon	193467	193537	.	-	.	transcript_id "astr_s0084.g0009.t1"; gene_id "astr_s0084.g0009";
s0084	AUGUSTUS	intron	193538	193952	1	-	.	transcript_id "astr_s0084.g0009.t1"; gene_id "astr_s0084.g0009";
s0084	AUGUSTUS	CDS	193953	194031	1	-	0	transcript_id "astr_s0084.g0009.t1"; gene_id "astr_s0084.g0009";
s0084	AUGUSTUS	exon	193953	194031	.	-	.	transcript_id "astr_s0084.g0009.t1"; gene_id "astr_s0084.g0009";
s0084	AUGUSTUS	intron	194032	194727	1	-	.	transcript_id "astr_s0084.g0009.t1"; gene_id "astr_s0084.g0009";
s0084	AUGUSTUS	CDS	194728	194766	1	-	0	transcript_id "astr_s0084.g0009.t1"; gene_id "astr_s0084.g0009";
s0084	AUGUSTUS	exon	194728	194766	.	-	.	transcript_id "astr_s0084.g0009.t1"; gene_id "astr_s0084.g0009";
s0084	AUGUSTUS	intron	194767	195635	1	-	.	transcript_id "astr_s0084.g0009.t1"; gene_id "astr_s0084.g0009";
s0084	AUGUSTUS	CDS	195636	195695	1	-	0	transcript_id "astr_s0084.g0009.t1"; gene_id "astr_s0084.g0009";
s0084	AUGUSTUS	exon	195636	195695	.	-	.	transcript_id "astr_s0084.g0009.t1"; gene_id "astr_s0084.g0009";
s0084	AUGUSTUS	intron	195696	196918	1	-	.	transcript_id "astr_s0084.g0009.t1"; gene_id "astr_s0084.g0009";
s0084	AUGUSTUS	CDS	196919	197038	1	-	0	transcript_id "astr_s0084.g0009.t1"; gene_id "astr_s0084.g0009";
s0084	AUGUSTUS	exon	196919	197038	.	-	.	transcript_id "astr_s0084.g0009.t1"; gene_id "astr_s0084.g0009";
s0084	AUGUSTUS	intron	197039	197128	1	-	.	transcript_id "astr_s0084.g0009.t1"; gene_id "astr_s0084.g0009";
s0084	AUGUSTUS	CDS	197129	197204	1	-	1	transcript_id "astr_s0084.g0009.t1"; gene_id "astr_s0084.g0009";
s0084	AUGUSTUS	exon	197129	197204	.	-	.	transcript_id "astr_s0084.g0009.t1"; gene_id "astr_s0084.g0009";
s0084	AUGUSTUS	intron	197205	198805	1	-	.	transcript_id "astr_s0084.g0009.t1"; gene_id "astr_s0084.g0009";
s0084	AUGUSTUS	CDS	198806	198979	1	-	1	transcript_id "astr_s0084.g0009.t1"; gene_id "astr_s0084.g0009";
s0084	AUGUSTUS	exon	198806	198979	.	-	.	transcript_id "astr_s0084.g0009.t1"; gene_id "astr_s0084.g0009";
s0084	AUGUSTUS	intron	198980	199737	1	-	.	transcript_id "astr_s0084.g0009.t1"; gene_id "astr_s0084.g0009";
s0084	AUGUSTUS	CDS	199738	199870	1	-	2	transcript_id "astr_s0084.g0009.t1"; gene_id "astr_s0084.g0009";
s0084	AUGUSTUS	exon	199738	199870	.	-	.	transcript_id "astr_s0084.g0009.t1"; gene_id "astr_s0084.g0009";
s0084	AUGUSTUS	intron	199871	200443	1	-	.	transcript_id "astr_s0084.g0009.t1"; gene_id "astr_s0084.g0009";
s0084	AUGUSTUS	CDS	200444	200525	1	-	0	transcript_id "astr_s0084.g0009.t1"; gene_id "astr_s0084.g0009";
s0084	AUGUSTUS	exon	200444	200525	.	-	.	transcript_id "astr_s0084.g0009.t1"; gene_id "astr_s0084.g0009";
s0084	AUGUSTUS	intron	200526	200814	1	-	.	transcript_id "astr_s0084.g0009.t1"; gene_id "astr_s0084.g0009";
s0084	AUGUSTUS	CDS	200815	200892	1	-	0	transcript_id "astr_s0084.g0009.t1"; gene_id "astr_s0084.g0009";
s0084	AUGUSTUS	exon	200815	200892	.	-	.	transcript_id "astr_s0084.g0009.t1"; gene_id "astr_s0084.g0009";
s0084	AUGUSTUS	intron	200893	201522	1	-	.	transcript_id "astr_s0084.g0009.t1"; gene_id "astr_s0084.g0009";
s0084	AUGUSTUS	CDS	201523	201549	1	-	0	transcript_id "astr_s0084.g0009.t1"; gene_id "astr_s0084.g0009";
s0084	AUGUSTUS	exon	201523	201564	.	-	.	transcript_id "astr_s0084.g0009.t1"; gene_id "astr_s0084.g0009";
s0084	AUGUSTUS	start_codon	201547	201549	.	-	0	transcript_id "astr_s0084.g0009.t1"; gene_id "astr_s0084.g0009";
s0084	AUGUSTUS	5'-UTR	201550	201564	0.4	-	.	transcript_id "astr_s0084.g0009.t1"; gene_id "astr_s0084.g0009";
s0084	AUGUSTUS	tss	201564	201564	.	-	.	transcript_id "astr_s0084.g0009.t1"; gene_id "astr_s0084.g0009";
s0084	AUGUSTUS	gene	203369	205734	0.17	-	.	astr_s0084.g0010
s0084	AUGUSTUS	transcript	203369	205734	0.17	-	.	transcript_id "astr_s0084.g0010.t1"; gene_id "astr_s0084.g0010";
s0084	AUGUSTUS	tts	203369	203369	.	-	.	transcript_id "astr_s0084.g0010.t1"; gene_id "astr_s0084.g0010";
s0084	AUGUSTUS	3'-UTR	203369	203657	0.45	-	.	transcript_id "astr_s0084.g0010.t1"; gene_id "astr_s0084.g0010";
s0084	AUGUSTUS	exon	203369	203788	.	-	.	transcript_id "astr_s0084.g0010.t1"; gene_id "astr_s0084.g0010";
s0084	AUGUSTUS	stop_codon	203658	203660	.	-	0	transcript_id "astr_s0084.g0010.t1"; gene_id "astr_s0084.g0010";
s0084	AUGUSTUS	CDS	203658	203788	1	-	2	transcript_id "astr_s0084.g0010.t1"; gene_id "astr_s0084.g0010";
s0084	AUGUSTUS	intron	203789	205168	1	-	.	transcript_id "astr_s0084.g0010.t1"; gene_id "astr_s0084.g0010";
s0084	AUGUSTUS	CDS	205169	205325	0.97	-	0	transcript_id "astr_s0084.g0010.t1"; gene_id "astr_s0084.g0010";
s0084	AUGUSTUS	exon	205169	205352	.	-	.	transcript_id "astr_s0084.g0010.t1"; gene_id "astr_s0084.g0010";
s0084	AUGUSTUS	start_codon	205323	205325	.	-	0	transcript_id "astr_s0084.g0010.t1"; gene_id "astr_s0084.g0010";
s0084	AUGUSTUS	5'-UTR	205326	205352	0.97	-	.	transcript_id "astr_s0084.g0010.t1"; gene_id "astr_s0084.g0010";
s0084	AUGUSTUS	5'-UTR	205624	205734	0.38	-	.	transcript_id "astr_s0084.g0010.t1"; gene_id "astr_s0084.g0010";
s0084	AUGUSTUS	exon	205624	205734	.	-	.	transcript_id "astr_s0084.g0010.t1"; gene_id "astr_s0084.g0010";
s0084	AUGUSTUS	tss	205734	205734	.	-	.	transcript_id "astr_s0084.g0010.t1"; gene_id "astr_s0084.g0010";
s0084	AUGUSTUS	gene	207926	221585	0.43	+	.	astr_s0084.g0011
s0084	AUGUSTUS	transcript	207926	221585	0.43	+	.	transcript_id "astr_s0084.g0011.t1"; gene_id "astr_s0084.g0011";
s0084	AUGUSTUS	tss	207926	207926	.	+	.	transcript_id "astr_s0084.g0011.t1"; gene_id "astr_s0084.g0011";
s0084	AUGUSTUS	5'-UTR	207926	208023	0.76	+	.	transcript_id "astr_s0084.g0011.t1"; gene_id "astr_s0084.g0011";
s0084	AUGUSTUS	exon	207926	208023	.	+	.	transcript_id "astr_s0084.g0011.t1"; gene_id "astr_s0084.g0011";
s0084	AUGUSTUS	5'-UTR	208436	208496	0.91	+	.	transcript_id "astr_s0084.g0011.t1"; gene_id "astr_s0084.g0011";
s0084	AUGUSTUS	exon	208436	208496	.	+	.	transcript_id "astr_s0084.g0011.t1"; gene_id "astr_s0084.g0011";
s0084	AUGUSTUS	5'-UTR	208892	208916	0.94	+	.	transcript_id "astr_s0084.g0011.t1"; gene_id "astr_s0084.g0011";
s0084	AUGUSTUS	exon	208892	208980	.	+	.	transcript_id "astr_s0084.g0011.t1"; gene_id "astr_s0084.g0011";
s0084	AUGUSTUS	start_codon	208917	208919	.	+	0	transcript_id "astr_s0084.g0011.t1"; gene_id "astr_s0084.g0011";
s0084	AUGUSTUS	CDS	208917	208980	1	+	0	transcript_id "astr_s0084.g0011.t1"; gene_id "astr_s0084.g0011";
s0084	AUGUSTUS	intron	208981	210241	1	+	.	transcript_id "astr_s0084.g0011.t1"; gene_id "astr_s0084.g0011";
s0084	AUGUSTUS	CDS	210242	210642	0.99	+	2	transcript_id "astr_s0084.g0011.t1"; gene_id "astr_s0084.g0011";
s0084	AUGUSTUS	exon	210242	210642	.	+	.	transcript_id "astr_s0084.g0011.t1"; gene_id "astr_s0084.g0011";
s0084	AUGUSTUS	intron	210643	211176	0.99	+	.	transcript_id "astr_s0084.g0011.t1"; gene_id "astr_s0084.g0011";
s0084	AUGUSTUS	CDS	211177	211326	1	+	0	transcript_id "astr_s0084.g0011.t1"; gene_id "astr_s0084.g0011";
s0084	AUGUSTUS	exon	211177	211326	.	+	.	transcript_id "astr_s0084.g0011.t1"; gene_id "astr_s0084.g0011";
s0084	AUGUSTUS	intron	211327	211842	1	+	.	transcript_id "astr_s0084.g0011.t1"; gene_id "astr_s0084.g0011";
s0084	AUGUSTUS	CDS	211843	212022	1	+	0	transcript_id "astr_s0084.g0011.t1"; gene_id "astr_s0084.g0011";
s0084	AUGUSTUS	exon	211843	212022	.	+	.	transcript_id "astr_s0084.g0011.t1"; gene_id "astr_s0084.g0011";
s0084	AUGUSTUS	intron	212023	212319	1	+	.	transcript_id "astr_s0084.g0011.t1"; gene_id "astr_s0084.g0011";
s0084	AUGUSTUS	CDS	212320	212447	1	+	0	transcript_id "astr_s0084.g0011.t1"; gene_id "astr_s0084.g0011";
s0084	AUGUSTUS	exon	212320	212447	.	+	.	transcript_id "astr_s0084.g0011.t1"; gene_id "astr_s0084.g0011";
s0084	AUGUSTUS	intron	212448	212560	1	+	.	transcript_id "astr_s0084.g0011.t1"; gene_id "astr_s0084.g0011";
s0084	AUGUSTUS	CDS	212561	212652	1	+	1	transcript_id "astr_s0084.g0011.t1"; gene_id "astr_s0084.g0011";
s0084	AUGUSTUS	exon	212561	212652	.	+	.	transcript_id "astr_s0084.g0011.t1"; gene_id "astr_s0084.g0011";
s0084	AUGUSTUS	intron	212653	213248	1	+	.	transcript_id "astr_s0084.g0011.t1"; gene_id "astr_s0084.g0011";
s0084	AUGUSTUS	CDS	213249	213361	1	+	2	transcript_id "astr_s0084.g0011.t1"; gene_id "astr_s0084.g0011";
s0084	AUGUSTUS	exon	213249	213361	.	+	.	transcript_id "astr_s0084.g0011.t1"; gene_id "astr_s0084.g0011";
s0084	AUGUSTUS	intron	213362	213964	1	+	.	transcript_id "astr_s0084.g0011.t1"; gene_id "astr_s0084.g0011";
s0084	AUGUSTUS	CDS	213965	214037	1	+	0	transcript_id "astr_s0084.g0011.t1"; gene_id "astr_s0084.g0011";
s0084	AUGUSTUS	exon	213965	214037	.	+	.	transcript_id "astr_s0084.g0011.t1"; gene_id "astr_s0084.g0011";
s0084	AUGUSTUS	intron	214038	215113	1	+	.	transcript_id "astr_s0084.g0011.t1"; gene_id "astr_s0084.g0011";
s0084	AUGUSTUS	CDS	215114	219950	1	+	2	transcript_id "astr_s0084.g0011.t1"; gene_id "astr_s0084.g0011";
s0084	AUGUSTUS	exon	215114	219950	.	+	.	transcript_id "astr_s0084.g0011.t1"; gene_id "astr_s0084.g0011";
s0084	AUGUSTUS	intron	219951	221150	1	+	.	transcript_id "astr_s0084.g0011.t1"; gene_id "astr_s0084.g0011";
s0084	AUGUSTUS	CDS	221151	221247	1	+	1	transcript_id "astr_s0084.g0011.t1"; gene_id "astr_s0084.g0011";
s0084	AUGUSTUS	exon	221151	221585	.	+	.	transcript_id "astr_s0084.g0011.t1"; gene_id "astr_s0084.g0011";
s0084	AUGUSTUS	stop_codon	221245	221247	.	+	0	transcript_id "astr_s0084.g0011.t1"; gene_id "astr_s0084.g0011";
s0084	AUGUSTUS	3'-UTR	221248	221585	0.62	+	.	transcript_id "astr_s0084.g0011.t1"; gene_id "astr_s0084.g0011";
s0084	AUGUSTUS	tts	221585	221585	.	+	.	transcript_id "astr_s0084.g0011.t1"; gene_id "astr_s0084.g0011";
s0084	AUGUSTUS	gene	227686	233986	0.03	+	.	astr_s0084.g0012
s0084	AUGUSTUS	transcript	227686	233986	0.03	+	.	transcript_id "astr_s0084.g0012.t1"; gene_id "astr_s0084.g0012";
s0084	AUGUSTUS	tss	227686	227686	.	+	.	transcript_id "astr_s0084.g0012.t1"; gene_id "astr_s0084.g0012";
s0084	AUGUSTUS	5'-UTR	227686	227768	0.16	+	.	transcript_id "astr_s0084.g0012.t1"; gene_id "astr_s0084.g0012";
s0084	AUGUSTUS	exon	227686	228156	.	+	.	transcript_id "astr_s0084.g0012.t1"; gene_id "astr_s0084.g0012";
s0084	AUGUSTUS	start_codon	227769	227771	.	+	0	transcript_id "astr_s0084.g0012.t1"; gene_id "astr_s0084.g0012";
s0084	AUGUSTUS	CDS	227769	228156	0.54	+	0	transcript_id "astr_s0084.g0012.t1"; gene_id "astr_s0084.g0012";
s0084	AUGUSTUS	intron	228157	230645	1	+	.	transcript_id "astr_s0084.g0012.t1"; gene_id "astr_s0084.g0012";
s0084	AUGUSTUS	CDS	230646	230773	1	+	2	transcript_id "astr_s0084.g0012.t1"; gene_id "astr_s0084.g0012";
s0084	AUGUSTUS	exon	230646	230773	.	+	.	transcript_id "astr_s0084.g0012.t1"; gene_id "astr_s0084.g0012";
s0084	AUGUSTUS	intron	230774	231213	1	+	.	transcript_id "astr_s0084.g0012.t1"; gene_id "astr_s0084.g0012";
s0084	AUGUSTUS	CDS	231214	231361	1	+	0	transcript_id "astr_s0084.g0012.t1"; gene_id "astr_s0084.g0012";
s0084	AUGUSTUS	exon	231214	231361	.	+	.	transcript_id "astr_s0084.g0012.t1"; gene_id "astr_s0084.g0012";
s0084	AUGUSTUS	intron	231362	232233	1	+	.	transcript_id "astr_s0084.g0012.t1"; gene_id "astr_s0084.g0012";
s0084	AUGUSTUS	CDS	232234	232331	1	+	2	transcript_id "astr_s0084.g0012.t1"; gene_id "astr_s0084.g0012";
s0084	AUGUSTUS	exon	232234	232331	.	+	.	transcript_id "astr_s0084.g0012.t1"; gene_id "astr_s0084.g0012";
s0084	AUGUSTUS	intron	232332	232455	1	+	.	transcript_id "astr_s0084.g0012.t1"; gene_id "astr_s0084.g0012";
s0084	AUGUSTUS	CDS	232456	232492	1	+	0	transcript_id "astr_s0084.g0012.t1"; gene_id "astr_s0084.g0012";
s0084	AUGUSTUS	exon	232456	232492	.	+	.	transcript_id "astr_s0084.g0012.t1"; gene_id "astr_s0084.g0012";
s0084	AUGUSTUS	intron	232493	232882	1	+	.	transcript_id "astr_s0084.g0012.t1"; gene_id "astr_s0084.g0012";
s0084	AUGUSTUS	CDS	232883	232917	1	+	2	transcript_id "astr_s0084.g0012.t1"; gene_id "astr_s0084.g0012";
s0084	AUGUSTUS	exon	232883	232917	.	+	.	transcript_id "astr_s0084.g0012.t1"; gene_id "astr_s0084.g0012";
s0084	AUGUSTUS	intron	232918	233120	1	+	.	transcript_id "astr_s0084.g0012.t1"; gene_id "astr_s0084.g0012";
s0084	AUGUSTUS	CDS	233121	233196	1	+	0	transcript_id "astr_s0084.g0012.t1"; gene_id "astr_s0084.g0012";
s0084	AUGUSTUS	exon	233121	233196	.	+	.	transcript_id "astr_s0084.g0012.t1"; gene_id "astr_s0084.g0012";
s0084	AUGUSTUS	intron	233197	233479	1	+	.	transcript_id "astr_s0084.g0012.t1"; gene_id "astr_s0084.g0012";
s0084	AUGUSTUS	CDS	233480	233649	1	+	2	transcript_id "astr_s0084.g0012.t1"; gene_id "astr_s0084.g0012";
s0084	AUGUSTUS	exon	233480	233986	.	+	.	transcript_id "astr_s0084.g0012.t1"; gene_id "astr_s0084.g0012";
s0084	AUGUSTUS	stop_codon	233647	233649	.	+	0	transcript_id "astr_s0084.g0012.t1"; gene_id "astr_s0084.g0012";
s0084	AUGUSTUS	3'-UTR	233650	233986	0.16	+	.	transcript_id "astr_s0084.g0012.t1"; gene_id "astr_s0084.g0012";
s0084	AUGUSTUS	tts	233986	233986	.	+	.	transcript_id "astr_s0084.g0012.t1"; gene_id "astr_s0084.g0012";
s0084	AUGUSTUS	gene	236026	238214	0.09	+	.	astr_s0084.g0013
s0084	AUGUSTUS	transcript	236026	238214	0.09	+	.	transcript_id "astr_s0084.g0013.t1"; gene_id "astr_s0084.g0013";
s0084	AUGUSTUS	tss	236026	236026	.	+	.	transcript_id "astr_s0084.g0013.t1"; gene_id "astr_s0084.g0013";
s0084	AUGUSTUS	5'-UTR	236026	236175	0.24	+	.	transcript_id "astr_s0084.g0013.t1"; gene_id "astr_s0084.g0013";
s0084	AUGUSTUS	exon	236026	236587	.	+	.	transcript_id "astr_s0084.g0013.t1"; gene_id "astr_s0084.g0013";
s0084	AUGUSTUS	start_codon	236176	236178	.	+	0	transcript_id "astr_s0084.g0013.t1"; gene_id "astr_s0084.g0013";
s0084	AUGUSTUS	CDS	236176	236587	1	+	0	transcript_id "astr_s0084.g0013.t1"; gene_id "astr_s0084.g0013";
s0084	AUGUSTUS	intron	236588	237364	1	+	.	transcript_id "astr_s0084.g0013.t1"; gene_id "astr_s0084.g0013";
s0084	AUGUSTUS	CDS	237365	237405	1	+	2	transcript_id "astr_s0084.g0013.t1"; gene_id "astr_s0084.g0013";
s0084	AUGUSTUS	exon	237365	237405	.	+	.	transcript_id "astr_s0084.g0013.t1"; gene_id "astr_s0084.g0013";
s0084	AUGUSTUS	intron	237406	237747	1	+	.	transcript_id "astr_s0084.g0013.t1"; gene_id "astr_s0084.g0013";
s0084	AUGUSTUS	CDS	237748	237850	0.92	+	0	transcript_id "astr_s0084.g0013.t1"; gene_id "astr_s0084.g0013";
s0084	AUGUSTUS	exon	237748	237850	.	+	.	transcript_id "astr_s0084.g0013.t1"; gene_id "astr_s0084.g0013";
s0084	AUGUSTUS	intron	237851	238126	0.45	+	.	transcript_id "astr_s0084.g0013.t1"; gene_id "astr_s0084.g0013";
s0084	AUGUSTUS	CDS	238127	238161	0.45	+	2	transcript_id "astr_s0084.g0013.t1"; gene_id "astr_s0084.g0013";
s0084	AUGUSTUS	exon	238127	238214	.	+	.	transcript_id "astr_s0084.g0013.t1"; gene_id "astr_s0084.g0013";
s0084	AUGUSTUS	stop_codon	238159	238161	.	+	0	transcript_id "astr_s0084.g0013.t1"; gene_id "astr_s0084.g0013";
s0084	AUGUSTUS	3'-UTR	238162	238214	0.29	+	.	transcript_id "astr_s0084.g0013.t1"; gene_id "astr_s0084.g0013";
s0084	AUGUSTUS	tts	238214	238214	.	+	.	transcript_id "astr_s0084.g0013.t1"; gene_id "astr_s0084.g0013";
s0084	AUGUSTUS	gene	249826	257334	0.01	-	.	astr_s0084.g0014
s0084	AUGUSTUS	transcript	249826	257334	0.01	-	.	transcript_id "astr_s0084.g0014.t1"; gene_id "astr_s0084.g0014";
s0084	AUGUSTUS	tts	249826	249826	.	-	.	transcript_id "astr_s0084.g0014.t1"; gene_id "astr_s0084.g0014";
s0084	AUGUSTUS	3'-UTR	249826	250047	0.52	-	.	transcript_id "astr_s0084.g0014.t1"; gene_id "astr_s0084.g0014";
s0084	AUGUSTUS	exon	249826	250047	.	-	.	transcript_id "astr_s0084.g0014.t1"; gene_id "astr_s0084.g0014";
s0084	AUGUSTUS	3'-UTR	250612	250712	0.3	-	.	transcript_id "astr_s0084.g0014.t1"; gene_id "astr_s0084.g0014";
s0084	AUGUSTUS	exon	250612	252166	.	-	.	transcript_id "astr_s0084.g0014.t1"; gene_id "astr_s0084.g0014";
s0084	AUGUSTUS	stop_codon	250713	250715	.	-	0	transcript_id "astr_s0084.g0014.t1"; gene_id "astr_s0084.g0014";
s0084	AUGUSTUS	CDS	250713	252166	0.26	-	2	transcript_id "astr_s0084.g0014.t1"; gene_id "astr_s0084.g0014";
s0084	AUGUSTUS	intron	252167	254694	0.21	-	.	transcript_id "astr_s0084.g0014.t1"; gene_id "astr_s0084.g0014";
s0084	AUGUSTUS	CDS	254695	256966	0.11	-	0	transcript_id "astr_s0084.g0014.t1"; gene_id "astr_s0084.g0014";
s0084	AUGUSTUS	exon	254695	256992	.	-	.	transcript_id "astr_s0084.g0014.t1"; gene_id "astr_s0084.g0014";
s0084	AUGUSTUS	start_codon	256964	256966	.	-	0	transcript_id "astr_s0084.g0014.t1"; gene_id "astr_s0084.g0014";
s0084	AUGUSTUS	5'-UTR	256967	256992	0.61	-	.	transcript_id "astr_s0084.g0014.t1"; gene_id "astr_s0084.g0014";
s0084	AUGUSTUS	5'-UTR	257193	257334	0.35	-	.	transcript_id "astr_s0084.g0014.t1"; gene_id "astr_s0084.g0014";
s0084	AUGUSTUS	exon	257193	257334	.	-	.	transcript_id "astr_s0084.g0014.t1"; gene_id "astr_s0084.g0014";
s0084	AUGUSTUS	tss	257334	257334	.	-	.	transcript_id "astr_s0084.g0014.t1"; gene_id "astr_s0084.g0014";
s0084	AUGUSTUS	gene	263146	293989	0.08	+	.	astr_s0084.g0015
s0084	AUGUSTUS	transcript	263146	293989	0.07	+	.	transcript_id "astr_s0084.g0015.t1"; gene_id "astr_s0084.g0015";
s0084	AUGUSTUS	tss	263146	263146	.	+	.	transcript_id "astr_s0084.g0015.t1"; gene_id "astr_s0084.g0015";
s0084	AUGUSTUS	5'-UTR	263146	263298	0.12	+	.	transcript_id "astr_s0084.g0015.t1"; gene_id "astr_s0084.g0015";
s0084	AUGUSTUS	exon	263146	264986	.	+	.	transcript_id "astr_s0084.g0015.t1"; gene_id "astr_s0084.g0015";
s0084	AUGUSTUS	start_codon	263299	263301	.	+	0	transcript_id "astr_s0084.g0015.t1"; gene_id "astr_s0084.g0015";
s0084	AUGUSTUS	CDS	263299	264986	0.5	+	0	transcript_id "astr_s0084.g0015.t1"; gene_id "astr_s0084.g0015";
s0084	AUGUSTUS	intron	264987	268216	1	+	.	transcript_id "astr_s0084.g0015.t1"; gene_id "astr_s0084.g0015";
s0084	AUGUSTUS	CDS	268217	268453	1	+	1	transcript_id "astr_s0084.g0015.t1"; gene_id "astr_s0084.g0015";
s0084	AUGUSTUS	exon	268217	268453	.	+	.	transcript_id "astr_s0084.g0015.t1"; gene_id "astr_s0084.g0015";
s0084	AUGUSTUS	intron	268454	268939	1	+	.	transcript_id "astr_s0084.g0015.t1"; gene_id "astr_s0084.g0015";
s0084	AUGUSTUS	CDS	268940	269318	1	+	1	transcript_id "astr_s0084.g0015.t1"; gene_id "astr_s0084.g0015";
s0084	AUGUSTUS	exon	268940	269351	.	+	.	transcript_id "astr_s0084.g0015.t1"; gene_id "astr_s0084.g0015";
s0084	AUGUSTUS	stop_codon	269316	269318	.	+	0	transcript_id "astr_s0084.g0015.t1"; gene_id "astr_s0084.g0015";
s0084	AUGUSTUS	3'-UTR	269319	269351	0.6	+	.	transcript_id "astr_s0084.g0015.t1"; gene_id "astr_s0084.g0015";
s0084	AUGUSTUS	3'-UTR	270858	270986	0.62	+	.	transcript_id "astr_s0084.g0015.t1"; gene_id "astr_s0084.g0015";
s0084	AUGUSTUS	exon	270858	270986	.	+	.	transcript_id "astr_s0084.g0015.t1"; gene_id "astr_s0084.g0015";
s0084	AUGUSTUS	3'-UTR	273105	273164	0.98	+	.	transcript_id "astr_s0084.g0015.t1"; gene_id "astr_s0084.g0015";
s0084	AUGUSTUS	exon	273105	273164	.	+	.	transcript_id "astr_s0084.g0015.t1"; gene_id "astr_s0084.g0015";
s0084	AUGUSTUS	3'-UTR	274502	274571	0.98	+	.	transcript_id "astr_s0084.g0015.t1"; gene_id "astr_s0084.g0015";
s0084	AUGUSTUS	exon	274502	274571	.	+	.	transcript_id "astr_s0084.g0015.t1"; gene_id "astr_s0084.g0015";
s0084	AUGUSTUS	3'-UTR	282925	283021	1	+	.	transcript_id "astr_s0084.g0015.t1"; gene_id "astr_s0084.g0015";
s0084	AUGUSTUS	exon	282925	283021	.	+	.	transcript_id "astr_s0084.g0015.t1"; gene_id "astr_s0084.g0015";
s0084	AUGUSTUS	3'-UTR	290477	290585	1	+	.	transcript_id "astr_s0084.g0015.t1"; gene_id "astr_s0084.g0015";
s0084	AUGUSTUS	exon	290477	290585	.	+	.	transcript_id "astr_s0084.g0015.t1"; gene_id "astr_s0084.g0015";
s0084	AUGUSTUS	3'-UTR	293861	293989	0.97	+	.	transcript_id "astr_s0084.g0015.t1"; gene_id "astr_s0084.g0015";
s0084	AUGUSTUS	exon	293861	293989	.	+	.	transcript_id "astr_s0084.g0015.t1"; gene_id "astr_s0084.g0015";
s0084	AUGUSTUS	tts	293989	293989	.	+	.	transcript_id "astr_s0084.g0015.t1"; gene_id "astr_s0084.g0015";
s0084	AUGUSTUS	gene	270866	326451	0.06	+	.	astr_s0084.g0016
s0084	AUGUSTUS	transcript	270866	326451	0.06	+	.	transcript_id "astr_s0084.g0016.t1"; gene_id "astr_s0084.g0016";
s0084	AUGUSTUS	tss	270866	270866	.	+	.	transcript_id "astr_s0084.g0016.t1"; gene_id "astr_s0084.g0016";
s0084	AUGUSTUS	5'-UTR	270866	270947	0.16	+	.	transcript_id "astr_s0084.g0016.t1"; gene_id "astr_s0084.g0016";
s0084	AUGUSTUS	exon	270866	270986	.	+	.	transcript_id "astr_s0084.g0016.t1"; gene_id "astr_s0084.g0016";
s0084	AUGUSTUS	start_codon	270948	270950	.	+	0	transcript_id "astr_s0084.g0016.t1"; gene_id "astr_s0084.g0016";
s0084	AUGUSTUS	CDS	270948	270986	1	+	0	transcript_id "astr_s0084.g0016.t1"; gene_id "astr_s0084.g0016";
s0084	AUGUSTUS	intron	270987	273104	1	+	.	transcript_id "astr_s0084.g0016.t1"; gene_id "astr_s0084.g0016";
s0084	AUGUSTUS	CDS	273105	273164	1	+	0	transcript_id "astr_s0084.g0016.t1"; gene_id "astr_s0084.g0016";
s0084	AUGUSTUS	exon	273105	273164	.	+	.	transcript_id "astr_s0084.g0016.t1"; gene_id "astr_s0084.g0016";
s0084	AUGUSTUS	intron	273165	274501	1	+	.	transcript_id "astr_s0084.g0016.t1"; gene_id "astr_s0084.g0016";
s0084	AUGUSTUS	CDS	274502	274571	0.88	+	0	transcript_id "astr_s0084.g0016.t1"; gene_id "astr_s0084.g0016";
s0084	AUGUSTUS	exon	274502	274571	.	+	.	transcript_id "astr_s0084.g0016.t1"; gene_id "astr_s0084.g0016";
s0084	AUGUSTUS	intron	274572	282924	0.88	+	.	transcript_id "astr_s0084.g0016.t1"; gene_id "astr_s0084.g0016";
s0084	AUGUSTUS	CDS	282925	283021	1	+	2	transcript_id "astr_s0084.g0016.t1"; gene_id "astr_s0084.g0016";
s0084	AUGUSTUS	exon	282925	283021	.	+	.	transcript_id "astr_s0084.g0016.t1"; gene_id "astr_s0084.g0016";
s0084	AUGUSTUS	intron	283022	290476	1	+	.	transcript_id "astr_s0084.g0016.t1"; gene_id "astr_s0084.g0016";
s0084	AUGUSTUS	CDS	290477	290585	1	+	1	transcript_id "astr_s0084.g0016.t1"; gene_id "astr_s0084.g0016";
s0084	AUGUSTUS	exon	290477	290585	.	+	.	transcript_id "astr_s0084.g0016.t1"; gene_id "astr_s0084.g0016";
s0084	AUGUSTUS	intron	290586	293860	1	+	.	transcript_id "astr_s0084.g0016.t1"; gene_id "astr_s0084.g0016";
s0084	AUGUSTUS	CDS	293861	293896	1	+	0	transcript_id "astr_s0084.g0016.t1"; gene_id "astr_s0084.g0016";
s0084	AUGUSTUS	exon	293861	293896	.	+	.	transcript_id "astr_s0084.g0016.t1"; gene_id "astr_s0084.g0016";
s0084	AUGUSTUS	intron	293897	294533	1	+	.	transcript_id "astr_s0084.g0016.t1"; gene_id "astr_s0084.g0016";
s0084	AUGUSTUS	CDS	294534	294628	1	+	0	transcript_id "astr_s0084.g0016.t1"; gene_id "astr_s0084.g0016";
s0084	AUGUSTUS	exon	294534	294628	.	+	.	transcript_id "astr_s0084.g0016.t1"; gene_id "astr_s0084.g0016";
s0084	AUGUSTUS	intron	294629	300864	1	+	.	transcript_id "astr_s0084.g0016.t1"; gene_id "astr_s0084.g0016";
s0084	AUGUSTUS	CDS	300865	300986	1	+	1	transcript_id "astr_s0084.g0016.t1"; gene_id "astr_s0084.g0016";
s0084	AUGUSTUS	exon	300865	300986	.	+	.	transcript_id "astr_s0084.g0016.t1"; gene_id "astr_s0084.g0016";
s0084	AUGUSTUS	intron	300987	301277	1	+	.	transcript_id "astr_s0084.g0016.t1"; gene_id "astr_s0084.g0016";
s0084	AUGUSTUS	CDS	301278	301468	1	+	2	transcript_id "astr_s0084.g0016.t1"; gene_id "astr_s0084.g0016";
s0084	AUGUSTUS	exon	301278	301468	.	+	.	transcript_id "astr_s0084.g0016.t1"; gene_id "astr_s0084.g0016";
s0084	AUGUSTUS	intron	301469	301893	1	+	.	transcript_id "astr_s0084.g0016.t1"; gene_id "astr_s0084.g0016";
s0084	AUGUSTUS	CDS	301894	301951	1	+	0	transcript_id "astr_s0084.g0016.t1"; gene_id "astr_s0084.g0016";
s0084	AUGUSTUS	exon	301894	301951	.	+	.	transcript_id "astr_s0084.g0016.t1"; gene_id "astr_s0084.g0016";
s0084	AUGUSTUS	intron	301952	302272	1	+	.	transcript_id "astr_s0084.g0016.t1"; gene_id "astr_s0084.g0016";
s0084	AUGUSTUS	CDS	302273	302358	1	+	2	transcript_id "astr_s0084.g0016.t1"; gene_id "astr_s0084.g0016";
s0084	AUGUSTUS	exon	302273	302358	.	+	.	transcript_id "astr_s0084.g0016.t1"; gene_id "astr_s0084.g0016";
s0084	AUGUSTUS	intron	302359	302555	1	+	.	transcript_id "astr_s0084.g0016.t1"; gene_id "astr_s0084.g0016";
s0084	AUGUSTUS	CDS	302556	302654	1	+	0	transcript_id "astr_s0084.g0016.t1"; gene_id "astr_s0084.g0016";
s0084	AUGUSTUS	exon	302556	302654	.	+	.	transcript_id "astr_s0084.g0016.t1"; gene_id "astr_s0084.g0016";
s0084	AUGUSTUS	intron	302655	303484	1	+	.	transcript_id "astr_s0084.g0016.t1"; gene_id "astr_s0084.g0016";
s0084	AUGUSTUS	CDS	303485	303555	1	+	0	transcript_id "astr_s0084.g0016.t1"; gene_id "astr_s0084.g0016";
s0084	AUGUSTUS	exon	303485	303555	.	+	.	transcript_id "astr_s0084.g0016.t1"; gene_id "astr_s0084.g0016";
s0084	AUGUSTUS	intron	303556	308527	1	+	.	transcript_id "astr_s0084.g0016.t1"; gene_id "astr_s0084.g0016";
s0084	AUGUSTUS	CDS	308528	308624	1	+	1	transcript_id "astr_s0084.g0016.t1"; gene_id "astr_s0084.g0016";
s0084	AUGUSTUS	exon	308528	308624	.	+	.	transcript_id "astr_s0084.g0016.t1"; gene_id "astr_s0084.g0016";
s0084	AUGUSTUS	intron	308625	309867	1	+	.	transcript_id "astr_s0084.g0016.t1"; gene_id "astr_s0084.g0016";
s0084	AUGUSTUS	CDS	309868	309999	1	+	0	transcript_id "astr_s0084.g0016.t1"; gene_id "astr_s0084.g0016";
s0084	AUGUSTUS	exon	309868	309999	.	+	.	transcript_id "astr_s0084.g0016.t1"; gene_id "astr_s0084.g0016";
s0084	AUGUSTUS	intron	310000	310369	1	+	.	transcript_id "astr_s0084.g0016.t1"; gene_id "astr_s0084.g0016";
s0084	AUGUSTUS	CDS	310370	310456	1	+	0	transcript_id "astr_s0084.g0016.t1"; gene_id "astr_s0084.g0016";
s0084	AUGUSTUS	exon	310370	310456	.	+	.	transcript_id "astr_s0084.g0016.t1"; gene_id "astr_s0084.g0016";
s0084	AUGUSTUS	intron	310457	311155	1	+	.	transcript_id "astr_s0084.g0016.t1"; gene_id "astr_s0084.g0016";
s0084	AUGUSTUS	CDS	311156	311220	1	+	0	transcript_id "astr_s0084.g0016.t1"; gene_id "astr_s0084.g0016";
s0084	AUGUSTUS	exon	311156	311220	.	+	.	transcript_id "astr_s0084.g0016.t1"; gene_id "astr_s0084.g0016";
s0084	AUGUSTUS	intron	311221	312226	1	+	.	transcript_id "astr_s0084.g0016.t1"; gene_id "astr_s0084.g0016";
s0084	AUGUSTUS	CDS	312227	312323	1	+	1	transcript_id "astr_s0084.g0016.t1"; gene_id "astr_s0084.g0016";
s0084	AUGUSTUS	exon	312227	312323	.	+	.	transcript_id "astr_s0084.g0016.t1"; gene_id "astr_s0084.g0016";
s0084	AUGUSTUS	intron	312324	312406	1	+	.	transcript_id "astr_s0084.g0016.t1"; gene_id "astr_s0084.g0016";
s0084	AUGUSTUS	CDS	312407	312502	1	+	0	transcript_id "astr_s0084.g0016.t1"; gene_id "astr_s0084.g0016";
s0084	AUGUSTUS	exon	312407	312502	.	+	.	transcript_id "astr_s0084.g0016.t1"; gene_id "astr_s0084.g0016";
s0084	AUGUSTUS	intron	312503	320496	1	+	.	transcript_id "astr_s0084.g0016.t1"; gene_id "astr_s0084.g0016";
s0084	AUGUSTUS	CDS	320497	320622	1	+	0	transcript_id "astr_s0084.g0016.t1"; gene_id "astr_s0084.g0016";
s0084	AUGUSTUS	exon	320497	320622	.	+	.	transcript_id "astr_s0084.g0016.t1"; gene_id "astr_s0084.g0016";
s0084	AUGUSTUS	intron	320623	321122	1	+	.	transcript_id "astr_s0084.g0016.t1"; gene_id "astr_s0084.g0016";
s0084	AUGUSTUS	CDS	321123	321143	1	+	0	transcript_id "astr_s0084.g0016.t1"; gene_id "astr_s0084.g0016";
s0084	AUGUSTUS	exon	321123	321435	.	+	.	transcript_id "astr_s0084.g0016.t1"; gene_id "astr_s0084.g0016";
s0084	AUGUSTUS	stop_codon	321141	321143	.	+	0	transcript_id "astr_s0084.g0016.t1"; gene_id "astr_s0084.g0016";
s0084	AUGUSTUS	3'-UTR	321144	321435	0.45	+	.	transcript_id "astr_s0084.g0016.t1"; gene_id "astr_s0084.g0016";
s0084	AUGUSTUS	3'-UTR	325792	325968	0.49	+	.	transcript_id "astr_s0084.g0016.t1"; gene_id "astr_s0084.g0016";
s0084	AUGUSTUS	exon	325792	325968	.	+	.	transcript_id "astr_s0084.g0016.t1"; gene_id "astr_s0084.g0016";
s0084	AUGUSTUS	3'-UTR	326370	326451	0.73	+	.	transcript_id "astr_s0084.g0016.t1"; gene_id "astr_s0084.g0016";
s0084	AUGUSTUS	exon	326370	326451	.	+	.	transcript_id "astr_s0084.g0016.t1"; gene_id "astr_s0084.g0016";
s0084	AUGUSTUS	tts	326451	326451	.	+	.	transcript_id "astr_s0084.g0016.t1"; gene_id "astr_s0084.g0016";
s0084	AUGUSTUS	gene	328326	332529	0.04	+	.	astr_s0084.g0017
s0084	AUGUSTUS	transcript	328326	332529	0.04	+	.	transcript_id "astr_s0084.g0017.t1"; gene_id "astr_s0084.g0017";
s0084	AUGUSTUS	tss	328326	328326	.	+	.	transcript_id "astr_s0084.g0017.t1"; gene_id "astr_s0084.g0017";
s0084	AUGUSTUS	5'-UTR	328326	328361	0.21	+	.	transcript_id "astr_s0084.g0017.t1"; gene_id "astr_s0084.g0017";
s0084	AUGUSTUS	exon	328326	328691	.	+	.	transcript_id "astr_s0084.g0017.t1"; gene_id "astr_s0084.g0017";
s0084	AUGUSTUS	start_codon	328362	328364	.	+	0	transcript_id "astr_s0084.g0017.t1"; gene_id "astr_s0084.g0017";
s0084	AUGUSTUS	CDS	328362	328691	0.94	+	0	transcript_id "astr_s0084.g0017.t1"; gene_id "astr_s0084.g0017";
s0084	AUGUSTUS	intron	328692	328879	1	+	.	transcript_id "astr_s0084.g0017.t1"; gene_id "astr_s0084.g0017";
s0084	AUGUSTUS	CDS	328880	329587	0.59	+	0	transcript_id "astr_s0084.g0017.t1"; gene_id "astr_s0084.g0017";
s0084	AUGUSTUS	exon	328880	329587	.	+	.	transcript_id "astr_s0084.g0017.t1"; gene_id "astr_s0084.g0017";
s0084	AUGUSTUS	intron	329588	332004	0.36	+	.	transcript_id "astr_s0084.g0017.t1"; gene_id "astr_s0084.g0017";
s0084	AUGUSTUS	CDS	332005	332406	0.51	+	0	transcript_id "astr_s0084.g0017.t1"; gene_id "astr_s0084.g0017";
s0084	AUGUSTUS	exon	332005	332529	.	+	.	transcript_id "astr_s0084.g0017.t1"; gene_id "astr_s0084.g0017";
s0084	AUGUSTUS	stop_codon	332404	332406	.	+	0	transcript_id "astr_s0084.g0017.t1"; gene_id "astr_s0084.g0017";
s0084	AUGUSTUS	3'-UTR	332407	332529	0.24	+	.	transcript_id "astr_s0084.g0017.t1"; gene_id "astr_s0084.g0017";
s0084	AUGUSTUS	tts	332529	332529	.	+	.	transcript_id "astr_s0084.g0017.t1"; gene_id "astr_s0084.g0017";
s0084	AUGUSTUS	gene	364956	367675	0.07	+	.	astr_s0084.g0019
s0084	AUGUSTUS	transcript	364956	367675	0.07	+	.	transcript_id "astr_s0084.g0019.t1"; gene_id "astr_s0084.g0019";
s0084	AUGUSTUS	tss	364956	364956	.	+	.	transcript_id "astr_s0084.g0019.t1"; gene_id "astr_s0084.g0019";
s0084	AUGUSTUS	5'-UTR	364956	365019	0.26	+	.	transcript_id "astr_s0084.g0019.t1"; gene_id "astr_s0084.g0019";
s0084	AUGUSTUS	exon	364956	367675	.	+	.	transcript_id "astr_s0084.g0019.t1"; gene_id "astr_s0084.g0019";
s0084	AUGUSTUS	start_codon	365020	365022	.	+	0	transcript_id "astr_s0084.g0019.t1"; gene_id "astr_s0084.g0019";
s0084	AUGUSTUS	CDS	365020	367380	0.83	+	0	transcript_id "astr_s0084.g0019.t1"; gene_id "astr_s0084.g0019";
s0084	AUGUSTUS	stop_codon	367378	367380	.	+	0	transcript_id "astr_s0084.g0019.t1"; gene_id "astr_s0084.g0019";
s0084	AUGUSTUS	3'-UTR	367381	367675	0.27	+	.	transcript_id "astr_s0084.g0019.t1"; gene_id "astr_s0084.g0019";
s0084	AUGUSTUS	tts	367675	367675	.	+	.	transcript_id "astr_s0084.g0019.t1"; gene_id "astr_s0084.g0019";
s0084	AUGUSTUS	gene	373756	381769	0.28	+	.	astr_s0084.g0020
s0084	AUGUSTUS	transcript	373756	381769	0.28	+	.	transcript_id "astr_s0084.g0020.t1"; gene_id "astr_s0084.g0020";
s0084	AUGUSTUS	tss	373756	373756	.	+	.	transcript_id "astr_s0084.g0020.t1"; gene_id "astr_s0084.g0020";
s0084	AUGUSTUS	5'-UTR	373756	373850	0.32	+	.	transcript_id "astr_s0084.g0020.t1"; gene_id "astr_s0084.g0020";
s0084	AUGUSTUS	exon	373756	373850	.	+	.	transcript_id "astr_s0084.g0020.t1"; gene_id "astr_s0084.g0020";
s0084	AUGUSTUS	5'-UTR	376503	376627	0.97	+	.	transcript_id "astr_s0084.g0020.t1"; gene_id "astr_s0084.g0020";
s0084	AUGUSTUS	exon	376503	376659	.	+	.	transcript_id "astr_s0084.g0020.t1"; gene_id "astr_s0084.g0020";
s0084	AUGUSTUS	start_codon	376628	376630	.	+	0	transcript_id "astr_s0084.g0020.t1"; gene_id "astr_s0084.g0020";
s0084	AUGUSTUS	CDS	376628	376659	0.97	+	0	transcript_id "astr_s0084.g0020.t1"; gene_id "astr_s0084.g0020";
s0084	AUGUSTUS	intron	376660	377371	1	+	.	transcript_id "astr_s0084.g0020.t1"; gene_id "astr_s0084.g0020";
s0084	AUGUSTUS	CDS	377372	377508	0.97	+	1	transcript_id "astr_s0084.g0020.t1"; gene_id "astr_s0084.g0020";
s0084	AUGUSTUS	exon	377372	377508	.	+	.	transcript_id "astr_s0084.g0020.t1"; gene_id "astr_s0084.g0020";
s0084	AUGUSTUS	intron	377509	381328	1	+	.	transcript_id "astr_s0084.g0020.t1"; gene_id "astr_s0084.g0020";
s0084	AUGUSTUS	CDS	381329	381417	0.97	+	2	transcript_id "astr_s0084.g0020.t1"; gene_id "astr_s0084.g0020";
s0084	AUGUSTUS	exon	381329	381769	.	+	.	transcript_id "astr_s0084.g0020.t1"; gene_id "astr_s0084.g0020";
s0084	AUGUSTUS	stop_codon	381415	381417	.	+	0	transcript_id "astr_s0084.g0020.t1"; gene_id "astr_s0084.g0020";
s0084	AUGUSTUS	3'-UTR	381418	381769	0.87	+	.	transcript_id "astr_s0084.g0020.t1"; gene_id "astr_s0084.g0020";
s0084	AUGUSTUS	tts	381769	381769	.	+	.	transcript_id "astr_s0084.g0020.t1"; gene_id "astr_s0084.g0020";
s0084	AUGUSTUS	gene	387106	396231	0.79	+	.	astr_s0084.g0021
s0084	AUGUSTUS	transcript	387106	396231	0.79	+	.	transcript_id "astr_s0084.g0021.t1"; gene_id "astr_s0084.g0021";
s0084	AUGUSTUS	tss	387106	387106	.	+	.	transcript_id "astr_s0084.g0021.t1"; gene_id "astr_s0084.g0021";
s0084	AUGUSTUS	5'-UTR	387106	387206	0.98	+	.	transcript_id "astr_s0084.g0021.t1"; gene_id "astr_s0084.g0021";
s0084	AUGUSTUS	exon	387106	387245	.	+	.	transcript_id "astr_s0084.g0021.t1"; gene_id "astr_s0084.g0021";
s0084	AUGUSTUS	start_codon	387207	387209	.	+	0	transcript_id "astr_s0084.g0021.t1"; gene_id "astr_s0084.g0021";
s0084	AUGUSTUS	CDS	387207	387245	1	+	0	transcript_id "astr_s0084.g0021.t1"; gene_id "astr_s0084.g0021";
s0084	AUGUSTUS	intron	387246	389020	1	+	.	transcript_id "astr_s0084.g0021.t1"; gene_id "astr_s0084.g0021";
s0084	AUGUSTUS	CDS	389021	389092	1	+	0	transcript_id "astr_s0084.g0021.t1"; gene_id "astr_s0084.g0021";
s0084	AUGUSTUS	exon	389021	389092	.	+	.	transcript_id "astr_s0084.g0021.t1"; gene_id "astr_s0084.g0021";
s0084	AUGUSTUS	intron	389093	389225	1	+	.	transcript_id "astr_s0084.g0021.t1"; gene_id "astr_s0084.g0021";
s0084	AUGUSTUS	CDS	389226	389238	1	+	0	transcript_id "astr_s0084.g0021.t1"; gene_id "astr_s0084.g0021";
s0084	AUGUSTUS	exon	389226	389238	.	+	.	transcript_id "astr_s0084.g0021.t1"; gene_id "astr_s0084.g0021";
s0084	AUGUSTUS	intron	389239	389953	1	+	.	transcript_id "astr_s0084.g0021.t1"; gene_id "astr_s0084.g0021";
s0084	AUGUSTUS	CDS	389954	390060	1	+	2	transcript_id "astr_s0084.g0021.t1"; gene_id "astr_s0084.g0021";
s0084	AUGUSTUS	exon	389954	390060	.	+	.	transcript_id "astr_s0084.g0021.t1"; gene_id "astr_s0084.g0021";
s0084	AUGUSTUS	intron	390061	390749	1	+	.	transcript_id "astr_s0084.g0021.t1"; gene_id "astr_s0084.g0021";
s0084	AUGUSTUS	CDS	390750	390820	1	+	0	transcript_id "astr_s0084.g0021.t1"; gene_id "astr_s0084.g0021";
s0084	AUGUSTUS	exon	390750	390820	.	+	.	transcript_id "astr_s0084.g0021.t1"; gene_id "astr_s0084.g0021";
s0084	AUGUSTUS	intron	390821	391805	1	+	.	transcript_id "astr_s0084.g0021.t1"; gene_id "astr_s0084.g0021";
s0084	AUGUSTUS	CDS	391806	391887	1	+	1	transcript_id "astr_s0084.g0021.t1"; gene_id "astr_s0084.g0021";
s0084	AUGUSTUS	exon	391806	391887	.	+	.	transcript_id "astr_s0084.g0021.t1"; gene_id "astr_s0084.g0021";
s0084	AUGUSTUS	intron	391888	392139	1	+	.	transcript_id "astr_s0084.g0021.t1"; gene_id "astr_s0084.g0021";
s0084	AUGUSTUS	CDS	392140	392208	1	+	0	transcript_id "astr_s0084.g0021.t1"; gene_id "astr_s0084.g0021";
s0084	AUGUSTUS	exon	392140	392208	.	+	.	transcript_id "astr_s0084.g0021.t1"; gene_id "astr_s0084.g0021";
s0084	AUGUSTUS	intron	392209	392558	1	+	.	transcript_id "astr_s0084.g0021.t1"; gene_id "astr_s0084.g0021";
s0084	AUGUSTUS	CDS	392559	392666	1	+	0	transcript_id "astr_s0084.g0021.t1"; gene_id "astr_s0084.g0021";
s0084	AUGUSTUS	exon	392559	392666	.	+	.	transcript_id "astr_s0084.g0021.t1"; gene_id "astr_s0084.g0021";
s0084	AUGUSTUS	intron	392667	393325	1	+	.	transcript_id "astr_s0084.g0021.t1"; gene_id "astr_s0084.g0021";
s0084	AUGUSTUS	CDS	393326	393400	1	+	0	transcript_id "astr_s0084.g0021.t1"; gene_id "astr_s0084.g0021";
s0084	AUGUSTUS	exon	393326	393400	.	+	.	transcript_id "astr_s0084.g0021.t1"; gene_id "astr_s0084.g0021";
s0084	AUGUSTUS	intron	393401	393739	1	+	.	transcript_id "astr_s0084.g0021.t1"; gene_id "astr_s0084.g0021";
s0084	AUGUSTUS	CDS	393740	393832	1	+	0	transcript_id "astr_s0084.g0021.t1"; gene_id "astr_s0084.g0021";
s0084	AUGUSTUS	exon	393740	393832	.	+	.	transcript_id "astr_s0084.g0021.t1"; gene_id "astr_s0084.g0021";
s0084	AUGUSTUS	intron	393833	394151	1	+	.	transcript_id "astr_s0084.g0021.t1"; gene_id "astr_s0084.g0021";
s0084	AUGUSTUS	CDS	394152	394184	1	+	0	transcript_id "astr_s0084.g0021.t1"; gene_id "astr_s0084.g0021";
s0084	AUGUSTUS	exon	394152	394184	.	+	.	transcript_id "astr_s0084.g0021.t1"; gene_id "astr_s0084.g0021";
s0084	AUGUSTUS	intron	394185	395517	1	+	.	transcript_id "astr_s0084.g0021.t1"; gene_id "astr_s0084.g0021";
s0084	AUGUSTUS	CDS	395518	395580	1	+	0	transcript_id "astr_s0084.g0021.t1"; gene_id "astr_s0084.g0021";
s0084	AUGUSTUS	exon	395518	395580	.	+	.	transcript_id "astr_s0084.g0021.t1"; gene_id "astr_s0084.g0021";
s0084	AUGUSTUS	intron	395581	396073	1	+	.	transcript_id "astr_s0084.g0021.t1"; gene_id "astr_s0084.g0021";
s0084	AUGUSTUS	CDS	396074	396169	1	+	0	transcript_id "astr_s0084.g0021.t1"; gene_id "astr_s0084.g0021";
s0084	AUGUSTUS	exon	396074	396231	.	+	.	transcript_id "astr_s0084.g0021.t1"; gene_id "astr_s0084.g0021";
s0084	AUGUSTUS	stop_codon	396167	396169	.	+	0	transcript_id "astr_s0084.g0021.t1"; gene_id "astr_s0084.g0021";
s0084	AUGUSTUS	3'-UTR	396170	396231	0.8	+	.	transcript_id "astr_s0084.g0021.t1"; gene_id "astr_s0084.g0021";
s0084	AUGUSTUS	tts	396231	396231	.	+	.	transcript_id "astr_s0084.g0021.t1"; gene_id "astr_s0084.g0021";
s0084	AUGUSTUS	gene	397767	407444	0.12	-	.	astr_s0084.g0022
s0084	AUGUSTUS	transcript	397767	407444	0.12	-	.	transcript_id "astr_s0084.g0022.t1"; gene_id "astr_s0084.g0022";
s0084	AUGUSTUS	tts	397767	397767	.	-	.	transcript_id "astr_s0084.g0022.t1"; gene_id "astr_s0084.g0022";
s0084	AUGUSTUS	3'-UTR	397767	399758	0.38	-	.	transcript_id "astr_s0084.g0022.t1"; gene_id "astr_s0084.g0022";
s0084	AUGUSTUS	exon	397767	399823	.	-	.	transcript_id "astr_s0084.g0022.t1"; gene_id "astr_s0084.g0022";
s0084	AUGUSTUS	stop_codon	399759	399761	.	-	0	transcript_id "astr_s0084.g0022.t1"; gene_id "astr_s0084.g0022";
s0084	AUGUSTUS	CDS	399759	399823	1	-	2	transcript_id "astr_s0084.g0022.t1"; gene_id "astr_s0084.g0022";
s0084	AUGUSTUS	intron	399824	400455	1	-	.	transcript_id "astr_s0084.g0022.t1"; gene_id "astr_s0084.g0022";
s0084	AUGUSTUS	CDS	400456	400557	1	-	2	transcript_id "astr_s0084.g0022.t1"; gene_id "astr_s0084.g0022";
s0084	AUGUSTUS	exon	400456	400557	.	-	.	transcript_id "astr_s0084.g0022.t1"; gene_id "astr_s0084.g0022";
s0084	AUGUSTUS	intron	400558	400704	1	-	.	transcript_id "astr_s0084.g0022.t1"; gene_id "astr_s0084.g0022";
s0084	AUGUSTUS	CDS	400705	400756	1	-	0	transcript_id "astr_s0084.g0022.t1"; gene_id "astr_s0084.g0022";
s0084	AUGUSTUS	exon	400705	400756	.	-	.	transcript_id "astr_s0084.g0022.t1"; gene_id "astr_s0084.g0022";
s0084	AUGUSTUS	intron	400757	401309	1	-	.	transcript_id "astr_s0084.g0022.t1"; gene_id "astr_s0084.g0022";
s0084	AUGUSTUS	CDS	401310	401726	1	-	0	transcript_id "astr_s0084.g0022.t1"; gene_id "astr_s0084.g0022";
s0084	AUGUSTUS	exon	401310	401726	.	-	.	transcript_id "astr_s0084.g0022.t1"; gene_id "astr_s0084.g0022";
s0084	AUGUSTUS	intron	401727	402344	1	-	.	transcript_id "astr_s0084.g0022.t1"; gene_id "astr_s0084.g0022";
s0084	AUGUSTUS	CDS	402345	402394	1	-	2	transcript_id "astr_s0084.g0022.t1"; gene_id "astr_s0084.g0022";
s0084	AUGUSTUS	exon	402345	402394	.	-	.	transcript_id "astr_s0084.g0022.t1"; gene_id "astr_s0084.g0022";
s0084	AUGUSTUS	intron	402395	403444	1	-	.	transcript_id "astr_s0084.g0022.t1"; gene_id "astr_s0084.g0022";
s0084	AUGUSTUS	CDS	403445	403546	1	-	2	transcript_id "astr_s0084.g0022.t1"; gene_id "astr_s0084.g0022";
s0084	AUGUSTUS	exon	403445	403546	.	-	.	transcript_id "astr_s0084.g0022.t1"; gene_id "astr_s0084.g0022";
s0084	AUGUSTUS	intron	403547	403939	1	-	.	transcript_id "astr_s0084.g0022.t1"; gene_id "astr_s0084.g0022";
s0084	AUGUSTUS	CDS	403940	403991	1	-	0	transcript_id "astr_s0084.g0022.t1"; gene_id "astr_s0084.g0022";
s0084	AUGUSTUS	exon	403940	403991	.	-	.	transcript_id "astr_s0084.g0022.t1"; gene_id "astr_s0084.g0022";
s0084	AUGUSTUS	intron	403992	404192	1	-	.	transcript_id "astr_s0084.g0022.t1"; gene_id "astr_s0084.g0022";
s0084	AUGUSTUS	CDS	404193	404405	1	-	0	transcript_id "astr_s0084.g0022.t1"; gene_id "astr_s0084.g0022";
s0084	AUGUSTUS	exon	404193	404405	.	-	.	transcript_id "astr_s0084.g0022.t1"; gene_id "astr_s0084.g0022";
s0084	AUGUSTUS	intron	404406	405219	1	-	.	transcript_id "astr_s0084.g0022.t1"; gene_id "astr_s0084.g0022";
s0084	AUGUSTUS	CDS	405220	405313	1	-	1	transcript_id "astr_s0084.g0022.t1"; gene_id "astr_s0084.g0022";
s0084	AUGUSTUS	exon	405220	405313	.	-	.	transcript_id "astr_s0084.g0022.t1"; gene_id "astr_s0084.g0022";
s0084	AUGUSTUS	intron	405314	406097	1	-	.	transcript_id "astr_s0084.g0022.t1"; gene_id "astr_s0084.g0022";
s0084	AUGUSTUS	CDS	406098	406105	1	-	0	transcript_id "astr_s0084.g0022.t1"; gene_id "astr_s0084.g0022";
s0084	AUGUSTUS	exon	406098	406105	.	-	.	transcript_id "astr_s0084.g0022.t1"; gene_id "astr_s0084.g0022";
s0084	AUGUSTUS	intron	406106	406665	1	-	.	transcript_id "astr_s0084.g0022.t1"; gene_id "astr_s0084.g0022";
s0084	AUGUSTUS	CDS	406666	406718	1	-	2	transcript_id "astr_s0084.g0022.t1"; gene_id "astr_s0084.g0022";
s0084	AUGUSTUS	exon	406666	406718	.	-	.	transcript_id "astr_s0084.g0022.t1"; gene_id "astr_s0084.g0022";
s0084	AUGUSTUS	intron	406719	407071	1	-	.	transcript_id "astr_s0084.g0022.t1"; gene_id "astr_s0084.g0022";
s0084	AUGUSTUS	CDS	407072	407381	1	-	0	transcript_id "astr_s0084.g0022.t1"; gene_id "astr_s0084.g0022";
s0084	AUGUSTUS	exon	407072	407444	.	-	.	transcript_id "astr_s0084.g0022.t1"; gene_id "astr_s0084.g0022";
s0084	AUGUSTUS	start_codon	407379	407381	.	-	0	transcript_id "astr_s0084.g0022.t1"; gene_id "astr_s0084.g0022";
s0084	AUGUSTUS	5'-UTR	407382	407444	0.28	-	.	transcript_id "astr_s0084.g0022.t1"; gene_id "astr_s0084.g0022";
s0084	AUGUSTUS	tss	407444	407444	.	-	.	transcript_id "astr_s0084.g0022.t1"; gene_id "astr_s0084.g0022";
s0084	AUGUSTUS	gene	407566	418741	0.13	+	.	astr_s0084.g0023
s0084	AUGUSTUS	transcript	407566	418741	0.13	+	.	transcript_id "astr_s0084.g0023.t1"; gene_id "astr_s0084.g0023";
s0084	AUGUSTUS	tss	407566	407566	.	+	.	transcript_id "astr_s0084.g0023.t1"; gene_id "astr_s0084.g0023";
s0084	AUGUSTUS	5'-UTR	407566	407671	0.28	+	.	transcript_id "astr_s0084.g0023.t1"; gene_id "astr_s0084.g0023";
s0084	AUGUSTUS	exon	407566	407685	.	+	.	transcript_id "astr_s0084.g0023.t1"; gene_id "astr_s0084.g0023";
s0084	AUGUSTUS	start_codon	407672	407674	.	+	0	transcript_id "astr_s0084.g0023.t1"; gene_id "astr_s0084.g0023";
s0084	AUGUSTUS	CDS	407672	407685	1	+	0	transcript_id "astr_s0084.g0023.t1"; gene_id "astr_s0084.g0023";
s0084	AUGUSTUS	intron	407686	407793	1	+	.	transcript_id "astr_s0084.g0023.t1"; gene_id "astr_s0084.g0023";
s0084	AUGUSTUS	CDS	407794	407877	1	+	1	transcript_id "astr_s0084.g0023.t1"; gene_id "astr_s0084.g0023";
s0084	AUGUSTUS	exon	407794	407877	.	+	.	transcript_id "astr_s0084.g0023.t1"; gene_id "astr_s0084.g0023";
s0084	AUGUSTUS	intron	407878	409167	1	+	.	transcript_id "astr_s0084.g0023.t1"; gene_id "astr_s0084.g0023";
s0084	AUGUSTUS	CDS	409168	409296	1	+	1	transcript_id "astr_s0084.g0023.t1"; gene_id "astr_s0084.g0023";
s0084	AUGUSTUS	exon	409168	409296	.	+	.	transcript_id "astr_s0084.g0023.t1"; gene_id "astr_s0084.g0023";
s0084	AUGUSTUS	intron	409297	409748	1	+	.	transcript_id "astr_s0084.g0023.t1"; gene_id "astr_s0084.g0023";
s0084	AUGUSTUS	CDS	409749	409800	1	+	1	transcript_id "astr_s0084.g0023.t1"; gene_id "astr_s0084.g0023";
s0084	AUGUSTUS	exon	409749	409800	.	+	.	transcript_id "astr_s0084.g0023.t1"; gene_id "astr_s0084.g0023";
s0084	AUGUSTUS	intron	409801	411668	1	+	.	transcript_id "astr_s0084.g0023.t1"; gene_id "astr_s0084.g0023";
s0084	AUGUSTUS	CDS	411669	411731	1	+	0	transcript_id "astr_s0084.g0023.t1"; gene_id "astr_s0084.g0023";
s0084	AUGUSTUS	exon	411669	411731	.	+	.	transcript_id "astr_s0084.g0023.t1"; gene_id "astr_s0084.g0023";
s0084	AUGUSTUS	intron	411732	412056	1	+	.	transcript_id "astr_s0084.g0023.t1"; gene_id "astr_s0084.g0023";
s0084	AUGUSTUS	CDS	412057	412139	1	+	0	transcript_id "astr_s0084.g0023.t1"; gene_id "astr_s0084.g0023";
s0084	AUGUSTUS	exon	412057	412139	.	+	.	transcript_id "astr_s0084.g0023.t1"; gene_id "astr_s0084.g0023";
s0084	AUGUSTUS	intron	412140	413355	1	+	.	transcript_id "astr_s0084.g0023.t1"; gene_id "astr_s0084.g0023";
s0084	AUGUSTUS	CDS	413356	413437	1	+	1	transcript_id "astr_s0084.g0023.t1"; gene_id "astr_s0084.g0023";
s0084	AUGUSTUS	exon	413356	413437	.	+	.	transcript_id "astr_s0084.g0023.t1"; gene_id "astr_s0084.g0023";
s0084	AUGUSTUS	intron	413438	413792	1	+	.	transcript_id "astr_s0084.g0023.t1"; gene_id "astr_s0084.g0023";
s0084	AUGUSTUS	CDS	413793	413858	1	+	0	transcript_id "astr_s0084.g0023.t1"; gene_id "astr_s0084.g0023";
s0084	AUGUSTUS	exon	413793	413858	.	+	.	transcript_id "astr_s0084.g0023.t1"; gene_id "astr_s0084.g0023";
s0084	AUGUSTUS	intron	413859	414032	1	+	.	transcript_id "astr_s0084.g0023.t1"; gene_id "astr_s0084.g0023";
s0084	AUGUSTUS	CDS	414033	414134	1	+	0	transcript_id "astr_s0084.g0023.t1"; gene_id "astr_s0084.g0023";
s0084	AUGUSTUS	exon	414033	414134	.	+	.	transcript_id "astr_s0084.g0023.t1"; gene_id "astr_s0084.g0023";
s0084	AUGUSTUS	intron	414135	414733	1	+	.	transcript_id "astr_s0084.g0023.t1"; gene_id "astr_s0084.g0023";
s0084	AUGUSTUS	CDS	414734	414871	1	+	0	transcript_id "astr_s0084.g0023.t1"; gene_id "astr_s0084.g0023";
s0084	AUGUSTUS	exon	414734	414871	.	+	.	transcript_id "astr_s0084.g0023.t1"; gene_id "astr_s0084.g0023";
s0084	AUGUSTUS	intron	414872	415470	1	+	.	transcript_id "astr_s0084.g0023.t1"; gene_id "astr_s0084.g0023";
s0084	AUGUSTUS	CDS	415471	415572	1	+	0	transcript_id "astr_s0084.g0023.t1"; gene_id "astr_s0084.g0023";
s0084	AUGUSTUS	exon	415471	415572	.	+	.	transcript_id "astr_s0084.g0023.t1"; gene_id "astr_s0084.g0023";
s0084	AUGUSTUS	intron	415573	416048	1	+	.	transcript_id "astr_s0084.g0023.t1"; gene_id "astr_s0084.g0023";
s0084	AUGUSTUS	CDS	416049	416262	1	+	0	transcript_id "astr_s0084.g0023.t1"; gene_id "astr_s0084.g0023";
s0084	AUGUSTUS	exon	416049	416262	.	+	.	transcript_id "astr_s0084.g0023.t1"; gene_id "astr_s0084.g0023";
s0084	AUGUSTUS	intron	416263	416619	1	+	.	transcript_id "astr_s0084.g0023.t1"; gene_id "astr_s0084.g0023";
s0084	AUGUSTUS	CDS	416620	416813	1	+	2	transcript_id "astr_s0084.g0023.t1"; gene_id "astr_s0084.g0023";
s0084	AUGUSTUS	exon	416620	416813	.	+	.	transcript_id "astr_s0084.g0023.t1"; gene_id "astr_s0084.g0023";
s0084	AUGUSTUS	intron	416814	417203	1	+	.	transcript_id "astr_s0084.g0023.t1"; gene_id "astr_s0084.g0023";
s0084	AUGUSTUS	CDS	417204	417362	1	+	0	transcript_id "astr_s0084.g0023.t1"; gene_id "astr_s0084.g0023";
s0084	AUGUSTUS	exon	417204	417392	.	+	.	transcript_id "astr_s0084.g0023.t1"; gene_id "astr_s0084.g0023";
s0084	AUGUSTUS	stop_codon	417360	417362	.	+	0	transcript_id "astr_s0084.g0023.t1"; gene_id "astr_s0084.g0023";
s0084	AUGUSTUS	3'-UTR	417363	417392	1	+	.	transcript_id "astr_s0084.g0023.t1"; gene_id "astr_s0084.g0023";
s0084	AUGUSTUS	3'-UTR	418021	418741	0.39	+	.	transcript_id "astr_s0084.g0023.t1"; gene_id "astr_s0084.g0023";
s0084	AUGUSTUS	exon	418021	418741	.	+	.	transcript_id "astr_s0084.g0023.t1"; gene_id "astr_s0084.g0023";
s0084	AUGUSTUS	tts	418741	418741	.	+	.	transcript_id "astr_s0084.g0023.t1"; gene_id "astr_s0084.g0023";
s0084	AUGUSTUS	gene	419391	427074	0.24	-	.	astr_s0084.g0024
s0084	AUGUSTUS	transcript	419391	427074	0.24	-	.	transcript_id "astr_s0084.g0024.t1"; gene_id "astr_s0084.g0024";
s0084	AUGUSTUS	tts	419391	419391	.	-	.	transcript_id "astr_s0084.g0024.t1"; gene_id "astr_s0084.g0024";
s0084	AUGUSTUS	3'-UTR	419391	420410	0.98	-	.	transcript_id "astr_s0084.g0024.t1"; gene_id "astr_s0084.g0024";
s0084	AUGUSTUS	exon	419391	420648	.	-	.	transcript_id "astr_s0084.g0024.t1"; gene_id "astr_s0084.g0024";
s0084	AUGUSTUS	stop_codon	420411	420413	.	-	0	transcript_id "astr_s0084.g0024.t1"; gene_id "astr_s0084.g0024";
s0084	AUGUSTUS	CDS	420411	420648	1	-	1	transcript_id "astr_s0084.g0024.t1"; gene_id "astr_s0084.g0024";
s0084	AUGUSTUS	intron	420649	421539	1	-	.	transcript_id "astr_s0084.g0024.t1"; gene_id "astr_s0084.g0024";
s0084	AUGUSTUS	CDS	421540	422003	1	-	0	transcript_id "astr_s0084.g0024.t1"; gene_id "astr_s0084.g0024";
s0084	AUGUSTUS	exon	421540	422003	.	-	.	transcript_id "astr_s0084.g0024.t1"; gene_id "astr_s0084.g0024";
s0084	AUGUSTUS	intron	422004	422225	1	-	.	transcript_id "astr_s0084.g0024.t1"; gene_id "astr_s0084.g0024";
s0084	AUGUSTUS	CDS	422226	422398	1	-	2	transcript_id "astr_s0084.g0024.t1"; gene_id "astr_s0084.g0024";
s0084	AUGUSTUS	exon	422226	422398	.	-	.	transcript_id "astr_s0084.g0024.t1"; gene_id "astr_s0084.g0024";
s0084	AUGUSTUS	intron	422399	426552	1	-	.	transcript_id "astr_s0084.g0024.t1"; gene_id "astr_s0084.g0024";
s0084	AUGUSTUS	CDS	426553	427039	0.65	-	0	transcript_id "astr_s0084.g0024.t1"; gene_id "astr_s0084.g0024";
s0084	AUGUSTUS	exon	426553	427074	.	-	.	transcript_id "astr_s0084.g0024.t1"; gene_id "astr_s0084.g0024";
s0084	AUGUSTUS	start_codon	427037	427039	.	-	0	transcript_id "astr_s0084.g0024.t1"; gene_id "astr_s0084.g0024";
s0084	AUGUSTUS	5'-UTR	427040	427074	0.25	-	.	transcript_id "astr_s0084.g0024.t1"; gene_id "astr_s0084.g0024";
s0084	AUGUSTUS	tss	427074	427074	.	-	.	transcript_id "astr_s0084.g0024.t1"; gene_id "astr_s0084.g0024";
s0084	AUGUSTUS	gene	436715	438969	0.15	+	.	astr_s0084.g0025
s0084	AUGUSTUS	transcript	436715	438969	0.15	+	.	transcript_id "astr_s0084.g0025.t1"; gene_id "astr_s0084.g0025";
s0084	AUGUSTUS	tss	436715	436715	.	+	.	transcript_id "astr_s0084.g0025.t1"; gene_id "astr_s0084.g0025";
s0084	AUGUSTUS	5'-UTR	436715	436729	0.25	+	.	transcript_id "astr_s0084.g0025.t1"; gene_id "astr_s0084.g0025";
s0084	AUGUSTUS	exon	436715	437101	.	+	.	transcript_id "astr_s0084.g0025.t1"; gene_id "astr_s0084.g0025";
s0084	AUGUSTUS	start_codon	436730	436732	.	+	0	transcript_id "astr_s0084.g0025.t1"; gene_id "astr_s0084.g0025";
s0084	AUGUSTUS	CDS	436730	437101	0.56	+	0	transcript_id "astr_s0084.g0025.t1"; gene_id "astr_s0084.g0025";
s0084	AUGUSTUS	intron	437102	437416	1	+	.	transcript_id "astr_s0084.g0025.t1"; gene_id "astr_s0084.g0025";
s0084	AUGUSTUS	CDS	437417	437512	1	+	0	transcript_id "astr_s0084.g0025.t1"; gene_id "astr_s0084.g0025";
s0084	AUGUSTUS	exon	437417	437512	.	+	.	transcript_id "astr_s0084.g0025.t1"; gene_id "astr_s0084.g0025";
s0084	AUGUSTUS	intron	437513	438845	1	+	.	transcript_id "astr_s0084.g0025.t1"; gene_id "astr_s0084.g0025";
s0084	AUGUSTUS	CDS	438846	438944	0.98	+	0	transcript_id "astr_s0084.g0025.t1"; gene_id "astr_s0084.g0025";
s0084	AUGUSTUS	exon	438846	438969	.	+	.	transcript_id "astr_s0084.g0025.t1"; gene_id "astr_s0084.g0025";
s0084	AUGUSTUS	stop_codon	438942	438944	.	+	0	transcript_id "astr_s0084.g0025.t1"; gene_id "astr_s0084.g0025";
s0084	AUGUSTUS	3'-UTR	438945	438969	0.49	+	.	transcript_id "astr_s0084.g0025.t1"; gene_id "astr_s0084.g0025";
s0084	AUGUSTUS	tts	438969	438969	.	+	.	transcript_id "astr_s0084.g0025.t1"; gene_id "astr_s0084.g0025";
s0084	AUGUSTUS	gene	441311	442333	0.09	-	.	astr_s0084.g0026
s0084	AUGUSTUS	transcript	441311	442333	0.09	-	.	transcript_id "astr_s0084.g0026.t1"; gene_id "astr_s0084.g0026";
s0084	AUGUSTUS	tts	441311	441311	.	-	.	transcript_id "astr_s0084.g0026.t1"; gene_id "astr_s0084.g0026";
s0084	AUGUSTUS	3'-UTR	441311	441431	0.3	-	.	transcript_id "astr_s0084.g0026.t1"; gene_id "astr_s0084.g0026";
s0084	AUGUSTUS	exon	441311	442333	.	-	.	transcript_id "astr_s0084.g0026.t1"; gene_id "astr_s0084.g0026";
s0084	AUGUSTUS	stop_codon	441432	441434	.	-	0	transcript_id "astr_s0084.g0026.t1"; gene_id "astr_s0084.g0026";
s0084	AUGUSTUS	CDS	441432	442295	1	-	0	transcript_id "astr_s0084.g0026.t1"; gene_id "astr_s0084.g0026";
s0084	AUGUSTUS	start_codon	442293	442295	.	-	0	transcript_id "astr_s0084.g0026.t1"; gene_id "astr_s0084.g0026";
s0084	AUGUSTUS	5'-UTR	442296	442333	0.26	-	.	transcript_id "astr_s0084.g0026.t1"; gene_id "astr_s0084.g0026";
s0084	AUGUSTUS	tss	442333	442333	.	-	.	transcript_id "astr_s0084.g0026.t1"; gene_id "astr_s0084.g0026";
s0084	AUGUSTUS	gene	444748	449903	0.26	-	.	astr_s0084.g0027
s0084	AUGUSTUS	transcript	444748	449903	0.26	-	.	transcript_id "astr_s0084.g0027.t1"; gene_id "astr_s0084.g0027";
s0084	AUGUSTUS	tts	444748	444748	.	-	.	transcript_id "astr_s0084.g0027.t1"; gene_id "astr_s0084.g0027";
s0084	AUGUSTUS	3'-UTR	444748	445832	0.51	-	.	transcript_id "astr_s0084.g0027.t1"; gene_id "astr_s0084.g0027";
s0084	AUGUSTUS	exon	444748	446621	.	-	.	transcript_id "astr_s0084.g0027.t1"; gene_id "astr_s0084.g0027";
s0084	AUGUSTUS	stop_codon	445833	445835	.	-	0	transcript_id "astr_s0084.g0027.t1"; gene_id "astr_s0084.g0027";
s0084	AUGUSTUS	CDS	445833	446447	0.98	-	0	transcript_id "astr_s0084.g0027.t1"; gene_id "astr_s0084.g0027";
s0084	AUGUSTUS	start_codon	446445	446447	.	-	0	transcript_id "astr_s0084.g0027.t1"; gene_id "astr_s0084.g0027";
s0084	AUGUSTUS	5'-UTR	446448	446621	0.98	-	.	transcript_id "astr_s0084.g0027.t1"; gene_id "astr_s0084.g0027";
s0084	AUGUSTUS	5'-UTR	449802	449903	0.49	-	.	transcript_id "astr_s0084.g0027.t1"; gene_id "astr_s0084.g0027";
s0084	AUGUSTUS	exon	449802	449903	.	-	.	transcript_id "astr_s0084.g0027.t1"; gene_id "astr_s0084.g0027";
s0084	AUGUSTUS	tss	449903	449903	.	-	.	transcript_id "astr_s0084.g0027.t1"; gene_id "astr_s0084.g0027";
s0084	AUGUSTUS	gene	454375	464720	0.2	+	.	astr_s0084.g0028
s0084	AUGUSTUS	transcript	454375	464720	0.2	+	.	transcript_id "astr_s0084.g0028.t1"; gene_id "astr_s0084.g0028";
s0084	AUGUSTUS	tss	454375	454375	.	+	.	transcript_id "astr_s0084.g0028.t1"; gene_id "astr_s0084.g0028";
s0084	AUGUSTUS	5'-UTR	454375	454434	0.32	+	.	transcript_id "astr_s0084.g0028.t1"; gene_id "astr_s0084.g0028";
s0084	AUGUSTUS	exon	454375	454633	.	+	.	transcript_id "astr_s0084.g0028.t1"; gene_id "astr_s0084.g0028";
s0084	AUGUSTUS	start_codon	454435	454437	.	+	0	transcript_id "astr_s0084.g0028.t1"; gene_id "astr_s0084.g0028";
s0084	AUGUSTUS	CDS	454435	454633	1	+	0	transcript_id "astr_s0084.g0028.t1"; gene_id "astr_s0084.g0028";
s0084	AUGUSTUS	intron	454634	455104	1	+	.	transcript_id "astr_s0084.g0028.t1"; gene_id "astr_s0084.g0028";
s0084	AUGUSTUS	CDS	455105	455175	1	+	2	transcript_id "astr_s0084.g0028.t1"; gene_id "astr_s0084.g0028";
s0084	AUGUSTUS	exon	455105	455175	.	+	.	transcript_id "astr_s0084.g0028.t1"; gene_id "astr_s0084.g0028";
s0084	AUGUSTUS	intron	455176	455566	1	+	.	transcript_id "astr_s0084.g0028.t1"; gene_id "astr_s0084.g0028";
s0084	AUGUSTUS	CDS	455567	455715	1	+	0	transcript_id "astr_s0084.g0028.t1"; gene_id "astr_s0084.g0028";
s0084	AUGUSTUS	exon	455567	455715	.	+	.	transcript_id "astr_s0084.g0028.t1"; gene_id "astr_s0084.g0028";
s0084	AUGUSTUS	intron	455716	456347	1	+	.	transcript_id "astr_s0084.g0028.t1"; gene_id "astr_s0084.g0028";
s0084	AUGUSTUS	CDS	456348	456498	1	+	1	transcript_id "astr_s0084.g0028.t1"; gene_id "astr_s0084.g0028";
s0084	AUGUSTUS	exon	456348	456498	.	+	.	transcript_id "astr_s0084.g0028.t1"; gene_id "astr_s0084.g0028";
s0084	AUGUSTUS	intron	456499	462554	1	+	.	transcript_id "astr_s0084.g0028.t1"; gene_id "astr_s0084.g0028";
s0084	AUGUSTUS	CDS	462555	462674	1	+	0	transcript_id "astr_s0084.g0028.t1"; gene_id "astr_s0084.g0028";
s0084	AUGUSTUS	exon	462555	462674	.	+	.	transcript_id "astr_s0084.g0028.t1"; gene_id "astr_s0084.g0028";
s0084	AUGUSTUS	intron	462675	463956	1	+	.	transcript_id "astr_s0084.g0028.t1"; gene_id "astr_s0084.g0028";
s0084	AUGUSTUS	CDS	463957	464055	1	+	0	transcript_id "astr_s0084.g0028.t1"; gene_id "astr_s0084.g0028";
s0084	AUGUSTUS	exon	463957	464720	.	+	.	transcript_id "astr_s0084.g0028.t1"; gene_id "astr_s0084.g0028";
s0084	AUGUSTUS	stop_codon	464053	464055	.	+	0	transcript_id "astr_s0084.g0028.t1"; gene_id "astr_s0084.g0028";
s0084	AUGUSTUS	3'-UTR	464056	464720	0.7	+	.	transcript_id "astr_s0084.g0028.t1"; gene_id "astr_s0084.g0028";
s0084	AUGUSTUS	tts	464720	464720	.	+	.	transcript_id "astr_s0084.g0028.t1"; gene_id "astr_s0084.g0028";
s0084	AUGUSTUS	gene	465520	470243	0.52	-	.	astr_s0084.g0029
s0084	AUGUSTUS	transcript	465520	470243	0.52	-	.	transcript_id "astr_s0084.g0029.t1"; gene_id "astr_s0084.g0029";
s0084	AUGUSTUS	tts	465520	465520	.	-	.	transcript_id "astr_s0084.g0029.t1"; gene_id "astr_s0084.g0029";
s0084	AUGUSTUS	3'-UTR	465520	465574	0.73	-	.	transcript_id "astr_s0084.g0029.t1"; gene_id "astr_s0084.g0029";
s0084	AUGUSTUS	exon	465520	465666	.	-	.	transcript_id "astr_s0084.g0029.t1"; gene_id "astr_s0084.g0029";
s0084	AUGUSTUS	stop_codon	465575	465577	.	-	0	transcript_id "astr_s0084.g0029.t1"; gene_id "astr_s0084.g0029";
s0084	AUGUSTUS	CDS	465575	465666	0.99	-	2	transcript_id "astr_s0084.g0029.t1"; gene_id "astr_s0084.g0029";
s0084	AUGUSTUS	intron	465667	467383	1	-	.	transcript_id "astr_s0084.g0029.t1"; gene_id "astr_s0084.g0029";
s0084	AUGUSTUS	CDS	467384	467641	1	-	2	transcript_id "astr_s0084.g0029.t1"; gene_id "astr_s0084.g0029";
s0084	AUGUSTUS	exon	467384	467641	.	-	.	transcript_id "astr_s0084.g0029.t1"; gene_id "astr_s0084.g0029";
s0084	AUGUSTUS	intron	467642	467963	1	-	.	transcript_id "astr_s0084.g0029.t1"; gene_id "astr_s0084.g0029";
s0084	AUGUSTUS	CDS	467964	468227	1	-	2	transcript_id "astr_s0084.g0029.t1"; gene_id "astr_s0084.g0029";
s0084	AUGUSTUS	exon	467964	468227	.	-	.	transcript_id "astr_s0084.g0029.t1"; gene_id "astr_s0084.g0029";
s0084	AUGUSTUS	intron	468228	468807	1	-	.	transcript_id "astr_s0084.g0029.t1"; gene_id "astr_s0084.g0029";
s0084	AUGUSTUS	CDS	468808	468946	1	-	0	transcript_id "astr_s0084.g0029.t1"; gene_id "astr_s0084.g0029";
s0084	AUGUSTUS	exon	468808	468946	.	-	.	transcript_id "astr_s0084.g0029.t1"; gene_id "astr_s0084.g0029";
s0084	AUGUSTUS	intron	468947	469181	1	-	.	transcript_id "astr_s0084.g0029.t1"; gene_id "astr_s0084.g0029";
s0084	AUGUSTUS	CDS	469182	469501	0.99	-	2	transcript_id "astr_s0084.g0029.t1"; gene_id "astr_s0084.g0029";
s0084	AUGUSTUS	exon	469182	469501	.	-	.	transcript_id "astr_s0084.g0029.t1"; gene_id "astr_s0084.g0029";
s0084	AUGUSTUS	intron	469502	469959	0.99	-	.	transcript_id "astr_s0084.g0029.t1"; gene_id "astr_s0084.g0029";
s0084	AUGUSTUS	CDS	469960	470017	0.99	-	0	transcript_id "astr_s0084.g0029.t1"; gene_id "astr_s0084.g0029";
s0084	AUGUSTUS	exon	469960	470039	.	-	.	transcript_id "astr_s0084.g0029.t1"; gene_id "astr_s0084.g0029";
s0084	AUGUSTUS	start_codon	470015	470017	.	-	0	transcript_id "astr_s0084.g0029.t1"; gene_id "astr_s0084.g0029";
s0084	AUGUSTUS	5'-UTR	470018	470039	0.99	-	.	transcript_id "astr_s0084.g0029.t1"; gene_id "astr_s0084.g0029";
s0084	AUGUSTUS	5'-UTR	470126	470243	0.69	-	.	transcript_id "astr_s0084.g0029.t1"; gene_id "astr_s0084.g0029";
s0084	AUGUSTUS	exon	470126	470243	.	-	.	transcript_id "astr_s0084.g0029.t1"; gene_id "astr_s0084.g0029";
s0084	AUGUSTUS	tss	470243	470243	.	-	.	transcript_id "astr_s0084.g0029.t1"; gene_id "astr_s0084.g0029";
s0084	AUGUSTUS	gene	474705	485573	0.08	-	.	astr_s0084.g0030
s0084	AUGUSTUS	transcript	474705	485573	0.08	-	.	transcript_id "astr_s0084.g0030.t1"; gene_id "astr_s0084.g0030";
s0084	AUGUSTUS	tts	474705	474705	.	-	.	transcript_id "astr_s0084.g0030.t1"; gene_id "astr_s0084.g0030";
s0084	AUGUSTUS	3'-UTR	474705	474843	0.3	-	.	transcript_id "astr_s0084.g0030.t1"; gene_id "astr_s0084.g0030";
s0084	AUGUSTUS	exon	474705	474999	.	-	.	transcript_id "astr_s0084.g0030.t1"; gene_id "astr_s0084.g0030";
s0084	AUGUSTUS	stop_codon	474844	474846	.	-	0	transcript_id "astr_s0084.g0030.t1"; gene_id "astr_s0084.g0030";
s0084	AUGUSTUS	CDS	474844	474999	0.97	-	0	transcript_id "astr_s0084.g0030.t1"; gene_id "astr_s0084.g0030";
s0084	AUGUSTUS	intron	475000	476017	1	-	.	transcript_id "astr_s0084.g0030.t1"; gene_id "astr_s0084.g0030";
s0084	AUGUSTUS	CDS	476018	476337	1	-	2	transcript_id "astr_s0084.g0030.t1"; gene_id "astr_s0084.g0030";
s0084	AUGUSTUS	exon	476018	476337	.	-	.	transcript_id "astr_s0084.g0030.t1"; gene_id "astr_s0084.g0030";
s0084	AUGUSTUS	intron	476338	482730	0.17	-	.	transcript_id "astr_s0084.g0030.t1"; gene_id "astr_s0084.g0030";
s0084	AUGUSTUS	CDS	482731	482994	0.96	-	2	transcript_id "astr_s0084.g0030.t1"; gene_id "astr_s0084.g0030";
s0084	AUGUSTUS	exon	482731	482994	.	-	.	transcript_id "astr_s0084.g0030.t1"; gene_id "astr_s0084.g0030";
s0084	AUGUSTUS	intron	482995	483461	1	-	.	transcript_id "astr_s0084.g0030.t1"; gene_id "astr_s0084.g0030";
s0084	AUGUSTUS	CDS	483462	483600	1	-	0	transcript_id "astr_s0084.g0030.t1"; gene_id "astr_s0084.g0030";
s0084	AUGUSTUS	exon	483462	483600	.	-	.	transcript_id "astr_s0084.g0030.t1"; gene_id "astr_s0084.g0030";
s0084	AUGUSTUS	intron	483601	484135	1	-	.	transcript_id "astr_s0084.g0030.t1"; gene_id "astr_s0084.g0030";
s0084	AUGUSTUS	CDS	484136	484464	0.95	-	2	transcript_id "astr_s0084.g0030.t1"; gene_id "astr_s0084.g0030";
s0084	AUGUSTUS	exon	484136	484464	.	-	.	transcript_id "astr_s0084.g0030.t1"; gene_id "astr_s0084.g0030";
s0084	AUGUSTUS	intron	484465	484856	0.95	-	.	transcript_id "astr_s0084.g0030.t1"; gene_id "astr_s0084.g0030";
s0084	AUGUSTUS	CDS	484857	484914	0.95	-	0	transcript_id "astr_s0084.g0030.t1"; gene_id "astr_s0084.g0030";
s0084	AUGUSTUS	exon	484857	484939	.	-	.	transcript_id "astr_s0084.g0030.t1"; gene_id "astr_s0084.g0030";
s0084	AUGUSTUS	start_codon	484912	484914	.	-	0	transcript_id "astr_s0084.g0030.t1"; gene_id "astr_s0084.g0030";
s0084	AUGUSTUS	5'-UTR	484915	484939	0.95	-	.	transcript_id "astr_s0084.g0030.t1"; gene_id "astr_s0084.g0030";
s0084	AUGUSTUS	5'-UTR	485463	485573	0.66	-	.	transcript_id "astr_s0084.g0030.t1"; gene_id "astr_s0084.g0030";
s0084	AUGUSTUS	exon	485463	485573	.	-	.	transcript_id "astr_s0084.g0030.t1"; gene_id "astr_s0084.g0030";
s0084	AUGUSTUS	tss	485573	485573	.	-	.	transcript_id "astr_s0084.g0030.t1"; gene_id "astr_s0084.g0030";
s0084	AUGUSTUS	gene	490465	523709	0.18	+	.	astr_s0084.g0031
s0084	AUGUSTUS	transcript	490465	523709	0.06	+	.	transcript_id "astr_s0084.g0031.t1"; gene_id "astr_s0084.g0031";
s0084	AUGUSTUS	tss	490465	490465	.	+	.	transcript_id "astr_s0084.g0031.t1"; gene_id "astr_s0084.g0031";
s0084	AUGUSTUS	5'-UTR	490465	490578	0.08	+	.	transcript_id "astr_s0084.g0031.t1"; gene_id "astr_s0084.g0031";
s0084	AUGUSTUS	exon	490465	490578	.	+	.	transcript_id "astr_s0084.g0031.t1"; gene_id "astr_s0084.g0031";
s0084	AUGUSTUS	5'-UTR	490672	490703	0.46	+	.	transcript_id "astr_s0084.g0031.t1"; gene_id "astr_s0084.g0031";
s0084	AUGUSTUS	exon	490672	490750	.	+	.	transcript_id "astr_s0084.g0031.t1"; gene_id "astr_s0084.g0031";
s0084	AUGUSTUS	start_codon	490704	490706	.	+	0	transcript_id "astr_s0084.g0031.t1"; gene_id "astr_s0084.g0031";
s0084	AUGUSTUS	CDS	490704	490750	0.46	+	0	transcript_id "astr_s0084.g0031.t1"; gene_id "astr_s0084.g0031";
s0084	AUGUSTUS	intron	490751	492047	1	+	.	transcript_id "astr_s0084.g0031.t1"; gene_id "astr_s0084.g0031";
s0084	AUGUSTUS	CDS	492048	492060	1	+	1	transcript_id "astr_s0084.g0031.t1"; gene_id "astr_s0084.g0031";
s0084	AUGUSTUS	exon	492048	492060	.	+	.	transcript_id "astr_s0084.g0031.t1"; gene_id "astr_s0084.g0031";
s0084	AUGUSTUS	intron	492061	493387	1	+	.	transcript_id "astr_s0084.g0031.t1"; gene_id "astr_s0084.g0031";
s0084	AUGUSTUS	CDS	493388	493445	1	+	0	transcript_id "astr_s0084.g0031.t1"; gene_id "astr_s0084.g0031";
s0084	AUGUSTUS	exon	493388	493445	.	+	.	transcript_id "astr_s0084.g0031.t1"; gene_id "astr_s0084.g0031";
s0084	AUGUSTUS	intron	493446	494296	1	+	.	transcript_id "astr_s0084.g0031.t1"; gene_id "astr_s0084.g0031";
s0084	AUGUSTUS	CDS	494297	494389	1	+	2	transcript_id "astr_s0084.g0031.t1"; gene_id "astr_s0084.g0031";
s0084	AUGUSTUS	exon	494297	494389	.	+	.	transcript_id "astr_s0084.g0031.t1"; gene_id "astr_s0084.g0031";
s0084	AUGUSTUS	intron	494390	494711	1	+	.	transcript_id "astr_s0084.g0031.t1"; gene_id "astr_s0084.g0031";
s0084	AUGUSTUS	CDS	494712	494809	1	+	2	transcript_id "astr_s0084.g0031.t1"; gene_id "astr_s0084.g0031";
s0084	AUGUSTUS	exon	494712	494809	.	+	.	transcript_id "astr_s0084.g0031.t1"; gene_id "astr_s0084.g0031";
s0084	AUGUSTUS	intron	494810	495545	1	+	.	transcript_id "astr_s0084.g0031.t1"; gene_id "astr_s0084.g0031";
s0084	AUGUSTUS	CDS	495546	495634	1	+	0	transcript_id "astr_s0084.g0031.t1"; gene_id "astr_s0084.g0031";
s0084	AUGUSTUS	exon	495546	495634	.	+	.	transcript_id "astr_s0084.g0031.t1"; gene_id "astr_s0084.g0031";
s0084	AUGUSTUS	intron	495635	496531	1	+	.	transcript_id "astr_s0084.g0031.t1"; gene_id "astr_s0084.g0031";
s0084	AUGUSTUS	CDS	496532	496619	1	+	1	transcript_id "astr_s0084.g0031.t1"; gene_id "astr_s0084.g0031";
s0084	AUGUSTUS	exon	496532	496619	.	+	.	transcript_id "astr_s0084.g0031.t1"; gene_id "astr_s0084.g0031";
s0084	AUGUSTUS	intron	496620	496928	1	+	.	transcript_id "astr_s0084.g0031.t1"; gene_id "astr_s0084.g0031";
s0084	AUGUSTUS	CDS	496929	497063	1	+	0	transcript_id "astr_s0084.g0031.t1"; gene_id "astr_s0084.g0031";
s0084	AUGUSTUS	exon	496929	497063	.	+	.	transcript_id "astr_s0084.g0031.t1"; gene_id "astr_s0084.g0031";
s0084	AUGUSTUS	intron	497064	497389	1	+	.	transcript_id "astr_s0084.g0031.t1"; gene_id "astr_s0084.g0031";
s0084	AUGUSTUS	CDS	497390	497502	1	+	0	transcript_id "astr_s0084.g0031.t1"; gene_id "astr_s0084.g0031";
s0084	AUGUSTUS	exon	497390	497502	.	+	.	transcript_id "astr_s0084.g0031.t1"; gene_id "astr_s0084.g0031";
s0084	AUGUSTUS	intron	497503	497618	1	+	.	transcript_id "astr_s0084.g0031.t1"; gene_id "astr_s0084.g0031";
s0084	AUGUSTUS	CDS	497619	497664	1	+	1	transcript_id "astr_s0084.g0031.t1"; gene_id "astr_s0084.g0031";
s0084	AUGUSTUS	exon	497619	497664	.	+	.	transcript_id "astr_s0084.g0031.t1"; gene_id "astr_s0084.g0031";
s0084	AUGUSTUS	intron	497665	498064	1	+	.	transcript_id "astr_s0084.g0031.t1"; gene_id "astr_s0084.g0031";
s0084	AUGUSTUS	CDS	498065	498133	1	+	0	transcript_id "astr_s0084.g0031.t1"; gene_id "astr_s0084.g0031";
s0084	AUGUSTUS	exon	498065	498133	.	+	.	transcript_id "astr_s0084.g0031.t1"; gene_id "astr_s0084.g0031";
s0084	AUGUSTUS	intron	498134	498352	1	+	.	transcript_id "astr_s0084.g0031.t1"; gene_id "astr_s0084.g0031";
s0084	AUGUSTUS	CDS	498353	498505	1	+	0	transcript_id "astr_s0084.g0031.t1"; gene_id "astr_s0084.g0031";
s0084	AUGUSTUS	exon	498353	498505	.	+	.	transcript_id "astr_s0084.g0031.t1"; gene_id "astr_s0084.g0031";
s0084	AUGUSTUS	intron	498506	498881	1	+	.	transcript_id "astr_s0084.g0031.t1"; gene_id "astr_s0084.g0031";
s0084	AUGUSTUS	CDS	498882	499079	1	+	0	transcript_id "astr_s0084.g0031.t1"; gene_id "astr_s0084.g0031";
s0084	AUGUSTUS	exon	498882	499079	.	+	.	transcript_id "astr_s0084.g0031.t1"; gene_id "astr_s0084.g0031";
s0084	AUGUSTUS	intron	499080	500299	1	+	.	transcript_id "astr_s0084.g0031.t1"; gene_id "astr_s0084.g0031";
s0084	AUGUSTUS	CDS	500300	500497	1	+	0	transcript_id "astr_s0084.g0031.t1"; gene_id "astr_s0084.g0031";
s0084	AUGUSTUS	exon	500300	500497	.	+	.	transcript_id "astr_s0084.g0031.t1"; gene_id "astr_s0084.g0031";
s0084	AUGUSTUS	intron	500498	500943	1	+	.	transcript_id "astr_s0084.g0031.t1"; gene_id "astr_s0084.g0031";
s0084	AUGUSTUS	CDS	500944	501078	1	+	0	transcript_id "astr_s0084.g0031.t1"; gene_id "astr_s0084.g0031";
s0084	AUGUSTUS	exon	500944	501078	.	+	.	transcript_id "astr_s0084.g0031.t1"; gene_id "astr_s0084.g0031";
s0084	AUGUSTUS	intron	501079	501633	1	+	.	transcript_id "astr_s0084.g0031.t1"; gene_id "astr_s0084.g0031";
s0084	AUGUSTUS	CDS	501634	501675	1	+	0	transcript_id "astr_s0084.g0031.t1"; gene_id "astr_s0084.g0031";
s0084	AUGUSTUS	exon	501634	501675	.	+	.	transcript_id "astr_s0084.g0031.t1"; gene_id "astr_s0084.g0031";
s0084	AUGUSTUS	intron	501676	503072	1	+	.	transcript_id "astr_s0084.g0031.t1"; gene_id "astr_s0084.g0031";
s0084	AUGUSTUS	CDS	503073	503167	1	+	0	transcript_id "astr_s0084.g0031.t1"; gene_id "astr_s0084.g0031";
s0084	AUGUSTUS	exon	503073	503167	.	+	.	transcript_id "astr_s0084.g0031.t1"; gene_id "astr_s0084.g0031";
s0084	AUGUSTUS	intron	503168	504011	1	+	.	transcript_id "astr_s0084.g0031.t1"; gene_id "astr_s0084.g0031";
s0084	AUGUSTUS	CDS	504012	504121	1	+	1	transcript_id "astr_s0084.g0031.t1"; gene_id "astr_s0084.g0031";
s0084	AUGUSTUS	exon	504012	504121	.	+	.	transcript_id "astr_s0084.g0031.t1"; gene_id "astr_s0084.g0031";
s0084	AUGUSTUS	intron	504122	504225	1	+	.	transcript_id "astr_s0084.g0031.t1"; gene_id "astr_s0084.g0031";
s0084	AUGUSTUS	CDS	504226	504303	1	+	2	transcript_id "astr_s0084.g0031.t1"; gene_id "astr_s0084.g0031";
s0084	AUGUSTUS	exon	504226	504303	.	+	.	transcript_id "astr_s0084.g0031.t1"; gene_id "astr_s0084.g0031";
s0084	AUGUSTUS	intron	504304	505818	1	+	.	transcript_id "astr_s0084.g0031.t1"; gene_id "astr_s0084.g0031";
s0084	AUGUSTUS	CDS	505819	505875	1	+	2	transcript_id "astr_s0084.g0031.t1"; gene_id "astr_s0084.g0031";
s0084	AUGUSTUS	exon	505819	505875	.	+	.	transcript_id "astr_s0084.g0031.t1"; gene_id "astr_s0084.g0031";
s0084	AUGUSTUS	intron	505876	506677	1	+	.	transcript_id "astr_s0084.g0031.t1"; gene_id "astr_s0084.g0031";
s0084	AUGUSTUS	CDS	506678	506828	1	+	2	transcript_id "astr_s0084.g0031.t1"; gene_id "astr_s0084.g0031";
s0084	AUGUSTUS	exon	506678	506828	.	+	.	transcript_id "astr_s0084.g0031.t1"; gene_id "astr_s0084.g0031";
s0084	AUGUSTUS	intron	506829	507307	1	+	.	transcript_id "astr_s0084.g0031.t1"; gene_id "astr_s0084.g0031";
s0084	AUGUSTUS	CDS	507308	507385	1	+	1	transcript_id "astr_s0084.g0031.t1"; gene_id "astr_s0084.g0031";
s0084	AUGUSTUS	exon	507308	507385	.	+	.	transcript_id "astr_s0084.g0031.t1"; gene_id "astr_s0084.g0031";
s0084	AUGUSTUS	intron	507386	507824	1	+	.	transcript_id "astr_s0084.g0031.t1"; gene_id "astr_s0084.g0031";
s0084	AUGUSTUS	CDS	507825	507885	1	+	1	transcript_id "astr_s0084.g0031.t1"; gene_id "astr_s0084.g0031";
s0084	AUGUSTUS	exon	507825	507885	.	+	.	transcript_id "astr_s0084.g0031.t1"; gene_id "astr_s0084.g0031";
s0084	AUGUSTUS	intron	507886	508056	1	+	.	transcript_id "astr_s0084.g0031.t1"; gene_id "astr_s0084.g0031";
s0084	AUGUSTUS	CDS	508057	508150	1	+	0	transcript_id "astr_s0084.g0031.t1"; gene_id "astr_s0084.g0031";
s0084	AUGUSTUS	exon	508057	508150	.	+	.	transcript_id "astr_s0084.g0031.t1"; gene_id "astr_s0084.g0031";
s0084	AUGUSTUS	intron	508151	508713	1	+	.	transcript_id "astr_s0084.g0031.t1"; gene_id "astr_s0084.g0031";
s0084	AUGUSTUS	CDS	508714	508805	1	+	2	transcript_id "astr_s0084.g0031.t1"; gene_id "astr_s0084.g0031";
s0084	AUGUSTUS	exon	508714	508805	.	+	.	transcript_id "astr_s0084.g0031.t1"; gene_id "astr_s0084.g0031";
s0084	AUGUSTUS	intron	508806	509091	1	+	.	transcript_id "astr_s0084.g0031.t1"; gene_id "astr_s0084.g0031";
s0084	AUGUSTUS	CDS	509092	509223	1	+	0	transcript_id "astr_s0084.g0031.t1"; gene_id "astr_s0084.g0031";
s0084	AUGUSTUS	exon	509092	509223	.	+	.	transcript_id "astr_s0084.g0031.t1"; gene_id "astr_s0084.g0031";
s0084	AUGUSTUS	intron	509224	509686	1	+	.	transcript_id "astr_s0084.g0031.t1"; gene_id "astr_s0084.g0031";
s0084	AUGUSTUS	CDS	509687	509726	1	+	0	transcript_id "astr_s0084.g0031.t1"; gene_id "astr_s0084.g0031";
s0084	AUGUSTUS	exon	509687	509726	.	+	.	transcript_id "astr_s0084.g0031.t1"; gene_id "astr_s0084.g0031";
s0084	AUGUSTUS	intron	509727	509811	1	+	.	transcript_id "astr_s0084.g0031.t1"; gene_id "astr_s0084.g0031";
s0084	AUGUSTUS	CDS	509812	510140	1	+	2	transcript_id "astr_s0084.g0031.t1"; gene_id "astr_s0084.g0031";
s0084	AUGUSTUS	exon	509812	510140	.	+	.	transcript_id "astr_s0084.g0031.t1"; gene_id "astr_s0084.g0031";
s0084	AUGUSTUS	intron	510141	510654	1	+	.	transcript_id "astr_s0084.g0031.t1"; gene_id "astr_s0084.g0031";
s0084	AUGUSTUS	CDS	510655	510806	1	+	0	transcript_id "astr_s0084.g0031.t1"; gene_id "astr_s0084.g0031";
s0084	AUGUSTUS	exon	510655	510806	.	+	.	transcript_id "astr_s0084.g0031.t1"; gene_id "astr_s0084.g0031";
s0084	AUGUSTUS	intron	510807	511887	1	+	.	transcript_id "astr_s0084.g0031.t1"; gene_id "astr_s0084.g0031";
s0084	AUGUSTUS	CDS	511888	512181	1	+	1	transcript_id "astr_s0084.g0031.t1"; gene_id "astr_s0084.g0031";
s0084	AUGUSTUS	exon	511888	512181	.	+	.	transcript_id "astr_s0084.g0031.t1"; gene_id "astr_s0084.g0031";
s0084	AUGUSTUS	intron	512182	512333	1	+	.	transcript_id "astr_s0084.g0031.t1"; gene_id "astr_s0084.g0031";
s0084	AUGUSTUS	CDS	512334	512416	1	+	1	transcript_id "astr_s0084.g0031.t1"; gene_id "astr_s0084.g0031";
s0084	AUGUSTUS	exon	512334	512416	.	+	.	transcript_id "astr_s0084.g0031.t1"; gene_id "astr_s0084.g0031";
s0084	AUGUSTUS	intron	512417	513156	1	+	.	transcript_id "astr_s0084.g0031.t1"; gene_id "astr_s0084.g0031";
s0084	AUGUSTUS	CDS	513157	513286	1	+	2	transcript_id "astr_s0084.g0031.t1"; gene_id "astr_s0084.g0031";
s0084	AUGUSTUS	exon	513157	513286	.	+	.	transcript_id "astr_s0084.g0031.t1"; gene_id "astr_s0084.g0031";
s0084	AUGUSTUS	intron	513287	513524	1	+	.	transcript_id "astr_s0084.g0031.t1"; gene_id "astr_s0084.g0031";
s0084	AUGUSTUS	CDS	513525	513583	1	+	1	transcript_id "astr_s0084.g0031.t1"; gene_id "astr_s0084.g0031";
s0084	AUGUSTUS	exon	513525	513583	.	+	.	transcript_id "astr_s0084.g0031.t1"; gene_id "astr_s0084.g0031";
s0084	AUGUSTUS	intron	513584	514476	1	+	.	transcript_id "astr_s0084.g0031.t1"; gene_id "astr_s0084.g0031";
s0084	AUGUSTUS	CDS	514477	514595	1	+	2	transcript_id "astr_s0084.g0031.t1"; gene_id "astr_s0084.g0031";
s0084	AUGUSTUS	exon	514477	514595	.	+	.	transcript_id "astr_s0084.g0031.t1"; gene_id "astr_s0084.g0031";
s0084	AUGUSTUS	intron	514596	515304	1	+	.	transcript_id "astr_s0084.g0031.t1"; gene_id "astr_s0084.g0031";
s0084	AUGUSTUS	CDS	515305	515400	1	+	0	transcript_id "astr_s0084.g0031.t1"; gene_id "astr_s0084.g0031";
s0084	AUGUSTUS	exon	515305	515400	.	+	.	transcript_id "astr_s0084.g0031.t1"; gene_id "astr_s0084.g0031";
s0084	AUGUSTUS	intron	515401	516008	1	+	.	transcript_id "astr_s0084.g0031.t1"; gene_id "astr_s0084.g0031";
s0084	AUGUSTUS	CDS	516009	516125	1	+	0	transcript_id "astr_s0084.g0031.t1"; gene_id "astr_s0084.g0031";
s0084	AUGUSTUS	exon	516009	516125	.	+	.	transcript_id "astr_s0084.g0031.t1"; gene_id "astr_s0084.g0031";
s0084	AUGUSTUS	intron	516126	516481	1	+	.	transcript_id "astr_s0084.g0031.t1"; gene_id "astr_s0084.g0031";
s0084	AUGUSTUS	CDS	516482	516535	1	+	0	transcript_id "astr_s0084.g0031.t1"; gene_id "astr_s0084.g0031";
s0084	AUGUSTUS	exon	516482	516535	.	+	.	transcript_id "astr_s0084.g0031.t1"; gene_id "astr_s0084.g0031";
s0084	AUGUSTUS	intron	516536	517620	1	+	.	transcript_id "astr_s0084.g0031.t1"; gene_id "astr_s0084.g0031";
s0084	AUGUSTUS	CDS	517621	517776	1	+	0	transcript_id "astr_s0084.g0031.t1"; gene_id "astr_s0084.g0031";
s0084	AUGUSTUS	exon	517621	517776	.	+	.	transcript_id "astr_s0084.g0031.t1"; gene_id "astr_s0084.g0031";
s0084	AUGUSTUS	intron	517777	518505	1	+	.	transcript_id "astr_s0084.g0031.t1"; gene_id "astr_s0084.g0031";
s0084	AUGUSTUS	CDS	518506	518586	1	+	0	transcript_id "astr_s0084.g0031.t1"; gene_id "astr_s0084.g0031";
s0084	AUGUSTUS	exon	518506	518586	.	+	.	transcript_id "astr_s0084.g0031.t1"; gene_id "astr_s0084.g0031";
s0084	AUGUSTUS	intron	518587	519441	1	+	.	transcript_id "astr_s0084.g0031.t1"; gene_id "astr_s0084.g0031";
s0084	AUGUSTUS	CDS	519442	519519	1	+	0	transcript_id "astr_s0084.g0031.t1"; gene_id "astr_s0084.g0031";
s0084	AUGUSTUS	exon	519442	519519	.	+	.	transcript_id "astr_s0084.g0031.t1"; gene_id "astr_s0084.g0031";
s0084	AUGUSTUS	intron	519520	519842	1	+	.	transcript_id "astr_s0084.g0031.t1"; gene_id "astr_s0084.g0031";
s0084	AUGUSTUS	CDS	519843	520722	1	+	0	transcript_id "astr_s0084.g0031.t1"; gene_id "astr_s0084.g0031";
s0084	AUGUSTUS	exon	519843	520722	.	+	.	transcript_id "astr_s0084.g0031.t1"; gene_id "astr_s0084.g0031";
s0084	AUGUSTUS	intron	520723	522380	1	+	.	transcript_id "astr_s0084.g0031.t1"; gene_id "astr_s0084.g0031";
s0084	AUGUSTUS	CDS	522381	522622	1	+	2	transcript_id "astr_s0084.g0031.t1"; gene_id "astr_s0084.g0031";
s0084	AUGUSTUS	exon	522381	523709	.	+	.	transcript_id "astr_s0084.g0031.t1"; gene_id "astr_s0084.g0031";
s0084	AUGUSTUS	stop_codon	522620	522622	.	+	0	transcript_id "astr_s0084.g0031.t1"; gene_id "astr_s0084.g0031";
s0084	AUGUSTUS	3'-UTR	522623	523709	0.61	+	.	transcript_id "astr_s0084.g0031.t1"; gene_id "astr_s0084.g0031";
s0084	AUGUSTUS	tts	523709	523709	.	+	.	transcript_id "astr_s0084.g0031.t1"; gene_id "astr_s0084.g0031";
s0084	AUGUSTUS	gene	546614	547703	0.06	-	.	astr_s0084.g0032
s0084	AUGUSTUS	transcript	546614	547703	0.06	-	.	transcript_id "astr_s0084.g0032.t1"; gene_id "astr_s0084.g0032";
s0084	AUGUSTUS	tts	546614	546614	.	-	.	transcript_id "astr_s0084.g0032.t1"; gene_id "astr_s0084.g0032";
s0084	AUGUSTUS	3'-UTR	546614	546720	0.54	-	.	transcript_id "astr_s0084.g0032.t1"; gene_id "astr_s0084.g0032";
s0084	AUGUSTUS	exon	546614	547703	.	-	.	transcript_id "astr_s0084.g0032.t1"; gene_id "astr_s0084.g0032";
s0084	AUGUSTUS	stop_codon	546721	546723	.	-	0	transcript_id "astr_s0084.g0032.t1"; gene_id "astr_s0084.g0032";
s0084	AUGUSTUS	CDS	546721	547137	0.98	-	0	transcript_id "astr_s0084.g0032.t1"; gene_id "astr_s0084.g0032";
s0084	AUGUSTUS	start_codon	547135	547137	.	-	0	transcript_id "astr_s0084.g0032.t1"; gene_id "astr_s0084.g0032";
s0084	AUGUSTUS	5'-UTR	547138	547703	0.11	-	.	transcript_id "astr_s0084.g0032.t1"; gene_id "astr_s0084.g0032";
s0084	AUGUSTUS	tss	547703	547703	.	-	.	transcript_id "astr_s0084.g0032.t1"; gene_id "astr_s0084.g0032";
s0084	AUGUSTUS	gene	549125	556159	0.16	+	.	astr_s0084.g0033
s0084	AUGUSTUS	transcript	549125	556159	0.16	+	.	transcript_id "astr_s0084.g0033.t1"; gene_id "astr_s0084.g0033";
s0084	AUGUSTUS	tss	549125	549125	.	+	.	transcript_id "astr_s0084.g0033.t1"; gene_id "astr_s0084.g0033";
s0084	AUGUSTUS	5'-UTR	549125	549206	0.17	+	.	transcript_id "astr_s0084.g0033.t1"; gene_id "astr_s0084.g0033";
s0084	AUGUSTUS	exon	549125	549206	.	+	.	transcript_id "astr_s0084.g0033.t1"; gene_id "astr_s0084.g0033";
s0084	AUGUSTUS	5'-UTR	551901	552494	0.89	+	.	transcript_id "astr_s0084.g0033.t1"; gene_id "astr_s0084.g0033";
s0084	AUGUSTUS	exon	551901	552777	.	+	.	transcript_id "astr_s0084.g0033.t1"; gene_id "astr_s0084.g0033";
s0084	AUGUSTUS	start_codon	552495	552497	.	+	0	transcript_id "astr_s0084.g0033.t1"; gene_id "astr_s0084.g0033";
s0084	AUGUSTUS	CDS	552495	552777	0.89	+	0	transcript_id "astr_s0084.g0033.t1"; gene_id "astr_s0084.g0033";
s0084	AUGUSTUS	intron	552778	553717	0.98	+	.	transcript_id "astr_s0084.g0033.t1"; gene_id "astr_s0084.g0033";
s0084	AUGUSTUS	CDS	553718	554196	0.98	+	2	transcript_id "astr_s0084.g0033.t1"; gene_id "astr_s0084.g0033";
s0084	AUGUSTUS	exon	553718	556159	.	+	.	transcript_id "astr_s0084.g0033.t1"; gene_id "astr_s0084.g0033";
s0084	AUGUSTUS	stop_codon	554194	554196	.	+	0	transcript_id "astr_s0084.g0033.t1"; gene_id "astr_s0084.g0033";
s0084	AUGUSTUS	3'-UTR	554197	556159	0.93	+	.	transcript_id "astr_s0084.g0033.t1"; gene_id "astr_s0084.g0033";
s0084	AUGUSTUS	tts	556159	556159	.	+	.	transcript_id "astr_s0084.g0033.t1"; gene_id "astr_s0084.g0033";
s0084	AUGUSTUS	gene	561085	565222	0.28	+	.	astr_s0084.g0034
s0084	AUGUSTUS	transcript	561085	565222	0.05	+	.	transcript_id "astr_s0084.g0034.t1"; gene_id "astr_s0084.g0034";
s0084	AUGUSTUS	tss	561085	561085	.	+	.	transcript_id "astr_s0084.g0034.t1"; gene_id "astr_s0084.g0034";
s0084	AUGUSTUS	5'-UTR	561085	561166	0.34	+	.	transcript_id "astr_s0084.g0034.t1"; gene_id "astr_s0084.g0034";
s0084	AUGUSTUS	exon	561085	561770	.	+	.	transcript_id "astr_s0084.g0034.t1"; gene_id "astr_s0084.g0034";
s0084	AUGUSTUS	start_codon	561167	561169	.	+	0	transcript_id "astr_s0084.g0034.t1"; gene_id "astr_s0084.g0034";
s0084	AUGUSTUS	CDS	561167	561770	0.76	+	0	transcript_id "astr_s0084.g0034.t1"; gene_id "astr_s0084.g0034";
s0084	AUGUSTUS	intron	561771	562032	0.9	+	.	transcript_id "astr_s0084.g0034.t1"; gene_id "astr_s0084.g0034";
s0084	AUGUSTUS	CDS	562033	562185	0.52	+	2	transcript_id "astr_s0084.g0034.t1"; gene_id "astr_s0084.g0034";
s0084	AUGUSTUS	exon	562033	562185	.	+	.	transcript_id "astr_s0084.g0034.t1"; gene_id "astr_s0084.g0034";
s0084	AUGUSTUS	intron	562186	563057	0.53	+	.	transcript_id "astr_s0084.g0034.t1"; gene_id "astr_s0084.g0034";
s0084	AUGUSTUS	CDS	563058	564430	0.46	+	2	transcript_id "astr_s0084.g0034.t1"; gene_id "astr_s0084.g0034";
s0084	AUGUSTUS	exon	563058	564430	.	+	.	transcript_id "astr_s0084.g0034.t1"; gene_id "astr_s0084.g0034";
s0084	AUGUSTUS	intron	564431	564682	0.56	+	.	transcript_id "astr_s0084.g0034.t1"; gene_id "astr_s0084.g0034";
s0084	AUGUSTUS	CDS	564683	564862	0.59	+	0	transcript_id "astr_s0084.g0034.t1"; gene_id "astr_s0084.g0034";
s0084	AUGUSTUS	exon	564683	565222	.	+	.	transcript_id "astr_s0084.g0034.t1"; gene_id "astr_s0084.g0034";
s0084	AUGUSTUS	stop_codon	564860	564862	.	+	0	transcript_id "astr_s0084.g0034.t1"; gene_id "astr_s0084.g0034";
s0084	AUGUSTUS	3'-UTR	564863	565222	0.29	+	.	transcript_id "astr_s0084.g0034.t1"; gene_id "astr_s0084.g0034";
s0084	AUGUSTUS	tts	565222	565222	.	+	.	transcript_id "astr_s0084.g0034.t1"; gene_id "astr_s0084.g0034";
s0084	AUGUSTUS	gene	567955	659814	0.42	+	.	astr_s0084.g0035
s0084	AUGUSTUS	transcript	567955	659814	0.08	+	.	transcript_id "astr_s0084.g0035.t1"; gene_id "astr_s0084.g0035";
s0084	AUGUSTUS	tss	567955	567955	.	+	.	transcript_id "astr_s0084.g0035.t1"; gene_id "astr_s0084.g0035";
s0084	AUGUSTUS	5'-UTR	567955	568063	0.35	+	.	transcript_id "astr_s0084.g0035.t1"; gene_id "astr_s0084.g0035";
s0084	AUGUSTUS	exon	567955	568063	.	+	.	transcript_id "astr_s0084.g0035.t1"; gene_id "astr_s0084.g0035";
s0084	AUGUSTUS	5'-UTR	584573	584585	0.9	+	.	transcript_id "astr_s0084.g0035.t1"; gene_id "astr_s0084.g0035";
s0084	AUGUSTUS	exon	584573	584804	.	+	.	transcript_id "astr_s0084.g0035.t1"; gene_id "astr_s0084.g0035";
s0084	AUGUSTUS	start_codon	584586	584588	.	+	0	transcript_id "astr_s0084.g0035.t1"; gene_id "astr_s0084.g0035";
s0084	AUGUSTUS	CDS	584586	584804	0.9	+	0	transcript_id "astr_s0084.g0035.t1"; gene_id "astr_s0084.g0035";
s0084	AUGUSTUS	intron	584805	585698	1	+	.	transcript_id "astr_s0084.g0035.t1"; gene_id "astr_s0084.g0035";
s0084	AUGUSTUS	CDS	585699	585887	1	+	0	transcript_id "astr_s0084.g0035.t1"; gene_id "astr_s0084.g0035";
s0084	AUGUSTUS	exon	585699	585887	.	+	.	transcript_id "astr_s0084.g0035.t1"; gene_id "astr_s0084.g0035";
s0084	AUGUSTUS	intron	585888	591819	1	+	.	transcript_id "astr_s0084.g0035.t1"; gene_id "astr_s0084.g0035";
s0084	AUGUSTUS	CDS	591820	591924	1	+	0	transcript_id "astr_s0084.g0035.t1"; gene_id "astr_s0084.g0035";
s0084	AUGUSTUS	exon	591820	591924	.	+	.	transcript_id "astr_s0084.g0035.t1"; gene_id "astr_s0084.g0035";
s0084	AUGUSTUS	intron	591925	592507	1	+	.	transcript_id "astr_s0084.g0035.t1"; gene_id "astr_s0084.g0035";
s0084	AUGUSTUS	CDS	592508	592612	1	+	0	transcript_id "astr_s0084.g0035.t1"; gene_id "astr_s0084.g0035";
s0084	AUGUSTUS	exon	592508	592612	.	+	.	transcript_id "astr_s0084.g0035.t1"; gene_id "astr_s0084.g0035";
s0084	AUGUSTUS	intron	592613	606477	1	+	.	transcript_id "astr_s0084.g0035.t1"; gene_id "astr_s0084.g0035";
s0084	AUGUSTUS	CDS	606478	606631	1	+	0	transcript_id "astr_s0084.g0035.t1"; gene_id "astr_s0084.g0035";
s0084	AUGUSTUS	exon	606478	606631	.	+	.	transcript_id "astr_s0084.g0035.t1"; gene_id "astr_s0084.g0035";
s0084	AUGUSTUS	intron	606632	607149	1	+	.	transcript_id "astr_s0084.g0035.t1"; gene_id "astr_s0084.g0035";
s0084	AUGUSTUS	CDS	607150	607298	1	+	2	transcript_id "astr_s0084.g0035.t1"; gene_id "astr_s0084.g0035";
s0084	AUGUSTUS	exon	607150	607298	.	+	.	transcript_id "astr_s0084.g0035.t1"; gene_id "astr_s0084.g0035";
s0084	AUGUSTUS	intron	607299	607546	1	+	.	transcript_id "astr_s0084.g0035.t1"; gene_id "astr_s0084.g0035";
s0084	AUGUSTUS	CDS	607547	607654	1	+	0	transcript_id "astr_s0084.g0035.t1"; gene_id "astr_s0084.g0035";
s0084	AUGUSTUS	exon	607547	607654	.	+	.	transcript_id "astr_s0084.g0035.t1"; gene_id "astr_s0084.g0035";
s0084	AUGUSTUS	intron	607655	621921	1	+	.	transcript_id "astr_s0084.g0035.t1"; gene_id "astr_s0084.g0035";
s0084	AUGUSTUS	CDS	621922	621962	1	+	0	transcript_id "astr_s0084.g0035.t1"; gene_id "astr_s0084.g0035";
s0084	AUGUSTUS	exon	621922	621962	.	+	.	transcript_id "astr_s0084.g0035.t1"; gene_id "astr_s0084.g0035";
s0084	AUGUSTUS	intron	621963	623114	0.6	+	.	transcript_id "astr_s0084.g0035.t1"; gene_id "astr_s0084.g0035";
s0084	AUGUSTUS	CDS	623115	623183	0.57	+	1	transcript_id "astr_s0084.g0035.t1"; gene_id "astr_s0084.g0035";
s0084	AUGUSTUS	exon	623115	623183	.	+	.	transcript_id "astr_s0084.g0035.t1"; gene_id "astr_s0084.g0035";
s0084	AUGUSTUS	intron	623184	625172	0.57	+	.	transcript_id "astr_s0084.g0035.t1"; gene_id "astr_s0084.g0035";
s0084	AUGUSTUS	CDS	625173	625338	0.97	+	1	transcript_id "astr_s0084.g0035.t1"; gene_id "astr_s0084.g0035";
s0084	AUGUSTUS	exon	625173	625338	.	+	.	transcript_id "astr_s0084.g0035.t1"; gene_id "astr_s0084.g0035";
s0084	AUGUSTUS	intron	625339	631198	1	+	.	transcript_id "astr_s0084.g0035.t1"; gene_id "astr_s0084.g0035";
s0084	AUGUSTUS	CDS	631199	631353	1	+	0	transcript_id "astr_s0084.g0035.t1"; gene_id "astr_s0084.g0035";
s0084	AUGUSTUS	exon	631199	631353	.	+	.	transcript_id "astr_s0084.g0035.t1"; gene_id "astr_s0084.g0035";
s0084	AUGUSTUS	intron	631354	632212	1	+	.	transcript_id "astr_s0084.g0035.t1"; gene_id "astr_s0084.g0035";
s0084	AUGUSTUS	CDS	632213	632339	1	+	1	transcript_id "astr_s0084.g0035.t1"; gene_id "astr_s0084.g0035";
s0084	AUGUSTUS	exon	632213	632339	.	+	.	transcript_id "astr_s0084.g0035.t1"; gene_id "astr_s0084.g0035";
s0084	AUGUSTUS	intron	632340	632704	1	+	.	transcript_id "astr_s0084.g0035.t1"; gene_id "astr_s0084.g0035";
s0084	AUGUSTUS	CDS	632705	632899	1	+	0	transcript_id "astr_s0084.g0035.t1"; gene_id "astr_s0084.g0035";
s0084	AUGUSTUS	exon	632705	632899	.	+	.	transcript_id "astr_s0084.g0035.t1"; gene_id "astr_s0084.g0035";
s0084	AUGUSTUS	intron	632900	634305	1	+	.	transcript_id "astr_s0084.g0035.t1"; gene_id "astr_s0084.g0035";
s0084	AUGUSTUS	CDS	634306	634502	1	+	0	transcript_id "astr_s0084.g0035.t1"; gene_id "astr_s0084.g0035";
s0084	AUGUSTUS	exon	634306	634502	.	+	.	transcript_id "astr_s0084.g0035.t1"; gene_id "astr_s0084.g0035";
s0084	AUGUSTUS	intron	634503	635467	1	+	.	transcript_id "astr_s0084.g0035.t1"; gene_id "astr_s0084.g0035";
s0084	AUGUSTUS	CDS	635468	635624	1	+	1	transcript_id "astr_s0084.g0035.t1"; gene_id "astr_s0084.g0035";
s0084	AUGUSTUS	exon	635468	635624	.	+	.	transcript_id "astr_s0084.g0035.t1"; gene_id "astr_s0084.g0035";
s0084	AUGUSTUS	intron	635625	636635	1	+	.	transcript_id "astr_s0084.g0035.t1"; gene_id "astr_s0084.g0035";
s0084	AUGUSTUS	CDS	636636	636777	1	+	0	transcript_id "astr_s0084.g0035.t1"; gene_id "astr_s0084.g0035";
s0084	AUGUSTUS	exon	636636	636777	.	+	.	transcript_id "astr_s0084.g0035.t1"; gene_id "astr_s0084.g0035";
s0084	AUGUSTUS	intron	636778	637407	1	+	.	transcript_id "astr_s0084.g0035.t1"; gene_id "astr_s0084.g0035";
s0084	AUGUSTUS	CDS	637408	637473	0.8	+	2	transcript_id "astr_s0084.g0035.t1"; gene_id "astr_s0084.g0035";
s0084	AUGUSTUS	exon	637408	637473	.	+	.	transcript_id "astr_s0084.g0035.t1"; gene_id "astr_s0084.g0035";
s0084	AUGUSTUS	intron	637474	648463	0.39	+	.	transcript_id "astr_s0084.g0035.t1"; gene_id "astr_s0084.g0035";
s0084	AUGUSTUS	CDS	648464	648488	0.33	+	2	transcript_id "astr_s0084.g0035.t1"; gene_id "astr_s0084.g0035";
s0084	AUGUSTUS	exon	648464	648488	.	+	.	transcript_id "astr_s0084.g0035.t1"; gene_id "astr_s0084.g0035";
s0084	AUGUSTUS	intron	648489	648836	0.33	+	.	transcript_id "astr_s0084.g0035.t1"; gene_id "astr_s0084.g0035";
s0084	AUGUSTUS	CDS	648837	648993	0.64	+	1	transcript_id "astr_s0084.g0035.t1"; gene_id "astr_s0084.g0035";
s0084	AUGUSTUS	exon	648837	648993	.	+	.	transcript_id "astr_s0084.g0035.t1"; gene_id "astr_s0084.g0035";
s0084	AUGUSTUS	intron	648994	649884	1	+	.	transcript_id "astr_s0084.g0035.t1"; gene_id "astr_s0084.g0035";
s0084	AUGUSTUS	CDS	649885	650026	1	+	0	transcript_id "astr_s0084.g0035.t1"; gene_id "astr_s0084.g0035";
s0084	AUGUSTUS	exon	649885	650026	.	+	.	transcript_id "astr_s0084.g0035.t1"; gene_id "astr_s0084.g0035";
s0084	AUGUSTUS	intron	650027	650600	1	+	.	transcript_id "astr_s0084.g0035.t1"; gene_id "astr_s0084.g0035";
s0084	AUGUSTUS	CDS	650601	650666	1	+	2	transcript_id "astr_s0084.g0035.t1"; gene_id "astr_s0084.g0035";
s0084	AUGUSTUS	exon	650601	650666	.	+	.	transcript_id "astr_s0084.g0035.t1"; gene_id "astr_s0084.g0035";
s0084	AUGUSTUS	intron	650667	659312	1	+	.	transcript_id "astr_s0084.g0035.t1"; gene_id "astr_s0084.g0035";
s0084	AUGUSTUS	CDS	659313	659554	1	+	2	transcript_id "astr_s0084.g0035.t1"; gene_id "astr_s0084.g0035";
s0084	AUGUSTUS	exon	659313	659814	.	+	.	transcript_id "astr_s0084.g0035.t1"; gene_id "astr_s0084.g0035";
s0084	AUGUSTUS	stop_codon	659552	659554	.	+	0	transcript_id "astr_s0084.g0035.t1"; gene_id "astr_s0084.g0035";
s0084	AUGUSTUS	3'-UTR	659555	659814	0.55	+	.	transcript_id "astr_s0084.g0035.t1"; gene_id "astr_s0084.g0035";
s0084	AUGUSTUS	tts	659814	659814	.	+	.	transcript_id "astr_s0084.g0035.t1"; gene_id "astr_s0084.g0035";
s0084	AUGUSTUS	gene	660326	665023	0.04	-	.	astr_s0084.g0036
s0084	AUGUSTUS	transcript	660326	665023	0.04	-	.	transcript_id "astr_s0084.g0036.t1"; gene_id "astr_s0084.g0036";
s0084	AUGUSTUS	tts	660326	660326	.	-	.	transcript_id "astr_s0084.g0036.t1"; gene_id "astr_s0084.g0036";
s0084	AUGUSTUS	3'-UTR	660326	661715	0.23	-	.	transcript_id "astr_s0084.g0036.t1"; gene_id "astr_s0084.g0036";
s0084	AUGUSTUS	exon	660326	661762	.	-	.	transcript_id "astr_s0084.g0036.t1"; gene_id "astr_s0084.g0036";
s0084	AUGUSTUS	stop_codon	661716	661718	.	-	0	transcript_id "astr_s0084.g0036.t1"; gene_id "astr_s0084.g0036";
s0084	AUGUSTUS	CDS	661716	661762	0.77	-	2	transcript_id "astr_s0084.g0036.t1"; gene_id "astr_s0084.g0036";
s0084	AUGUSTUS	intron	661763	663159	0.64	-	.	transcript_id "astr_s0084.g0036.t1"; gene_id "astr_s0084.g0036";
s0084	AUGUSTUS	CDS	663160	663609	0.97	-	2	transcript_id "astr_s0084.g0036.t1"; gene_id "astr_s0084.g0036";
s0084	AUGUSTUS	exon	663160	663609	.	-	.	transcript_id "astr_s0084.g0036.t1"; gene_id "astr_s0084.g0036";
s0084	AUGUSTUS	intron	663610	664900	1	-	.	transcript_id "astr_s0084.g0036.t1"; gene_id "astr_s0084.g0036";
s0084	AUGUSTUS	CDS	664901	664979	0.81	-	0	transcript_id "astr_s0084.g0036.t1"; gene_id "astr_s0084.g0036";
s0084	AUGUSTUS	exon	664901	665023	.	-	.	transcript_id "astr_s0084.g0036.t1"; gene_id "astr_s0084.g0036";
s0084	AUGUSTUS	start_codon	664977	664979	.	-	0	transcript_id "astr_s0084.g0036.t1"; gene_id "astr_s0084.g0036";
s0084	AUGUSTUS	5'-UTR	664980	665023	0.2	-	.	transcript_id "astr_s0084.g0036.t1"; gene_id "astr_s0084.g0036";
s0084	AUGUSTUS	tss	665023	665023	.	-	.	transcript_id "astr_s0084.g0036.t1"; gene_id "astr_s0084.g0036";
s0084	AUGUSTUS	gene	666783	680573	0.17	-	.	astr_s0084.g0037
s0084	AUGUSTUS	transcript	666783	680573	0.11	-	.	transcript_id "astr_s0084.g0037.t1"; gene_id "astr_s0084.g0037";
s0084	AUGUSTUS	tts	666783	666783	.	-	.	transcript_id "astr_s0084.g0037.t1"; gene_id "astr_s0084.g0037";
s0084	AUGUSTUS	3'-UTR	666783	666969	0.37	-	.	transcript_id "astr_s0084.g0037.t1"; gene_id "astr_s0084.g0037";
s0084	AUGUSTUS	exon	666783	666969	.	-	.	transcript_id "astr_s0084.g0037.t1"; gene_id "astr_s0084.g0037";
s0084	AUGUSTUS	3'-UTR	669946	669946	1	-	.	transcript_id "astr_s0084.g0037.t1"; gene_id "astr_s0084.g0037";
s0084	AUGUSTUS	exon	669946	670144	.	-	.	transcript_id "astr_s0084.g0037.t1"; gene_id "astr_s0084.g0037";
s0084	AUGUSTUS	stop_codon	669947	669949	.	-	0	transcript_id "astr_s0084.g0037.t1"; gene_id "astr_s0084.g0037";
s0084	AUGUSTUS	CDS	669947	670144	1	-	0	transcript_id "astr_s0084.g0037.t1"; gene_id "astr_s0084.g0037";
s0084	AUGUSTUS	intron	670145	671007	1	-	.	transcript_id "astr_s0084.g0037.t1"; gene_id "astr_s0084.g0037";
s0084	AUGUSTUS	CDS	671008	671180	1	-	2	transcript_id "astr_s0084.g0037.t1"; gene_id "astr_s0084.g0037";
s0084	AUGUSTUS	exon	671008	671180	.	-	.	transcript_id "astr_s0084.g0037.t1"; gene_id "astr_s0084.g0037";
s0084	AUGUSTUS	intron	671181	672079	1	-	.	transcript_id "astr_s0084.g0037.t1"; gene_id "astr_s0084.g0037";
s0084	AUGUSTUS	CDS	672080	672137	1	-	0	transcript_id "astr_s0084.g0037.t1"; gene_id "astr_s0084.g0037";
s0084	AUGUSTUS	exon	672080	672139	.	-	.	transcript_id "astr_s0084.g0037.t1"; gene_id "astr_s0084.g0037";
s0084	AUGUSTUS	start_codon	672135	672137	.	-	0	transcript_id "astr_s0084.g0037.t1"; gene_id "astr_s0084.g0037";
s0084	AUGUSTUS	5'-UTR	672138	672139	1	-	.	transcript_id "astr_s0084.g0037.t1"; gene_id "astr_s0084.g0037";
s0084	AUGUSTUS	5'-UTR	680485	680573	0.3	-	.	transcript_id "astr_s0084.g0037.t1"; gene_id "astr_s0084.g0037";
s0084	AUGUSTUS	exon	680485	680573	.	-	.	transcript_id "astr_s0084.g0037.t1"; gene_id "astr_s0084.g0037";
s0084	AUGUSTUS	tss	680573	680573	.	-	.	transcript_id "astr_s0084.g0037.t1"; gene_id "astr_s0084.g0037";
s0084	AUGUSTUS	gene	691925	694222	0.22	+	.	astr_s0084.g0038
s0084	AUGUSTUS	transcript	691925	694222	0.22	+	.	transcript_id "astr_s0084.g0038.t1"; gene_id "astr_s0084.g0038";
s0084	AUGUSTUS	tss	691925	691925	.	+	.	transcript_id "astr_s0084.g0038.t1"; gene_id "astr_s0084.g0038";
s0084	AUGUSTUS	5'-UTR	691925	692189	0.22	+	.	transcript_id "astr_s0084.g0038.t1"; gene_id "astr_s0084.g0038";
s0084	AUGUSTUS	exon	691925	692204	.	+	.	transcript_id "astr_s0084.g0038.t1"; gene_id "astr_s0084.g0038";
s0084	AUGUSTUS	start_codon	692190	692192	.	+	0	transcript_id "astr_s0084.g0038.t1"; gene_id "astr_s0084.g0038";
s0084	AUGUSTUS	CDS	692190	692204	0.82	+	0	transcript_id "astr_s0084.g0038.t1"; gene_id "astr_s0084.g0038";
s0084	AUGUSTUS	intron	692205	692332	1	+	.	transcript_id "astr_s0084.g0038.t1"; gene_id "astr_s0084.g0038";
s0084	AUGUSTUS	CDS	692333	692466	1	+	0	transcript_id "astr_s0084.g0038.t1"; gene_id "astr_s0084.g0038";
s0084	AUGUSTUS	exon	692333	692466	.	+	.	transcript_id "astr_s0084.g0038.t1"; gene_id "astr_s0084.g0038";
s0084	AUGUSTUS	intron	692467	692775	1	+	.	transcript_id "astr_s0084.g0038.t1"; gene_id "astr_s0084.g0038";
s0084	AUGUSTUS	CDS	692776	692932	1	+	1	transcript_id "astr_s0084.g0038.t1"; gene_id "astr_s0084.g0038";
s0084	AUGUSTUS	exon	692776	694222	.	+	.	transcript_id "astr_s0084.g0038.t1"; gene_id "astr_s0084.g0038";
s0084	AUGUSTUS	stop_codon	692930	692932	.	+	0	transcript_id "astr_s0084.g0038.t1"; gene_id "astr_s0084.g0038";
s0084	AUGUSTUS	3'-UTR	692933	694222	1	+	.	transcript_id "astr_s0084.g0038.t1"; gene_id "astr_s0084.g0038";
s0084	AUGUSTUS	tts	694222	694222	.	+	.	transcript_id "astr_s0084.g0038.t1"; gene_id "astr_s0084.g0038";
s0084	AUGUSTUS	gene	716449	742823	0.25	-	.	astr_s0084.g0040
s0084	AUGUSTUS	transcript	716449	742823	0.16	-	.	transcript_id "astr_s0084.g0040.t1"; gene_id "astr_s0084.g0040";
s0084	AUGUSTUS	tts	716449	716449	.	-	.	transcript_id "astr_s0084.g0040.t1"; gene_id "astr_s0084.g0040";
s0084	AUGUSTUS	3'-UTR	716449	716663	0.96	-	.	transcript_id "astr_s0084.g0040.t1"; gene_id "astr_s0084.g0040";
s0084	AUGUSTUS	exon	716449	716873	.	-	.	transcript_id "astr_s0084.g0040.t1"; gene_id "astr_s0084.g0040";
s0084	AUGUSTUS	stop_codon	716664	716666	.	-	0	transcript_id "astr_s0084.g0040.t1"; gene_id "astr_s0084.g0040";
s0084	AUGUSTUS	CDS	716664	716873	1	-	0	transcript_id "astr_s0084.g0040.t1"; gene_id "astr_s0084.g0040";
s0084	AUGUSTUS	intron	716874	720508	1	-	.	transcript_id "astr_s0084.g0040.t1"; gene_id "astr_s0084.g0040";
s0084	AUGUSTUS	CDS	720509	720583	1	-	0	transcript_id "astr_s0084.g0040.t1"; gene_id "astr_s0084.g0040";
s0084	AUGUSTUS	exon	720509	720583	.	-	.	transcript_id "astr_s0084.g0040.t1"; gene_id "astr_s0084.g0040";
s0084	AUGUSTUS	intron	720584	721318	1	-	.	transcript_id "astr_s0084.g0040.t1"; gene_id "astr_s0084.g0040";
s0084	AUGUSTUS	CDS	721319	721432	1	-	0	transcript_id "astr_s0084.g0040.t1"; gene_id "astr_s0084.g0040";
s0084	AUGUSTUS	exon	721319	721432	.	-	.	transcript_id "astr_s0084.g0040.t1"; gene_id "astr_s0084.g0040";
s0084	AUGUSTUS	intron	721433	721969	1	-	.	transcript_id "astr_s0084.g0040.t1"; gene_id "astr_s0084.g0040";
s0084	AUGUSTUS	CDS	721970	722127	1	-	2	transcript_id "astr_s0084.g0040.t1"; gene_id "astr_s0084.g0040";
s0084	AUGUSTUS	exon	721970	722127	.	-	.	transcript_id "astr_s0084.g0040.t1"; gene_id "astr_s0084.g0040";
s0084	AUGUSTUS	intron	722128	722970	1	-	.	transcript_id "astr_s0084.g0040.t1"; gene_id "astr_s0084.g0040";
s0084	AUGUSTUS	CDS	722971	723171	1	-	2	transcript_id "astr_s0084.g0040.t1"; gene_id "astr_s0084.g0040";
s0084	AUGUSTUS	exon	722971	723171	.	-	.	transcript_id "astr_s0084.g0040.t1"; gene_id "astr_s0084.g0040";
s0084	AUGUSTUS	intron	723172	723411	1	-	.	transcript_id "astr_s0084.g0040.t1"; gene_id "astr_s0084.g0040";
[truncated: 739,078 more rows]
